# Supplementary material for: Deep learning identifies antigenic determinants of severe SARS-CoV-2 infection within T-cell repertoires
Source: Sci Rep. 2021 Jul 12;11:14275. doi: 10.1038/s41598-021-93608-8 (PMC8275616; doi:10.1038/s41598-021-93608-8)
Supplement: Supplementary file 2 — Supplementary Tables. [file 41598_2021_93608_MOESM2_ESM.xlsx]

## Sheet: Table 1. NIH_NIAID COVID
sample	beta_sequences	pred	freq	cohort	covid+	peptide	Experiment	Subject	Cohort	orf	orf_name	cell_type
BS-EQ-35-T0-replacement_TCRB.tsv	CASSLGPYEQYF	0.999854	0.00011223	COVID-19-NIH/NIAID	COVID (+)	YIFFASFYY	eXL31	s_20300	Healthy (No known exposure)	ORF1ab	ORF1ab	CD8
BS-EQ-14-T3-replacement_TCRB.tsv	CASSFGWNEQFF	0.999842	0.000506586	COVID-19-NIH/NIAID	COVID (+)	FVDGVPFVV	eXL27	s_19830	Healthy (No known exposure)	ORF1ab	ORF1ab	CD8
BS-GIGI_39-replacement_TCRB.tsv	CASSEDGMNTEAFF	0.999829	0.000411692	COVID-19-NIH/NIAID	COVID (+)	FLCLFLLPSL	eQD129	s_2283	COVID-19-Convalescent	ORF1ab	ORF1ab	CD8
BS-GIGI_39-replacement_TCRB.tsv	CASSEDGMNTEAFF	0.999829	0.000411692	COVID-19-NIH/NIAID	COVID (+)	STQDLFLPFF	eLH46	s_359	COVID-19-Convalescent	ORF1ab	ORF1ab	CD8
BS-GIGI_39-replacement_TCRB.tsv	CASSEDGMNTEAFF	0.999829	0.000411692	COVID-19-NIH/NIAID	COVID (+)	TTLPVNVAF	eHO124	s_3819	Healthy (No known exposure)	ORF1ab	ORF1ab	CD8
BS-GIGI_39-replacement_TCRB.tsv	CASSEDGMNTEAFF	0.999829	0.000411692	COVID-19-NIH/NIAID	COVID (+)	TQDLFLPFF	eLH46	s_359	COVID-19-Convalescent	ORF1ab	ORF1ab	CD8
BS-GIGI_39-replacement_TCRB.tsv	CASSEDGMNTEAFF	0.999829	0.000411692	COVID-19-NIH/NIAID	COVID (+)	FTYASALWEI	eLH42	s_1588	COVID-19-Convalescent	ORF1ab	ORF1ab	CD8
BS-GIGI_39-replacement_TCRB.tsv	CASSEDGMNTEAFF	0.999829	0.000411692	COVID-19-NIH/NIAID	COVID (+)	FLLPSLATV	eQD129	s_2283	COVID-19-Convalescent	ORF1ab	ORF1ab	CD8
BS-GN-0007-T0-replacement_TCRB.tsv	CASSGGSYEQYF	0.999829	0.000269251	COVID-19-NIH/NIAID	COVID (+)	MIELSLIDFY	eAV88	s_19830	Healthy (No known exposure)	MIELSLIDFYLCFLAFLLFLVLIML	ORF7b	CD8
BS-GN-0007-T0-replacement_TCRB.tsv	CASSGGSYEQYF	0.999829	0.000269251	COVID-19-NIH/NIAID	COVID (+)	YLCFLAFLL	eAV88	s_19830	Healthy (No known exposure)	MIELSLIDFYLCFLAFLLFLVLIML	ORF7b	CD8
BS-GN-0007-T0-replacement_TCRB.tsv	CASSGGSYEQYF	0.999829	0.000269251	COVID-19-NIH/NIAID	COVID (+)	SLIDFYLCFL	eAV88	s_19830	Healthy (No known exposure)	MIELSLIDFYLCFLAFLLFLVLIML	ORF7b	CD8
BS-GN-0007-T0-replacement_TCRB.tsv	CASSGGSYEQYF	0.999829	0.000269251	COVID-19-NIH/NIAID	COVID (+)	LLFLVLIML	eAV88	s_19830	Healthy (No known exposure)	MIELSLIDFYLCFLAFLLFLVLIML	ORF7b	CD8
BS-GN-0007-T0-replacement_TCRB.tsv	CASSGGSYEQYF	0.999829	0.000269251	COVID-19-NIH/NIAID	COVID (+)	LIDFYLCFL	eAV88	s_19830	Healthy (No known exposure)	MIELSLIDFYLCFLAFLLFLVLIML	ORF7b	CD8
BS-GN-0007-T0-replacement_TCRB.tsv	CASSGGSYEQYF	0.999829	0.000269251	COVID-19-NIH/NIAID	COVID (+)	IELSLIDFYL	eAV88	s_19830	Healthy (No known exposure)	MIELSLIDFYLCFLAFLLFLVLIML	ORF7b	CD8
BS-GN-0007-T0-replacement_TCRB.tsv	CASSGGSYEQYF	0.999829	0.000269251	COVID-19-NIH/NIAID	COVID (+)	IDFYLCFLAF	eAV88	s_19830	Healthy (No known exposure)	MIELSLIDFYLCFLAFLLFLVLIML	ORF7b	CD8
BS-GN-0007-T0-replacement_TCRB.tsv	CASSGGSYEQYF	0.999829	0.000269251	COVID-19-NIH/NIAID	COVID (+)	FYLCFLAFLL	eAV88	s_19830	Healthy (No known exposure)	MIELSLIDFYLCFLAFLLFLVLIML	ORF7b	CD8
BS-GN-0007-T0-replacement_TCRB.tsv	CASSGGSYEQYF	0.999829	0.000269251	COVID-19-NIH/NIAID	COVID (+)	FYLCFLAFL	eAV88	s_19830	Healthy (No known exposure)	MIELSLIDFYLCFLAFLLFLVLIML	ORF7b	CD8
BS-GN-0007-T0-replacement_TCRB.tsv	CASSGGSYEQYF	0.999829	0.000269251	COVID-19-NIH/NIAID	COVID (+)	FLAFLLFLV	eAV88	s_19830	Healthy (No known exposure)	MIELSLIDFYLCFLAFLLFLVLIML	ORF7b	CD8
BS-GN-0007-T0-replacement_TCRB.tsv	CASSGGSYEQYF	0.999829	0.000269251	COVID-19-NIH/NIAID	COVID (+)	AFLLFLVLI	eAV88	s_19830	Healthy (No known exposure)	MIELSLIDFYLCFLAFLLFLVLIML	ORF7b	CD8
BS-GN-0007-T0-replacement_TCRB.tsv	CASSGGSYEQYF	0.999829	0.000269251	COVID-19-NIH/NIAID	COVID (+)	VLWAHGFEL	eEE228	s_19943	Healthy (No known exposure)	ORF1ab	ORF1ab	CD8
BS-GN-0007-T0-replacement_TCRB.tsv	CASSGGSYEQYF	0.999829	0.000269251	COVID-19-NIH/NIAID	COVID (+)	HTTDPSFLGRY	eQD114	s_5649	COVID-19-Convalescent	ORF1ab	ORF1ab	CD8
BS-GN-0002-T0-replacement_TCRB.tsv	CASSLGSYEQYF	0.999829	0.000256082	COVID-19-NIH/NIAID	COVID (+)	ALALLLLDR	eOX49	s_10943	Healthy (No known exposure)	PGSSRGTSPARMAGNGGDAALALLLLDRLNQLESKMSG	nucleocapsid phosphoprotein	CD8
BS-GN-0002-T0-replacement_TCRB.tsv	CASSLGSYEQYF	0.999829	0.000256082	COVID-19-NIH/NIAID	COVID (+)	YVVDDPCPI	eEE228	s_19943	Healthy (No known exposure)	CTQHQPYVVDDPCPIHFYSKWYIRVGARKSAPLIELC	ORF8	CD8
BS-GN-0002-T0-replacement_TCRB.tsv	CASSLGSYEQYF	0.999829	0.000256082	COVID-19-NIH/NIAID	COVID (+)	STQDLFLPFF	eQD125	s_7736	COVID-19-Convalescent	ORF1ab	ORF1ab	CD8
BS-GN-0002-T0-replacement_TCRB.tsv	CASSLGSYEQYF	0.999829	0.000256082	COVID-19-NIH/NIAID	COVID (+)	GDAALALLLL	eOX49	s_10943	Healthy (No known exposure)	PGSSRGTSPARMAGNGGDAALALLLLDRLNQLESKMSG	nucleocapsid phosphoprotein	CD8
BS-GN-0002-T0-replacement_TCRB.tsv	CASSLGSYEQYF	0.999829	0.000256082	COVID-19-NIH/NIAID	COVID (+)	LALLLLDRL	eOX49	s_10943	Healthy (No known exposure)	PGSSRGTSPARMAGNGGDAALALLLLDRLNQLESKMSG	nucleocapsid phosphoprotein	CD8
BS-GN-0002-T0-replacement_TCRB.tsv	CASSLGSYEQYF	0.999829	0.000256082	COVID-19-NIH/NIAID	COVID (+)	LLLDRLNQL	eOX49	s_10943	Healthy (No known exposure)	PGSSRGTSPARMAGNGGDAALALLLLDRLNQLESKMSG	nucleocapsid phosphoprotein	CD8
BS-GN-0002-T0-replacement_TCRB.tsv	CASSLGSYEQYF	0.999829	0.000256082	COVID-19-NIH/NIAID	COVID (+)	LLLLDRLNQ	eOX49	s_10943	Healthy (No known exposure)	PGSSRGTSPARMAGNGGDAALALLLLDRLNQLESKMSG	nucleocapsid phosphoprotein	CD8
BS-GN-0002-T0-replacement_TCRB.tsv	CASSLGSYEQYF	0.999829	0.000256082	COVID-19-NIH/NIAID	COVID (+)	FLAFLLFLV	eOX43	s_19830	Healthy (No known exposure)	MIELSLIDFYLCFLAFLLFLVLIML	ORF7b	CD8
BS-GN-0002-T0-replacement_TCRB.tsv	CASSLGSYEQYF	0.999829	0.000256082	COVID-19-NIH/NIAID	COVID (+)	TLATCELYHY	eDH96	s_1483	Healthy (No known exposure)	ORF1ab	ORF1ab	CD8
BS-GN-0002-T0-replacement_TCRB.tsv	CASSLGSYEQYF	0.999829	0.000256082	COVID-19-NIH/NIAID	COVID (+)	AFLLFLVLI	eOX43	s_19830	Healthy (No known exposure)	MIELSLIDFYLCFLAFLLFLVLIML	ORF7b	CD8
BS-GN-0002-T0-replacement_TCRB.tsv	CASSLGSYEQYF	0.999829	0.000256082	COVID-19-NIH/NIAID	COVID (+)	VVDDPCPIHFY	eEE228	s_19943	Healthy (No known exposure)	CTQHQPYVVDDPCPIHFYSKWYIRVGARKSAPLIELC	ORF8	CD8
BS-GN-0002-T0-replacement_TCRB.tsv	CASSLGSYEQYF	0.999829	0.000256082	COVID-19-NIH/NIAID	COVID (+)	FYLCFLAFL	eOX43	s_19830	Healthy (No known exposure)	MIELSLIDFYLCFLAFLLFLVLIML	ORF7b	CD8
BS-GN-0002-T0-replacement_TCRB.tsv	CASSLGSYEQYF	0.999829	0.000256082	COVID-19-NIH/NIAID	COVID (+)	FYLCFLAFLL	eOX43	s_19830	Healthy (No known exposure)	MIELSLIDFYLCFLAFLLFLVLIML	ORF7b	CD8
BS-GN-0002-T0-replacement_TCRB.tsv	CASSLGSYEQYF	0.999829	0.000256082	COVID-19-NIH/NIAID	COVID (+)	IDFYLCFLAF	eOX43	s_19830	Healthy (No known exposure)	MIELSLIDFYLCFLAFLLFLVLIML	ORF7b	CD8
BS-GN-0002-T0-replacement_TCRB.tsv	CASSLGSYEQYF	0.999829	0.000256082	COVID-19-NIH/NIAID	COVID (+)	IELSLIDFYL	eOX43	s_19830	Healthy (No known exposure)	MIELSLIDFYLCFLAFLLFLVLIML	ORF7b	CD8
BS-GN-0002-T0-replacement_TCRB.tsv	CASSLGSYEQYF	0.999829	0.000256082	COVID-19-NIH/NIAID	COVID (+)	LIDFYLCFL	eOX43	s_19830	Healthy (No known exposure)	MIELSLIDFYLCFLAFLLFLVLIML	ORF7b	CD8
BS-GN-0002-T0-replacement_TCRB.tsv	CASSLGSYEQYF	0.999829	0.000256082	COVID-19-NIH/NIAID	COVID (+)	LLFLVLIML	eOX43	s_19830	Healthy (No known exposure)	MIELSLIDFYLCFLAFLLFLVLIML	ORF7b	CD8
BS-GN-0002-T0-replacement_TCRB.tsv	CASSLGSYEQYF	0.999829	0.000256082	COVID-19-NIH/NIAID	COVID (+)	LLLLDRLNQL	eOX49	s_10943	Healthy (No known exposure)	PGSSRGTSPARMAGNGGDAALALLLLDRLNQLESKMSG	nucleocapsid phosphoprotein	CD8
BS-GN-0002-T0-replacement_TCRB.tsv	CASSLGSYEQYF	0.999829	0.000256082	COVID-19-NIH/NIAID	COVID (+)	VDDPCPIHFY	eEE228	s_19943	Healthy (No known exposure)	CTQHQPYVVDDPCPIHFYSKWYIRVGARKSAPLIELC	ORF8	CD8
BS-GN-0002-T0-replacement_TCRB.tsv	CASSLGSYEQYF	0.999829	0.000256082	COVID-19-NIH/NIAID	COVID (+)	FLNGSCGSV	eXL30	s_19617	Healthy (No known exposure)	ORF1ab	ORF1ab	CD8
BS-GN-0002-T0-replacement_TCRB.tsv	CASSLGSYEQYF	0.999829	0.000256082	COVID-19-NIH/NIAID	COVID (+)	MLIIFWFSL	eXL27	s_19830	Healthy (No known exposure)	ORF1ab	ORF1ab	CD8
BS-GN-0002-T0-replacement_TCRB.tsv	CASSLGSYEQYF	0.999829	0.000256082	COVID-19-NIH/NIAID	COVID (+)	IMLIIFWFSL	eXL27	s_19830	Healthy (No known exposure)	ORF1ab	ORF1ab	CD8
BS-GN-0002-T0-replacement_TCRB.tsv	CASSLGSYEQYF	0.999829	0.000256082	COVID-19-NIH/NIAID	COVID (+)	YLCFLAFLL	eOX43	s_19830	Healthy (No known exposure)	MIELSLIDFYLCFLAFLLFLVLIML	ORF7b	CD8
BS-GN-0002-T0-replacement_TCRB.tsv	CASSLGSYEQYF	0.999829	0.000256082	COVID-19-NIH/NIAID	COVID (+)	SLIDFYLCFL	eOX43	s_19830	Healthy (No known exposure)	MIELSLIDFYLCFLAFLLFLVLIML	ORF7b	CD8
BS-GN-0002-T0-replacement_TCRB.tsv	CASSLGSYEQYF	0.999829	0.000256082	COVID-19-NIH/NIAID	COVID (+)	MIELSLIDFY	eOX43	s_19830	Healthy (No known exposure)	MIELSLIDFYLCFLAFLLFLVLIML	ORF7b	CD8
BS-GN-0002-T0-replacement_TCRB.tsv	CASSLGSYEQYF	0.999829	0.000256082	COVID-19-NIH/NIAID	COVID (+)	LITLATCELY	eDH96	s_1483	Healthy (No known exposure)	ORF1ab	ORF1ab	CD8
BS-GN-0002-T0-replacement_TCRB.tsv	CASSLGSYEQYF	0.999829	0.000256082	COVID-19-NIH/NIAID	COVID (+)	ITLATCELY	eDH96	s_1483	Healthy (No known exposure)	ORF1ab	ORF1ab	CD8
BS-GN-0002-T0-replacement_TCRB.tsv	CASSLGSYEQYF	0.999829	0.000256082	COVID-19-NIH/NIAID	COVID (+)	NVYADSFVIR	eQD124	s_361	COVID-19-B-Non-Acute	ORF1ab	ORF1ab	CD8
BS-GN-0002-T0-replacement_TCRB.tsv	CASSLGSYEQYF	0.999829	0.000256082	COVID-19-NIH/NIAID	COVID (+)	TESIVRFPNI	eXL30	s_19617	Healthy (No known exposure)	QTSNFRVQPTESIVRFPNITNLCPFGEVFNATRFASVYAWNRK	surface glycoprotein	CD8
BS-GN-0002-T0-replacement_TCRB.tsv	CASSLGSYEQYF	0.999829	0.000256082	COVID-19-NIH/NIAID	COVID (+)	QPTESIVRF	eXL30	s_19617	Healthy (No known exposure)	QTSNFRVQPTESIVRFPNITNLCPFGEVFNATRFASVYAWNRK	surface glycoprotein	CD8
BS-GN-0002-T0-replacement_TCRB.tsv	CASSLGSYEQYF	0.999829	0.000256082	COVID-19-NIH/NIAID	COVID (+)	VQPTESIVRF	eXL30	s_19617	Healthy (No known exposure)	QTSNFRVQPTESIVRFPNITNLCPFGEVFNATRFASVYAWNRK	surface glycoprotein	CD8
BS-GN-0002-T0-replacement_TCRB.tsv	CASSLGSYEQYF	0.999829	0.000256082	COVID-19-NIH/NIAID	COVID (+)	VRFPNITNL	eXL30	s_19617	Healthy (No known exposure)	QTSNFRVQPTESIVRFPNITNLCPFGEVFNATRFASVYAWNRK	surface glycoprotein	CD8
BS-GN-0002-T0-replacement_TCRB.tsv	CASSLGSYEQYF	0.999829	0.000256082	COVID-19-NIH/NIAID	COVID (+)	FPNITNLCPF	eXL30	s_19617	Healthy (No known exposure)	QTSNFRVQPTESIVRFPNITNLCPFGEVFNATRFASVYAWNRK	surface glycoprotein	CD8
BS-GN-0002-T0-replacement_TCRB.tsv	CASSLGSYEQYF	0.999829	0.000256082	COVID-19-NIH/NIAID	COVID (+)	LEPLVDLPI	eOX52	s_19384	Healthy (No known exposure)	IYSKHTPINLVRDLPQGFSALEPLVDLPIGINITRFQTLLALH	surface glycoprotein	CD8
BS-GN-0002-T0-replacement_TCRB.tsv	CASSLGSYEQYF	0.999829	0.000256082	COVID-19-NIH/NIAID	COVID (+)	TQDLFLPFF	eQD125	s_7736	COVID-19-Convalescent	ORF1ab	ORF1ab	CD8
BS-GN-0002-T0-replacement_TCRB.tsv	CASSLGSYEQYF	0.999829	0.000256082	COVID-19-NIH/NIAID	COVID (+)	CELYHYQECV	eDH96	s_1483	Healthy (No known exposure)	ORF1ab	ORF1ab	CD8
BS-GN-0002-T0-replacement_TCRB.tsv	CASSLGSYEQYF	0.999829	0.000256082	COVID-19-NIH/NIAID	COVID (+)	CFTNVYADSF	eQD124	s_361	COVID-19-B-Non-Acute	ORF1ab	ORF1ab	CD8
BS-GN-0002-T0-replacement_TCRB.tsv	CASSLGSYEQYF	0.999829	0.000256082	COVID-19-NIH/NIAID	COVID (+)	FTNVYADSF	eQD124	s_361	COVID-19-B-Non-Acute	ORF1ab	ORF1ab	CD8
BS-GN-0002-T0-replacement_TCRB.tsv	CASSLGSYEQYF	0.999829	0.000256082	COVID-19-NIH/NIAID	COVID (+)	FTNVYADSFV	eQD124	s_361	COVID-19-B-Non-Acute	ORF1ab	ORF1ab	CD8
BS-GN-0002-T0-replacement_TCRB.tsv	CASSLGSYEQYF	0.999829	0.000256082	COVID-19-NIH/NIAID	COVID (+)	KLNDLCFTNV	eQD124	s_361	COVID-19-B-Non-Acute	ORF1ab	ORF1ab	CD8
BS-GN-0002-T0-replacement_TCRB.tsv	CASSLGSYEQYF	0.999829	0.000256082	COVID-19-NIH/NIAID	COVID (+)	LNDLCFTNVY	eQD124	s_361	COVID-19-B-Non-Acute	ORF1ab	ORF1ab	CD8
BS-GN-0002-T0-replacement_TCRB.tsv	CASSLGSYEQYF	0.999829	0.000256082	COVID-19-NIH/NIAID	COVID (+)	YINVFAFPF	eEE226	s_19617	Healthy (No known exposure)	MGYINVFAFPFTIYSLLLCRMN	ORF10	CD8
BS-GN-0002-T0-replacement_TCRB.tsv	CASSLGSYEQYF	0.999829	0.000256082	COVID-19-NIH/NIAID	COVID (+)	NVFAFPFTIY	eEE226	s_19617	Healthy (No known exposure)	MGYINVFAFPFTIYSLLLCRMN	ORF10	CD8
BS-GN-0002-T0-replacement_TCRB.tsv	CASSLGSYEQYF	0.999829	0.000256082	COVID-19-NIH/NIAID	COVID (+)	NVFAFPFTI	eEE226	s_19617	Healthy (No known exposure)	MGYINVFAFPFTIYSLLLCRMN	ORF10	CD8
BS-GN-0002-T0-replacement_TCRB.tsv	CASSLGSYEQYF	0.999829	0.000256082	COVID-19-NIH/NIAID	COVID (+)	MGYINVFAF	eEE226	s_19617	Healthy (No known exposure)	MGYINVFAFPFTIYSLLLCRMN	ORF10	CD8
BS-GN-0002-T0-replacement_TCRB.tsv	CASSLGSYEQYF	0.999829	0.000256082	COVID-19-NIH/NIAID	COVID (+)	INVFAFPFTI	eEE226	s_19617	Healthy (No known exposure)	MGYINVFAFPFTIYSLLLCRMN	ORF10	CD8
BS-GN-0002-T0-replacement_TCRB.tsv	CASSLGSYEQYF	0.999829	0.000256082	COVID-19-NIH/NIAID	COVID (+)	GYINVFAFPF	eEE226	s_19617	Healthy (No known exposure)	MGYINVFAFPFTIYSLLLCRMN	ORF10	CD8
BS-GN-0002-T0-replacement_TCRB.tsv	CASSLGSYEQYF	0.999829	0.000256082	COVID-19-NIH/NIAID	COVID (+)	AFPFTIYSL	eEE226	s_19617	Healthy (No known exposure)	MGYINVFAFPFTIYSLLLCRMN	ORF10	CD8
BS-GN-0002-T0-replacement_TCRB.tsv	CASSLGSYEQYF	0.999829	0.000256082	COVID-19-NIH/NIAID	COVID (+)	VYADSFVIR	eQD124	s_361	COVID-19-B-Non-Acute	ORF1ab	ORF1ab	CD8
BS-GN-0002-T0-replacement_TCRB.tsv	CASSLGSYEQYF	0.999829	0.000256082	COVID-19-NIH/NIAID	COVID (+)	APGQTGKIA	eDH96	s_1483	Healthy (No known exposure)	ORF1ab	ORF1ab	CD8
BS-GN-0002-T0-replacement_TCRB.tsv	CASSLGSYEQYF	0.999829	0.000256082	COVID-19-NIH/NIAID	COVID (+)	GQTGKIADY	eDH96	s_1483	Healthy (No known exposure)	ORF1ab	ORF1ab	CD8
BS-GN-0002-T0-replacement_TCRB.tsv	CASSLGSYEQYF	0.999829	0.000256082	COVID-19-NIH/NIAID	COVID (+)	KIADYNYKL	eDH96	s_1483	Healthy (No known exposure)	ORF1ab	ORF1ab	CD8
BS-GN-0002-T0-replacement_TCRB.tsv	CASSLGSYEQYF	0.999829	0.000256082	COVID-19-NIH/NIAID	COVID (+)	QTGKIADYNY	eDH96	s_1483	Healthy (No known exposure)	ORF1ab	ORF1ab	CD8
BS-GN-0002-T0-replacement_TCRB.tsv	CASSLGSYEQYF	0.999829	0.000256082	COVID-19-NIH/NIAID	COVID (+)	RQIAPGQTGK	eDH96	s_1483	Healthy (No known exposure)	ORF1ab	ORF1ab	CD8
BS-GN-0002-T0-replacement_TCRB.tsv	CASSLGSYEQYF	0.999829	0.000256082	COVID-19-NIH/NIAID	COVID (+)	SELVIGAVI	eAV88	s_19830	Healthy (No known exposure)	TRSMWSFNPETNILLNVPLHGTILTRPLLESELVIGAVILR	membrane glycoprotein	CD8
BS-GN-0002-T0-replacement_TCRB.tsv	CASSLGSYEQYF	0.999829	0.000256082	COVID-19-NIH/NIAID	COVID (+)	SELVIGAVIL	eAV88	s_19830	Healthy (No known exposure)	TRSMWSFNPETNILLNVPLHGTILTRPLLESELVIGAVILR	membrane glycoprotein	CD8
BS-GN-0002-T0-replacement_TCRB.tsv	CASSLGSYEQYF	0.999829	0.000256082	COVID-19-NIH/NIAID	COVID (+)	RFPNITNLCPF	eXL30	s_19617	Healthy (No known exposure)	QTSNFRVQPTESIVRFPNITNLCPFGEVFNATRFASVYAWNRK	surface glycoprotein	CD8
BS-EQ-35-T1_BS-GIGI-65-replacement_TCRB.tsv	CASSLGGYEQYF	0.999826	0.000192948	COVID-19-NIH/NIAID	COVID (+)	YLCFLAFLL	eEE224	s_19830	Healthy (No known exposure)	MIELSLIDFYLCFLAFLLFLVLIML	ORF7b	CD8
BS-EQ-35-T1_BS-GIGI-65-replacement_TCRB.tsv	CASSLGGYEQYF	0.999826	0.000192948	COVID-19-NIH/NIAID	COVID (+)	LLFLVLIML	eEE224	s_19830	Healthy (No known exposure)	MIELSLIDFYLCFLAFLLFLVLIML	ORF7b	CD8
BS-EQ-35-T1_BS-GIGI-65-replacement_TCRB.tsv	CASSLGGYEQYF	0.999826	0.000192948	COVID-19-NIH/NIAID	COVID (+)	SLIDFYLCFL	eEE224	s_19830	Healthy (No known exposure)	MIELSLIDFYLCFLAFLLFLVLIML	ORF7b	CD8
BS-EQ-35-T1_BS-GIGI-65-replacement_TCRB.tsv	CASSLGGYEQYF	0.999826	0.000192948	COVID-19-NIH/NIAID	COVID (+)	MLIIFWFSL	eXL31	s_20300	Healthy (No known exposure)	ORF1ab	ORF1ab	CD8
BS-EQ-35-T1_BS-GIGI-65-replacement_TCRB.tsv	CASSLGGYEQYF	0.999826	0.000192948	COVID-19-NIH/NIAID	COVID (+)	IMLIIFWFSL	eXL31	s_20300	Healthy (No known exposure)	ORF1ab	ORF1ab	CD8
BS-EQ-35-T1_BS-GIGI-65-replacement_TCRB.tsv	CASSLGGYEQYF	0.999826	0.000192948	COVID-19-NIH/NIAID	COVID (+)	NYIAQVDVV	eEE226	s_19617	Healthy (No known exposure)	ORF1ab	ORF1ab	CD8
BS-EQ-35-T1_BS-GIGI-65-replacement_TCRB.tsv	CASSLGGYEQYF	0.999826	0.000192948	COVID-19-NIH/NIAID	COVID (+)	RVGARKSAPL	eEE228	s_19943	Healthy (No known exposure)	CTQHQPYVVDDPCPIHFYSKWYIRVGARKSAPLIELC	ORF8	CD8
BS-EQ-35-T1_BS-GIGI-65-replacement_TCRB.tsv	CASSLGGYEQYF	0.999826	0.000192948	COVID-19-NIH/NIAID	COVID (+)	VGARKSAPL	eEE228	s_19943	Healthy (No known exposure)	CTQHQPYVVDDPCPIHFYSKWYIRVGARKSAPLIELC	ORF8	CD8
BS-EQ-35-T1_BS-GIGI-65-replacement_TCRB.tsv	CASSLGGYEQYF	0.999826	0.000192948	COVID-19-NIH/NIAID	COVID (+)	RIRGGDGKM	eLH41	s_3821	COVID-19-Convalescent	GVPINTNSSPDDQIGYYRRATRRIRGGDGKMKDLSPRW	nucleocapsid phosphoprotein	CD8
BS-EQ-35-T1_BS-GIGI-65-replacement_TCRB.tsv	CASSLGGYEQYF	0.999826	0.000192948	COVID-19-NIH/NIAID	COVID (+)	RIRGGDGKMK	eLH41	s_3821	COVID-19-Convalescent	GVPINTNSSPDDQIGYYRRATRRIRGGDGKMKDLSPRW	nucleocapsid phosphoprotein	CD8
BS-EQ-35-T1_BS-GIGI-65-replacement_TCRB.tsv	CASSLGGYEQYF	0.999826	0.000192948	COVID-19-NIH/NIAID	COVID (+)	GMEVTPSGTWL	eEE224	s_19830	Healthy (No known exposure)	ORF1ab	ORF1ab	CD8
BS-EQ-35-T1_BS-GIGI-65-replacement_TCRB.tsv	CASSLGGYEQYF	0.999826	0.000192948	COVID-19-NIH/NIAID	COVID (+)	MEVTPSGTWL	eEE224	s_19830	Healthy (No known exposure)	ORF1ab	ORF1ab	CD8
BS-EQ-35-T1_BS-GIGI-65-replacement_TCRB.tsv	CASSLGGYEQYF	0.999826	0.000192948	COVID-19-NIH/NIAID	COVID (+)	TPSGTWLTY	eEE224	s_19830	Healthy (No known exposure)	ORF1ab	ORF1ab	CD8
BS-EQ-35-T1_BS-GIGI-65-replacement_TCRB.tsv	CASSLGGYEQYF	0.999826	0.000192948	COVID-19-NIH/NIAID	COVID (+)	VTPSGTWLTY	eEE224	s_19830	Healthy (No known exposure)	ORF1ab	ORF1ab	CD8
BS-EQ-35-T1_BS-GIGI-65-replacement_TCRB.tsv	CASSLGGYEQYF	0.999826	0.000192948	COVID-19-NIH/NIAID	COVID (+)	AQVDVVNFNL	eEE226	s_19617	Healthy (No known exposure)	ORF1ab	ORF1ab	CD8
BS-EQ-35-T1_BS-GIGI-65-replacement_TCRB.tsv	CASSLGGYEQYF	0.999826	0.000192948	COVID-19-NIH/NIAID	COVID (+)	MIELSLIDFY	eEE224	s_19830	Healthy (No known exposure)	MIELSLIDFYLCFLAFLLFLVLIML	ORF7b	CD8
BS-EQ-35-T1_BS-GIGI-65-replacement_TCRB.tsv	CASSLGGYEQYF	0.999826	0.000192948	COVID-19-NIH/NIAID	COVID (+)	QELYSPIFL	eOX52	s_19384	Healthy (No known exposure)	IRQEEVQELYSPIFLIVAAIVFITLCFTLKRKTE	ORF7a	CD8
BS-EQ-35-T1_BS-GIGI-65-replacement_TCRB.tsv	CASSLGGYEQYF	0.999826	0.000192948	COVID-19-NIH/NIAID	COVID (+)	LIDFYLCFL	eEE224	s_19830	Healthy (No known exposure)	MIELSLIDFYLCFLAFLLFLVLIML	ORF7b	CD8
BS-EQ-35-T1_BS-GIGI-65-replacement_TCRB.tsv	CASSLGGYEQYF	0.999826	0.000192948	COVID-19-NIH/NIAID	COVID (+)	LWLLWPVTL	eXL27	s_19830	Healthy (No known exposure)	QFAYANRNRFLYIIKLIFLWLLWPVTLACFVLAAVYRINWI	membrane glycoprotein	CD8
BS-EQ-35-T1_BS-GIGI-65-replacement_TCRB.tsv	CASSLGGYEQYF	0.999826	0.000192948	COVID-19-NIH/NIAID	COVID (+)	IELSLIDFYL	eEE224	s_19830	Healthy (No known exposure)	MIELSLIDFYLCFLAFLLFLVLIML	ORF7b	CD8
BS-EQ-35-T1_BS-GIGI-65-replacement_TCRB.tsv	CASSLGGYEQYF	0.999826	0.000192948	COVID-19-NIH/NIAID	COVID (+)	HTTDPSFLGRY	eQD111	s_7717	COVID-19-Convalescent	ORF1ab	ORF1ab	CD8
BS-EQ-35-T1_BS-GIGI-65-replacement_TCRB.tsv	CASSLGGYEQYF	0.999826	0.000192948	COVID-19-NIH/NIAID	COVID (+)	ILHCANFNV	eOX46	s_19943	Healthy (No known exposure)	ORF1ab	ORF1ab	CD8
BS-EQ-35-T1_BS-GIGI-65-replacement_TCRB.tsv	CASSLGGYEQYF	0.999826	0.000192948	COVID-19-NIH/NIAID	COVID (+)	FVDGVPFVV	eOX43	s_19830	Healthy (No known exposure)	ORF1ab	ORF1ab	CD8
BS-EQ-35-T1_BS-GIGI-65-replacement_TCRB.tsv	CASSLGGYEQYF	0.999826	0.000192948	COVID-19-NIH/NIAID	COVID (+)	VLWAHGFEL	eOX54	s_10881	Healthy (No known exposure)	ORF1ab	ORF1ab	CD8
BS-EQ-35-T1_BS-GIGI-65-replacement_TCRB.tsv	CASSLGGYEQYF	0.999826	0.000192948	COVID-19-NIH/NIAID	COVID (+)	YLNTLTLAV	eEE226	s_19617	Healthy (No known exposure)	ORF1ab	ORF1ab	CD8
BS-EQ-35-T1_BS-GIGI-65-replacement_TCRB.tsv	CASSLGGYEQYF	0.999826	0.000192948	COVID-19-NIH/NIAID	COVID (+)	GVEHVTFFIY	eLH42	s_1588	COVID-19-Convalescent	ORF1ab	ORF1ab	CD8
BS-EQ-35-T1_BS-GIGI-65-replacement_TCRB.tsv	CASSLGGYEQYF	0.999826	0.000192948	COVID-19-NIH/NIAID	COVID (+)	HVTFFIYNK	eLH42	s_1588	COVID-19-Convalescent	ORF1ab	ORF1ab	CD8
BS-EQ-35-T1_BS-GIGI-65-replacement_TCRB.tsv	CASSLGGYEQYF	0.999826	0.000192948	COVID-19-NIH/NIAID	COVID (+)	STDTGVEHVTFFIY	eLH42	s_1588	COVID-19-Convalescent	ORF1ab	ORF1ab	CD8
BS-EQ-35-T1_BS-GIGI-65-replacement_TCRB.tsv	CASSLGGYEQYF	0.999826	0.000192948	COVID-19-NIH/NIAID	COVID (+)	VEHVTFFIY	eLH42	s_1588	COVID-19-Convalescent	ORF1ab	ORF1ab	CD8
BS-EQ-35-T1_BS-GIGI-65-replacement_TCRB.tsv	CASSLGGYEQYF	0.999826	0.000192948	COVID-19-NIH/NIAID	COVID (+)	FLWLLWPVT	eXL27	s_19830	Healthy (No known exposure)	QFAYANRNRFLYIIKLIFLWLLWPVTLACFVLAAVYRINWI	membrane glycoprotein	CD8
BS-EQ-35-T1_BS-GIGI-65-replacement_TCRB.tsv	CASSLGGYEQYF	0.999826	0.000192948	COVID-19-NIH/NIAID	COVID (+)	FLWLLWPVTL	eXL27	s_19830	Healthy (No known exposure)	QFAYANRNRFLYIIKLIFLWLLWPVTLACFVLAAVYRINWI	membrane glycoprotein	CD8
BS-EQ-35-T1_BS-GIGI-65-replacement_TCRB.tsv	CASSLGGYEQYF	0.999826	0.000192948	COVID-19-NIH/NIAID	COVID (+)	SEVGPEHSLAEY	eXL30	s_19617	Healthy (No known exposure)	ORF1ab	ORF1ab	CD8
BS-EQ-35-T1_BS-GIGI-65-replacement_TCRB.tsv	CASSLGGYEQYF	0.999826	0.000192948	COVID-19-NIH/NIAID	COVID (+)	LWPVTLACF	eXL27	s_19830	Healthy (No known exposure)	QFAYANRNRFLYIIKLIFLWLLWPVTLACFVLAAVYRINWI	membrane glycoprotein	CD8
BS-EQ-35-T1_BS-GIGI-65-replacement_TCRB.tsv	CASSLGGYEQYF	0.999826	0.000192948	COVID-19-NIH/NIAID	COVID (+)	AFLLFLVLI	eEE224	s_19830	Healthy (No known exposure)	MIELSLIDFYLCFLAFLLFLVLIML	ORF7b	CD8
BS-EQ-35-T1_BS-GIGI-65-replacement_TCRB.tsv	CASSLGGYEQYF	0.999826	0.000192948	COVID-19-NIH/NIAID	COVID (+)	WLLWPVTLA	eXL27	s_19830	Healthy (No known exposure)	QFAYANRNRFLYIIKLIFLWLLWPVTLACFVLAAVYRINWI	membrane glycoprotein	CD8
BS-EQ-35-T1_BS-GIGI-65-replacement_TCRB.tsv	CASSLGGYEQYF	0.999826	0.000192948	COVID-19-NIH/NIAID	COVID (+)	WPVTLACFVL	eXL27	s_19830	Healthy (No known exposure)	QFAYANRNRFLYIIKLIFLWLLWPVTLACFVLAAVYRINWI	membrane glycoprotein	CD8
BS-EQ-35-T1_BS-GIGI-65-replacement_TCRB.tsv	CASSLGGYEQYF	0.999826	0.000192948	COVID-19-NIH/NIAID	COVID (+)	ELYSPIFLI	eOX52	s_19384	Healthy (No known exposure)	IRQEEVQELYSPIFLIVAAIVFITLCFTLKRKTE	ORF7a	CD8
BS-EQ-35-T1_BS-GIGI-65-replacement_TCRB.tsv	CASSLGGYEQYF	0.999826	0.000192948	COVID-19-NIH/NIAID	COVID (+)	LYSPIFLIV	eOX52	s_19384	Healthy (No known exposure)	IRQEEVQELYSPIFLIVAAIVFITLCFTLKRKTE	ORF7a	CD8
BS-EQ-35-T1_BS-GIGI-65-replacement_TCRB.tsv	CASSLGGYEQYF	0.999826	0.000192948	COVID-19-NIH/NIAID	COVID (+)	VQELYSPIF	eOX52	s_19384	Healthy (No known exposure)	IRQEEVQELYSPIFLIVAAIVFITLCFTLKRKTE	ORF7a	CD8
BS-EQ-35-T1_BS-GIGI-65-replacement_TCRB.tsv	CASSLGGYEQYF	0.999826	0.000192948	COVID-19-NIH/NIAID	COVID (+)	VQELYSPIFL	eOX52	s_19384	Healthy (No known exposure)	IRQEEVQELYSPIFLIVAAIVFITLCFTLKRKTE	ORF7a	CD8
BS-EQ-35-T1_BS-GIGI-65-replacement_TCRB.tsv	CASSLGGYEQYF	0.999826	0.000192948	COVID-19-NIH/NIAID	COVID (+)	TLACFVLAAV	eXL27	s_19830	Healthy (No known exposure)	QFAYANRNRFLYIIKLIFLWLLWPVTLACFVLAAVYRINWI	membrane glycoprotein	CD8
BS-EQ-35-T1_BS-GIGI-65-replacement_TCRB.tsv	CASSLGGYEQYF	0.999826	0.000192948	COVID-19-NIH/NIAID	COVID (+)	IDFYLCFLAF	eEE224	s_19830	Healthy (No known exposure)	MIELSLIDFYLCFLAFLLFLVLIML	ORF7b	CD8
BS-EQ-35-T1_BS-GIGI-65-replacement_TCRB.tsv	CASSLGGYEQYF	0.999826	0.000192948	COVID-19-NIH/NIAID	COVID (+)	FYLCFLAFLL	eEE224	s_19830	Healthy (No known exposure)	MIELSLIDFYLCFLAFLLFLVLIML	ORF7b	CD8
BS-EQ-35-T1_BS-GIGI-65-replacement_TCRB.tsv	CASSLGGYEQYF	0.999826	0.000192948	COVID-19-NIH/NIAID	COVID (+)	FYLCFLAFL	eEE224	s_19830	Healthy (No known exposure)	MIELSLIDFYLCFLAFLLFLVLIML	ORF7b	CD8
BS-EQ-35-T1_BS-GIGI-65-replacement_TCRB.tsv	CASSLGGYEQYF	0.999826	0.000192948	COVID-19-NIH/NIAID	COVID (+)	FLAFLLFLV	eEE224	s_19830	Healthy (No known exposure)	MIELSLIDFYLCFLAFLLFLVLIML	ORF7b	CD8
BS-GIGI_05-replacement_TCRB.tsv	CASSLGGYEQFF	0.999824	0.000305666	COVID-19-NIH/NIAID	COVID (+)	ILHCANFNV	eDH96	s_1483	Healthy (No known exposure)	ORF1ab	ORF1ab	CD8
BS-GIGI_05-replacement_TCRB.tsv	CASSLGGYEQFF	0.999824	0.000305666	COVID-19-NIH/NIAID	COVID (+)	SLVKPSFYV	eOX49	s_10943	Healthy (No known exposure)	CNIVNVSLVKPSFYVYSRVKNLNSSRVP	envelope	CD8
BS-EQ-44-T0_BS-GIGI_11-replacement_TCRB.tsv	CASSPSVSYEQYF	0.999823	0.00638153	COVID-19-NIH/NIAID	COVID (+)	FYLCFLAFLL	ePD86	s_92	COVID-19-Convalescent	MIELSLIDFYLCFLAFLLFLVLIML	ORF7b	CD8
BS-EQ-44-T0_BS-GIGI_11-replacement_TCRB.tsv	CASSPSVSYEQYF	0.999823	0.00638153	COVID-19-NIH/NIAID	COVID (+)	FYLCFLAFL	ePD86	s_92	COVID-19-Convalescent	MIELSLIDFYLCFLAFLLFLVLIML	ORF7b	CD8
BS-EQ-44-T0_BS-GIGI_11-replacement_TCRB.tsv	CASSPSVSYEQYF	0.999823	0.00638153	COVID-19-NIH/NIAID	COVID (+)	LLFLVLIML	ePD86	s_92	COVID-19-Convalescent	MIELSLIDFYLCFLAFLLFLVLIML	ORF7b	CD8
BS-EQ-44-T0_BS-GIGI_11-replacement_TCRB.tsv	CASSPSVSYEQYF	0.999823	0.00638153	COVID-19-NIH/NIAID	COVID (+)	FLAFLLFLV	ePD86	s_92	COVID-19-Convalescent	MIELSLIDFYLCFLAFLLFLVLIML	ORF7b	CD8
BS-EQ-44-T0_BS-GIGI_11-replacement_TCRB.tsv	CASSPSVSYEQYF	0.999823	0.00638153	COVID-19-NIH/NIAID	COVID (+)	AFLLFLVLI	ePD86	s_92	COVID-19-Convalescent	MIELSLIDFYLCFLAFLLFLVLIML	ORF7b	CD8
BS-EQ-44-T0_BS-GIGI_11-replacement_TCRB.tsv	CASSPSVSYEQYF	0.999823	0.00638153	COVID-19-NIH/NIAID	COVID (+)	IELSLIDFYL	ePD86	s_92	COVID-19-Convalescent	MIELSLIDFYLCFLAFLLFLVLIML	ORF7b	CD8
BS-EQ-44-T0_BS-GIGI_11-replacement_TCRB.tsv	CASSPSVSYEQYF	0.999823	0.00638153	COVID-19-NIH/NIAID	COVID (+)	LIDFYLCFL	ePD86	s_92	COVID-19-Convalescent	MIELSLIDFYLCFLAFLLFLVLIML	ORF7b	CD8
BS-EQ-44-T0_BS-GIGI_11-replacement_TCRB.tsv	CASSPSVSYEQYF	0.999823	0.00638153	COVID-19-NIH/NIAID	COVID (+)	IDFYLCFLAF	ePD86	s_92	COVID-19-Convalescent	MIELSLIDFYLCFLAFLLFLVLIML	ORF7b	CD8
BS-EQ-44-T0_BS-GIGI_11-replacement_TCRB.tsv	CASSPSVSYEQYF	0.999823	0.00638153	COVID-19-NIH/NIAID	COVID (+)	MIELSLIDFY	ePD86	s_92	COVID-19-Convalescent	MIELSLIDFYLCFLAFLLFLVLIML	ORF7b	CD8
BS-EQ-44-T0_BS-GIGI_11-replacement_TCRB.tsv	CASSPSVSYEQYF	0.999823	0.00638153	COVID-19-NIH/NIAID	COVID (+)	YLCFLAFLL	ePD86	s_92	COVID-19-Convalescent	MIELSLIDFYLCFLAFLLFLVLIML	ORF7b	CD8
BS-EQ-44-T0_BS-GIGI_11-replacement_TCRB.tsv	CASSPSVSYEQYF	0.999823	0.00638153	COVID-19-NIH/NIAID	COVID (+)	SLIDFYLCFL	ePD86	s_92	COVID-19-Convalescent	MIELSLIDFYLCFLAFLLFLVLIML	ORF7b	CD8
BS-EQ-44-T0_BS-GIGI_11-replacement_TCRB.tsv	CASSFGGMNTEAFF	0.999821	0.0172935	COVID-19-NIH/NIAID	COVID (+)	LLFLVLIML	eEE224	s_19830	Healthy (No known exposure)	MIELSLIDFYLCFLAFLLFLVLIML	ORF7b	CD8
BS-EQ-44-T0_BS-GIGI_11-replacement_TCRB.tsv	CASSFGGMNTEAFF	0.999821	0.0172935	COVID-19-NIH/NIAID	COVID (+)	FPPTSFGPL	eXL30	s_19617	Healthy (No known exposure)	ORF1ab	ORF1ab	CD8
BS-EQ-44-T0_BS-GIGI_11-replacement_TCRB.tsv	CASSFGGMNTEAFF	0.999821	0.0172935	COVID-19-NIH/NIAID	COVID (+)	AFLLFLVLI	eEE224	s_19830	Healthy (No known exposure)	MIELSLIDFYLCFLAFLLFLVLIML	ORF7b	CD8
BS-EQ-44-T0_BS-GIGI_11-replacement_TCRB.tsv	CASSFGGMNTEAFF	0.999821	0.0172935	COVID-19-NIH/NIAID	COVID (+)	FLAFLLFLV	eEE224	s_19830	Healthy (No known exposure)	MIELSLIDFYLCFLAFLLFLVLIML	ORF7b	CD8
BS-EQ-44-T0_BS-GIGI_11-replacement_TCRB.tsv	CASSFGGMNTEAFF	0.999821	0.0172935	COVID-19-NIH/NIAID	COVID (+)	FYLCFLAFL	eEE224	s_19830	Healthy (No known exposure)	MIELSLIDFYLCFLAFLLFLVLIML	ORF7b	CD8
BS-EQ-44-T0_BS-GIGI_11-replacement_TCRB.tsv	CASSFGGMNTEAFF	0.999821	0.0172935	COVID-19-NIH/NIAID	COVID (+)	FYLCFLAFLL	eEE224	s_19830	Healthy (No known exposure)	MIELSLIDFYLCFLAFLLFLVLIML	ORF7b	CD8
BS-EQ-44-T0_BS-GIGI_11-replacement_TCRB.tsv	CASSFGGMNTEAFF	0.999821	0.0172935	COVID-19-NIH/NIAID	COVID (+)	IDFYLCFLAF	eEE224	s_19830	Healthy (No known exposure)	MIELSLIDFYLCFLAFLLFLVLIML	ORF7b	CD8
BS-EQ-44-T0_BS-GIGI_11-replacement_TCRB.tsv	CASSFGGMNTEAFF	0.999821	0.0172935	COVID-19-NIH/NIAID	COVID (+)	LIDFYLCFL	eEE224	s_19830	Healthy (No known exposure)	MIELSLIDFYLCFLAFLLFLVLIML	ORF7b	CD8
BS-EQ-44-T0_BS-GIGI_11-replacement_TCRB.tsv	CASSFGGMNTEAFF	0.999821	0.0172935	COVID-19-NIH/NIAID	COVID (+)	IELSLIDFYL	eEE224	s_19830	Healthy (No known exposure)	MIELSLIDFYLCFLAFLLFLVLIML	ORF7b	CD8
BS-EQ-44-T0_BS-GIGI_11-replacement_TCRB.tsv	CASSFGGMNTEAFF	0.999821	0.0172935	COVID-19-NIH/NIAID	COVID (+)	MIELSLIDFY	eEE224	s_19830	Healthy (No known exposure)	MIELSLIDFYLCFLAFLLFLVLIML	ORF7b	CD8
BS-EQ-44-T0_BS-GIGI_11-replacement_TCRB.tsv	CASSFGGMNTEAFF	0.999821	0.0172935	COVID-19-NIH/NIAID	COVID (+)	SLIDFYLCFL	eEE224	s_19830	Healthy (No known exposure)	MIELSLIDFYLCFLAFLLFLVLIML	ORF7b	CD8
BS-EQ-44-T0_BS-GIGI_11-replacement_TCRB.tsv	CASSFGGMNTEAFF	0.999821	0.0172935	COVID-19-NIH/NIAID	COVID (+)	YLCFLAFLL	eEE224	s_19830	Healthy (No known exposure)	MIELSLIDFYLCFLAFLLFLVLIML	ORF7b	CD8
BS-EQ-0027-T2-replacement_TCRB.tsv	CASSEDGMNTEAFF	0.999821	0.000461965	COVID-19-NIH/NIAID	COVID (+)	FLCLFLLPSL	eQD129	s_2283	COVID-19-Convalescent	ORF1ab	ORF1ab	CD8
BS-EQ-0027-T2-replacement_TCRB.tsv	CASSEDGMNTEAFF	0.999821	0.000461965	COVID-19-NIH/NIAID	COVID (+)	FLLPSLATV	eQD129	s_2283	COVID-19-Convalescent	ORF1ab	ORF1ab	CD8
BS-EQ-0027-T2-replacement_TCRB.tsv	CASSEDGMNTEAFF	0.999821	0.000461965	COVID-19-NIH/NIAID	COVID (+)	FTYASALWEI	eLH42	s_1588	COVID-19-Convalescent	ORF1ab	ORF1ab	CD8
BS-EQ-0027-T2-replacement_TCRB.tsv	CASSEDGMNTEAFF	0.999821	0.000461965	COVID-19-NIH/NIAID	COVID (+)	TTLPVNVAF	eHO124	s_3819	Healthy (No known exposure)	ORF1ab	ORF1ab	CD8
BS-EQ-0027-T2-replacement_TCRB.tsv	CASSEDGMNTEAFF	0.999821	0.000461965	COVID-19-NIH/NIAID	COVID (+)	STQDLFLPFF	eLH46	s_359	COVID-19-Convalescent	ORF1ab	ORF1ab	CD8
BS-EQ-0027-T2-replacement_TCRB.tsv	CASSEDGMNTEAFF	0.999821	0.000461965	COVID-19-NIH/NIAID	COVID (+)	TQDLFLPFF	eLH46	s_359	COVID-19-Convalescent	ORF1ab	ORF1ab	CD8
BS-GN-06-T0-replacement_TCRB.tsv	CASSLSGYEQYF	0.999819	9.71817e-05	COVID-19-NIH/NIAID	COVID (+)	FLNGSCGSV	eEE228	s_19943	Healthy (No known exposure)	ORF1ab	ORF1ab	CD8
BS-GN-06-T0-replacement_TCRB.tsv	CASSLSGYEQYF	0.999819	9.71817e-05	COVID-19-NIH/NIAID	COVID (+)	KLSYGIATV	eOX49	s_10943	Healthy (No known exposure)	ORF1ab	ORF1ab	CD8
BS-GN-06-T0-replacement_TCRB.tsv	CASSLSGYEQYF	0.999819	9.71817e-05	COVID-19-NIH/NIAID	COVID (+)	SYFTSDYYQL	eHO140	s_1809	COVID-19-Convalescent	WESGVKDCVVLHSYFTSDYYQLYSTQLSTDTGVEHVTF	ORF3a	CD8
BS-GN-06-T0-replacement_TCRB.tsv	CASSLSGYEQYF	0.999819	9.71817e-05	COVID-19-NIH/NIAID	COVID (+)	VLHSYFTSDY	eHO140	s_1809	COVID-19-Convalescent	WESGVKDCVVLHSYFTSDYYQLYSTQLSTDTGVEHVTF	ORF3a	CD8
BS-GN-06-T0-replacement_TCRB.tsv	CASSLSGYEQYF	0.999819	9.71817e-05	COVID-19-NIH/NIAID	COVID (+)	YFTSDYYQLY	eHO140	s_1809	COVID-19-Convalescent	WESGVKDCVVLHSYFTSDYYQLYSTQLSTDTGVEHVTF	ORF3a	CD8
BS-GIGI_05-replacement_TCRB.tsv	CASSLGGYEQYF	0.999817	0.000496708	COVID-19-NIH/NIAID	COVID (+)	FYLCFLAFL	eEE224	s_19830	Healthy (No known exposure)	MIELSLIDFYLCFLAFLLFLVLIML	ORF7b	CD8
BS-GIGI_05-replacement_TCRB.tsv	CASSLGGYEQYF	0.999817	0.000496708	COVID-19-NIH/NIAID	COVID (+)	FLAFLLFLV	eEE224	s_19830	Healthy (No known exposure)	MIELSLIDFYLCFLAFLLFLVLIML	ORF7b	CD8
BS-GIGI_05-replacement_TCRB.tsv	CASSLGGYEQYF	0.999817	0.000496708	COVID-19-NIH/NIAID	COVID (+)	RIRGGDGKM	eLH41	s_3821	COVID-19-Convalescent	GVPINTNSSPDDQIGYYRRATRRIRGGDGKMKDLSPRW	nucleocapsid phosphoprotein	CD8
BS-GIGI_05-replacement_TCRB.tsv	CASSLGGYEQYF	0.999817	0.000496708	COVID-19-NIH/NIAID	COVID (+)	SEVGPEHSLAEY	eXL30	s_19617	Healthy (No known exposure)	ORF1ab	ORF1ab	CD8
BS-GIGI_05-replacement_TCRB.tsv	CASSLGGYEQYF	0.999817	0.000496708	COVID-19-NIH/NIAID	COVID (+)	MLIIFWFSL	eXL31	s_20300	Healthy (No known exposure)	ORF1ab	ORF1ab	CD8
BS-GIGI_05-replacement_TCRB.tsv	CASSLGGYEQYF	0.999817	0.000496708	COVID-19-NIH/NIAID	COVID (+)	STDTGVEHVTFFIY	eLH42	s_1588	COVID-19-Convalescent	ORF1ab	ORF1ab	CD8
BS-GIGI_05-replacement_TCRB.tsv	CASSLGGYEQYF	0.999817	0.000496708	COVID-19-NIH/NIAID	COVID (+)	FYLCFLAFLL	eEE224	s_19830	Healthy (No known exposure)	MIELSLIDFYLCFLAFLLFLVLIML	ORF7b	CD8
BS-GIGI_05-replacement_TCRB.tsv	CASSLGGYEQYF	0.999817	0.000496708	COVID-19-NIH/NIAID	COVID (+)	IDFYLCFLAF	eEE224	s_19830	Healthy (No known exposure)	MIELSLIDFYLCFLAFLLFLVLIML	ORF7b	CD8
BS-GIGI_05-replacement_TCRB.tsv	CASSLGGYEQYF	0.999817	0.000496708	COVID-19-NIH/NIAID	COVID (+)	IELSLIDFYL	eEE224	s_19830	Healthy (No known exposure)	MIELSLIDFYLCFLAFLLFLVLIML	ORF7b	CD8
BS-GIGI_05-replacement_TCRB.tsv	CASSLGGYEQYF	0.999817	0.000496708	COVID-19-NIH/NIAID	COVID (+)	LIDFYLCFL	eEE224	s_19830	Healthy (No known exposure)	MIELSLIDFYLCFLAFLLFLVLIML	ORF7b	CD8
BS-GIGI_05-replacement_TCRB.tsv	CASSLGGYEQYF	0.999817	0.000496708	COVID-19-NIH/NIAID	COVID (+)	LLFLVLIML	eEE224	s_19830	Healthy (No known exposure)	MIELSLIDFYLCFLAFLLFLVLIML	ORF7b	CD8
BS-GIGI_05-replacement_TCRB.tsv	CASSLGGYEQYF	0.999817	0.000496708	COVID-19-NIH/NIAID	COVID (+)	MIELSLIDFY	eEE224	s_19830	Healthy (No known exposure)	MIELSLIDFYLCFLAFLLFLVLIML	ORF7b	CD8
BS-GIGI_05-replacement_TCRB.tsv	CASSLGGYEQYF	0.999817	0.000496708	COVID-19-NIH/NIAID	COVID (+)	SLIDFYLCFL	eEE224	s_19830	Healthy (No known exposure)	MIELSLIDFYLCFLAFLLFLVLIML	ORF7b	CD8
BS-GIGI_05-replacement_TCRB.tsv	CASSLGGYEQYF	0.999817	0.000496708	COVID-19-NIH/NIAID	COVID (+)	NYIAQVDVV	eEE226	s_19617	Healthy (No known exposure)	ORF1ab	ORF1ab	CD8
BS-GIGI_05-replacement_TCRB.tsv	CASSLGGYEQYF	0.999817	0.000496708	COVID-19-NIH/NIAID	COVID (+)	AQVDVVNFNL	eEE226	s_19617	Healthy (No known exposure)	ORF1ab	ORF1ab	CD8
BS-GIGI_05-replacement_TCRB.tsv	CASSLGGYEQYF	0.999817	0.000496708	COVID-19-NIH/NIAID	COVID (+)	VTPSGTWLTY	eEE224	s_19830	Healthy (No known exposure)	ORF1ab	ORF1ab	CD8
BS-GIGI_05-replacement_TCRB.tsv	CASSLGGYEQYF	0.999817	0.000496708	COVID-19-NIH/NIAID	COVID (+)	TPSGTWLTY	eEE224	s_19830	Healthy (No known exposure)	ORF1ab	ORF1ab	CD8
BS-GIGI_05-replacement_TCRB.tsv	CASSLGGYEQYF	0.999817	0.000496708	COVID-19-NIH/NIAID	COVID (+)	MEVTPSGTWL	eEE224	s_19830	Healthy (No known exposure)	ORF1ab	ORF1ab	CD8
BS-GIGI_05-replacement_TCRB.tsv	CASSLGGYEQYF	0.999817	0.000496708	COVID-19-NIH/NIAID	COVID (+)	GMEVTPSGTWL	eEE224	s_19830	Healthy (No known exposure)	ORF1ab	ORF1ab	CD8
BS-GIGI_05-replacement_TCRB.tsv	CASSLGGYEQYF	0.999817	0.000496708	COVID-19-NIH/NIAID	COVID (+)	RIRGGDGKMK	eLH41	s_3821	COVID-19-Convalescent	GVPINTNSSPDDQIGYYRRATRRIRGGDGKMKDLSPRW	nucleocapsid phosphoprotein	CD8
BS-GIGI_05-replacement_TCRB.tsv	CASSLGGYEQYF	0.999817	0.000496708	COVID-19-NIH/NIAID	COVID (+)	YLCFLAFLL	eEE224	s_19830	Healthy (No known exposure)	MIELSLIDFYLCFLAFLLFLVLIML	ORF7b	CD8
BS-GIGI_05-replacement_TCRB.tsv	CASSLGGYEQYF	0.999817	0.000496708	COVID-19-NIH/NIAID	COVID (+)	VGARKSAPL	eEE228	s_19943	Healthy (No known exposure)	CTQHQPYVVDDPCPIHFYSKWYIRVGARKSAPLIELC	ORF8	CD8
BS-GIGI_05-replacement_TCRB.tsv	CASSLGGYEQYF	0.999817	0.000496708	COVID-19-NIH/NIAID	COVID (+)	IMLIIFWFSL	eXL31	s_20300	Healthy (No known exposure)	ORF1ab	ORF1ab	CD8
BS-GIGI_05-replacement_TCRB.tsv	CASSLGGYEQYF	0.999817	0.000496708	COVID-19-NIH/NIAID	COVID (+)	HTTDPSFLGRY	eQD111	s_7717	COVID-19-Convalescent	ORF1ab	ORF1ab	CD8
BS-GIGI_05-replacement_TCRB.tsv	CASSLGGYEQYF	0.999817	0.000496708	COVID-19-NIH/NIAID	COVID (+)	ILHCANFNV	eOX46	s_19943	Healthy (No known exposure)	ORF1ab	ORF1ab	CD8
BS-GIGI_05-replacement_TCRB.tsv	CASSLGGYEQYF	0.999817	0.000496708	COVID-19-NIH/NIAID	COVID (+)	FVDGVPFVV	eOX43	s_19830	Healthy (No known exposure)	ORF1ab	ORF1ab	CD8
BS-GIGI_05-replacement_TCRB.tsv	CASSLGGYEQYF	0.999817	0.000496708	COVID-19-NIH/NIAID	COVID (+)	VLWAHGFEL	eOX54	s_10881	Healthy (No known exposure)	ORF1ab	ORF1ab	CD8
BS-GIGI_05-replacement_TCRB.tsv	CASSLGGYEQYF	0.999817	0.000496708	COVID-19-NIH/NIAID	COVID (+)	YLNTLTLAV	eEE226	s_19617	Healthy (No known exposure)	ORF1ab	ORF1ab	CD8
BS-GIGI_05-replacement_TCRB.tsv	CASSLGGYEQYF	0.999817	0.000496708	COVID-19-NIH/NIAID	COVID (+)	GVEHVTFFIY	eLH42	s_1588	COVID-19-Convalescent	ORF1ab	ORF1ab	CD8
BS-GIGI_05-replacement_TCRB.tsv	CASSLGGYEQYF	0.999817	0.000496708	COVID-19-NIH/NIAID	COVID (+)	HVTFFIYNK	eLH42	s_1588	COVID-19-Convalescent	ORF1ab	ORF1ab	CD8
BS-GIGI_05-replacement_TCRB.tsv	CASSLGGYEQYF	0.999817	0.000496708	COVID-19-NIH/NIAID	COVID (+)	VEHVTFFIY	eLH42	s_1588	COVID-19-Convalescent	ORF1ab	ORF1ab	CD8
BS-GIGI_05-replacement_TCRB.tsv	CASSLGGYEQYF	0.999817	0.000496708	COVID-19-NIH/NIAID	COVID (+)	FLWLLWPVT	eXL27	s_19830	Healthy (No known exposure)	QFAYANRNRFLYIIKLIFLWLLWPVTLACFVLAAVYRINWI	membrane glycoprotein	CD8
BS-GIGI_05-replacement_TCRB.tsv	CASSLGGYEQYF	0.999817	0.000496708	COVID-19-NIH/NIAID	COVID (+)	FLWLLWPVTL	eXL27	s_19830	Healthy (No known exposure)	QFAYANRNRFLYIIKLIFLWLLWPVTLACFVLAAVYRINWI	membrane glycoprotein	CD8
BS-GIGI_05-replacement_TCRB.tsv	CASSLGGYEQYF	0.999817	0.000496708	COVID-19-NIH/NIAID	COVID (+)	ELYSPIFLI	eOX52	s_19384	Healthy (No known exposure)	IRQEEVQELYSPIFLIVAAIVFITLCFTLKRKTE	ORF7a	CD8
BS-GIGI_05-replacement_TCRB.tsv	CASSLGGYEQYF	0.999817	0.000496708	COVID-19-NIH/NIAID	COVID (+)	AFLLFLVLI	eEE224	s_19830	Healthy (No known exposure)	MIELSLIDFYLCFLAFLLFLVLIML	ORF7b	CD8
BS-GIGI_05-replacement_TCRB.tsv	CASSLGGYEQYF	0.999817	0.000496708	COVID-19-NIH/NIAID	COVID (+)	LWLLWPVTL	eXL27	s_19830	Healthy (No known exposure)	QFAYANRNRFLYIIKLIFLWLLWPVTLACFVLAAVYRINWI	membrane glycoprotein	CD8
BS-GIGI_05-replacement_TCRB.tsv	CASSLGGYEQYF	0.999817	0.000496708	COVID-19-NIH/NIAID	COVID (+)	VQELYSPIFL	eOX52	s_19384	Healthy (No known exposure)	IRQEEVQELYSPIFLIVAAIVFITLCFTLKRKTE	ORF7a	CD8
BS-GIGI_05-replacement_TCRB.tsv	CASSLGGYEQYF	0.999817	0.000496708	COVID-19-NIH/NIAID	COVID (+)	VQELYSPIF	eOX52	s_19384	Healthy (No known exposure)	IRQEEVQELYSPIFLIVAAIVFITLCFTLKRKTE	ORF7a	CD8
BS-GIGI_05-replacement_TCRB.tsv	CASSLGGYEQYF	0.999817	0.000496708	COVID-19-NIH/NIAID	COVID (+)	QELYSPIFL	eOX52	s_19384	Healthy (No known exposure)	IRQEEVQELYSPIFLIVAAIVFITLCFTLKRKTE	ORF7a	CD8
BS-GIGI_05-replacement_TCRB.tsv	CASSLGGYEQYF	0.999817	0.000496708	COVID-19-NIH/NIAID	COVID (+)	LYSPIFLIV	eOX52	s_19384	Healthy (No known exposure)	IRQEEVQELYSPIFLIVAAIVFITLCFTLKRKTE	ORF7a	CD8
BS-GIGI_05-replacement_TCRB.tsv	CASSLGGYEQYF	0.999817	0.000496708	COVID-19-NIH/NIAID	COVID (+)	RVGARKSAPL	eEE228	s_19943	Healthy (No known exposure)	CTQHQPYVVDDPCPIHFYSKWYIRVGARKSAPLIELC	ORF8	CD8
BS-GIGI_05-replacement_TCRB.tsv	CASSLGGYEQYF	0.999817	0.000496708	COVID-19-NIH/NIAID	COVID (+)	WPVTLACFVL	eXL27	s_19830	Healthy (No known exposure)	QFAYANRNRFLYIIKLIFLWLLWPVTLACFVLAAVYRINWI	membrane glycoprotein	CD8
BS-GIGI_05-replacement_TCRB.tsv	CASSLGGYEQYF	0.999817	0.000496708	COVID-19-NIH/NIAID	COVID (+)	WLLWPVTLA	eXL27	s_19830	Healthy (No known exposure)	QFAYANRNRFLYIIKLIFLWLLWPVTLACFVLAAVYRINWI	membrane glycoprotein	CD8
BS-GIGI_05-replacement_TCRB.tsv	CASSLGGYEQYF	0.999817	0.000496708	COVID-19-NIH/NIAID	COVID (+)	TLACFVLAAV	eXL27	s_19830	Healthy (No known exposure)	QFAYANRNRFLYIIKLIFLWLLWPVTLACFVLAAVYRINWI	membrane glycoprotein	CD8
BS-GIGI_05-replacement_TCRB.tsv	CASSLGGYEQYF	0.999817	0.000496708	COVID-19-NIH/NIAID	COVID (+)	LWPVTLACF	eXL27	s_19830	Healthy (No known exposure)	QFAYANRNRFLYIIKLIFLWLLWPVTLACFVLAAVYRINWI	membrane glycoprotein	CD8
BS-EQ-30-T1-replacement_TCRB.tsv	CASSAQGYEQYF	0.999815	0.000599081	COVID-19-NIH/NIAID	COVID (+)	KLSYGIATV	eEE226	s_19617	Healthy (No known exposure)	ORF1ab	ORF1ab	CD8
BS-EQ-30-T1-replacement_TCRB.tsv	CASSLGSYEQYF	0.999813	0.00043267	COVID-19-NIH/NIAID	COVID (+)	LLLLDRLNQ	eOX49	s_10943	Healthy (No known exposure)	PGSSRGTSPARMAGNGGDAALALLLLDRLNQLESKMSG	nucleocapsid phosphoprotein	CD8
BS-EQ-30-T1-replacement_TCRB.tsv	CASSLGSYEQYF	0.999813	0.00043267	COVID-19-NIH/NIAID	COVID (+)	NVFAFPFTI	eEE226	s_19617	Healthy (No known exposure)	MGYINVFAFPFTIYSLLLCRMN	ORF10	CD8
BS-EQ-30-T1-replacement_TCRB.tsv	CASSLGSYEQYF	0.999813	0.00043267	COVID-19-NIH/NIAID	COVID (+)	MGYINVFAF	eEE226	s_19617	Healthy (No known exposure)	MGYINVFAFPFTIYSLLLCRMN	ORF10	CD8
BS-EQ-30-T1-replacement_TCRB.tsv	CASSLGSYEQYF	0.999813	0.00043267	COVID-19-NIH/NIAID	COVID (+)	GYINVFAFPF	eEE226	s_19617	Healthy (No known exposure)	MGYINVFAFPFTIYSLLLCRMN	ORF10	CD8
BS-EQ-30-T1-replacement_TCRB.tsv	CASSLGSYEQYF	0.999813	0.00043267	COVID-19-NIH/NIAID	COVID (+)	AFPFTIYSL	eEE226	s_19617	Healthy (No known exposure)	MGYINVFAFPFTIYSLLLCRMN	ORF10	CD8
BS-EQ-30-T1-replacement_TCRB.tsv	CASSLGSYEQYF	0.999813	0.00043267	COVID-19-NIH/NIAID	COVID (+)	LLLLDRLNQL	eOX49	s_10943	Healthy (No known exposure)	PGSSRGTSPARMAGNGGDAALALLLLDRLNQLESKMSG	nucleocapsid phosphoprotein	CD8
BS-EQ-30-T1-replacement_TCRB.tsv	CASSLGSYEQYF	0.999813	0.00043267	COVID-19-NIH/NIAID	COVID (+)	LALLLLDRL	eOX49	s_10943	Healthy (No known exposure)	PGSSRGTSPARMAGNGGDAALALLLLDRLNQLESKMSG	nucleocapsid phosphoprotein	CD8
BS-EQ-30-T1-replacement_TCRB.tsv	CASSLGSYEQYF	0.999813	0.00043267	COVID-19-NIH/NIAID	COVID (+)	LLLDRLNQL	eOX49	s_10943	Healthy (No known exposure)	PGSSRGTSPARMAGNGGDAALALLLLDRLNQLESKMSG	nucleocapsid phosphoprotein	CD8
BS-EQ-30-T1-replacement_TCRB.tsv	CASSLGSYEQYF	0.999813	0.00043267	COVID-19-NIH/NIAID	COVID (+)	GDAALALLLL	eOX49	s_10943	Healthy (No known exposure)	PGSSRGTSPARMAGNGGDAALALLLLDRLNQLESKMSG	nucleocapsid phosphoprotein	CD8
BS-EQ-30-T1-replacement_TCRB.tsv	CASSLGSYEQYF	0.999813	0.00043267	COVID-19-NIH/NIAID	COVID (+)	ALALLLLDR	eOX49	s_10943	Healthy (No known exposure)	PGSSRGTSPARMAGNGGDAALALLLLDRLNQLESKMSG	nucleocapsid phosphoprotein	CD8
BS-EQ-30-T1-replacement_TCRB.tsv	CASSLGSYEQYF	0.999813	0.00043267	COVID-19-NIH/NIAID	COVID (+)	YVVDDPCPI	eEE228	s_19943	Healthy (No known exposure)	CTQHQPYVVDDPCPIHFYSKWYIRVGARKSAPLIELC	ORF8	CD8
BS-EQ-30-T1-replacement_TCRB.tsv	CASSLGSYEQYF	0.999813	0.00043267	COVID-19-NIH/NIAID	COVID (+)	VVDDPCPIHFY	eEE228	s_19943	Healthy (No known exposure)	CTQHQPYVVDDPCPIHFYSKWYIRVGARKSAPLIELC	ORF8	CD8
BS-EQ-30-T1-replacement_TCRB.tsv	CASSLGSYEQYF	0.999813	0.00043267	COVID-19-NIH/NIAID	COVID (+)	IMLIIFWFSL	eXL27	s_19830	Healthy (No known exposure)	ORF1ab	ORF1ab	CD8
BS-EQ-30-T1-replacement_TCRB.tsv	CASSLGSYEQYF	0.999813	0.00043267	COVID-19-NIH/NIAID	COVID (+)	MLIIFWFSL	eXL27	s_19830	Healthy (No known exposure)	ORF1ab	ORF1ab	CD8
BS-EQ-30-T1-replacement_TCRB.tsv	CASSLGSYEQYF	0.999813	0.00043267	COVID-19-NIH/NIAID	COVID (+)	VDDPCPIHFY	eEE228	s_19943	Healthy (No known exposure)	CTQHQPYVVDDPCPIHFYSKWYIRVGARKSAPLIELC	ORF8	CD8
BS-EQ-30-T1-replacement_TCRB.tsv	CASSLGSYEQYF	0.999813	0.00043267	COVID-19-NIH/NIAID	COVID (+)	QTGKIADYNY	eDH96	s_1483	Healthy (No known exposure)	ORF1ab	ORF1ab	CD8
BS-EQ-30-T1-replacement_TCRB.tsv	CASSLGSYEQYF	0.999813	0.00043267	COVID-19-NIH/NIAID	COVID (+)	RQIAPGQTGK	eDH96	s_1483	Healthy (No known exposure)	ORF1ab	ORF1ab	CD8
BS-EQ-30-T1-replacement_TCRB.tsv	CASSLGSYEQYF	0.999813	0.00043267	COVID-19-NIH/NIAID	COVID (+)	YINVFAFPF	eEE226	s_19617	Healthy (No known exposure)	MGYINVFAFPFTIYSLLLCRMN	ORF10	CD8
BS-EQ-30-T1-replacement_TCRB.tsv	CASSLGSYEQYF	0.999813	0.00043267	COVID-19-NIH/NIAID	COVID (+)	YLCFLAFLL	eOX43	s_19830	Healthy (No known exposure)	MIELSLIDFYLCFLAFLLFLVLIML	ORF7b	CD8
BS-EQ-30-T1-replacement_TCRB.tsv	CASSLGSYEQYF	0.999813	0.00043267	COVID-19-NIH/NIAID	COVID (+)	SLIDFYLCFL	eOX43	s_19830	Healthy (No known exposure)	MIELSLIDFYLCFLAFLLFLVLIML	ORF7b	CD8
BS-EQ-30-T1-replacement_TCRB.tsv	CASSLGSYEQYF	0.999813	0.00043267	COVID-19-NIH/NIAID	COVID (+)	MIELSLIDFY	eOX43	s_19830	Healthy (No known exposure)	MIELSLIDFYLCFLAFLLFLVLIML	ORF7b	CD8
BS-EQ-30-T1-replacement_TCRB.tsv	CASSLGSYEQYF	0.999813	0.00043267	COVID-19-NIH/NIAID	COVID (+)	LLFLVLIML	eOX43	s_19830	Healthy (No known exposure)	MIELSLIDFYLCFLAFLLFLVLIML	ORF7b	CD8
BS-EQ-30-T1-replacement_TCRB.tsv	CASSLGSYEQYF	0.999813	0.00043267	COVID-19-NIH/NIAID	COVID (+)	LIDFYLCFL	eOX43	s_19830	Healthy (No known exposure)	MIELSLIDFYLCFLAFLLFLVLIML	ORF7b	CD8
BS-EQ-30-T1-replacement_TCRB.tsv	CASSLGSYEQYF	0.999813	0.00043267	COVID-19-NIH/NIAID	COVID (+)	IELSLIDFYL	eOX43	s_19830	Healthy (No known exposure)	MIELSLIDFYLCFLAFLLFLVLIML	ORF7b	CD8
BS-EQ-30-T1-replacement_TCRB.tsv	CASSLGSYEQYF	0.999813	0.00043267	COVID-19-NIH/NIAID	COVID (+)	IDFYLCFLAF	eOX43	s_19830	Healthy (No known exposure)	MIELSLIDFYLCFLAFLLFLVLIML	ORF7b	CD8
BS-EQ-30-T1-replacement_TCRB.tsv	CASSLGSYEQYF	0.999813	0.00043267	COVID-19-NIH/NIAID	COVID (+)	FYLCFLAFLL	eOX43	s_19830	Healthy (No known exposure)	MIELSLIDFYLCFLAFLLFLVLIML	ORF7b	CD8
BS-EQ-30-T1-replacement_TCRB.tsv	CASSLGSYEQYF	0.999813	0.00043267	COVID-19-NIH/NIAID	COVID (+)	FYLCFLAFL	eOX43	s_19830	Healthy (No known exposure)	MIELSLIDFYLCFLAFLLFLVLIML	ORF7b	CD8
BS-EQ-30-T1-replacement_TCRB.tsv	CASSLGSYEQYF	0.999813	0.00043267	COVID-19-NIH/NIAID	COVID (+)	FLAFLLFLV	eOX43	s_19830	Healthy (No known exposure)	MIELSLIDFYLCFLAFLLFLVLIML	ORF7b	CD8
BS-EQ-30-T1-replacement_TCRB.tsv	CASSLGSYEQYF	0.999813	0.00043267	COVID-19-NIH/NIAID	COVID (+)	AFLLFLVLI	eOX43	s_19830	Healthy (No known exposure)	MIELSLIDFYLCFLAFLLFLVLIML	ORF7b	CD8
BS-EQ-30-T1-replacement_TCRB.tsv	CASSLGSYEQYF	0.999813	0.00043267	COVID-19-NIH/NIAID	COVID (+)	TLATCELYHY	eDH96	s_1483	Healthy (No known exposure)	ORF1ab	ORF1ab	CD8
BS-EQ-30-T1-replacement_TCRB.tsv	CASSLGSYEQYF	0.999813	0.00043267	COVID-19-NIH/NIAID	COVID (+)	LITLATCELY	eDH96	s_1483	Healthy (No known exposure)	ORF1ab	ORF1ab	CD8
BS-EQ-30-T1-replacement_TCRB.tsv	CASSLGSYEQYF	0.999813	0.00043267	COVID-19-NIH/NIAID	COVID (+)	ITLATCELY	eDH96	s_1483	Healthy (No known exposure)	ORF1ab	ORF1ab	CD8
BS-EQ-30-T1-replacement_TCRB.tsv	CASSLGSYEQYF	0.999813	0.00043267	COVID-19-NIH/NIAID	COVID (+)	CELYHYQECV	eDH96	s_1483	Healthy (No known exposure)	ORF1ab	ORF1ab	CD8
BS-EQ-30-T1-replacement_TCRB.tsv	CASSLGSYEQYF	0.999813	0.00043267	COVID-19-NIH/NIAID	COVID (+)	SELVIGAVIL	eAV88	s_19830	Healthy (No known exposure)	TRSMWSFNPETNILLNVPLHGTILTRPLLESELVIGAVILR	membrane glycoprotein	CD8
BS-EQ-30-T1-replacement_TCRB.tsv	CASSLGSYEQYF	0.999813	0.00043267	COVID-19-NIH/NIAID	COVID (+)	SELVIGAVI	eAV88	s_19830	Healthy (No known exposure)	TRSMWSFNPETNILLNVPLHGTILTRPLLESELVIGAVILR	membrane glycoprotein	CD8
BS-EQ-30-T1-replacement_TCRB.tsv	CASSLGSYEQYF	0.999813	0.00043267	COVID-19-NIH/NIAID	COVID (+)	KIADYNYKL	eDH96	s_1483	Healthy (No known exposure)	ORF1ab	ORF1ab	CD8
BS-EQ-30-T1-replacement_TCRB.tsv	CASSLGSYEQYF	0.999813	0.00043267	COVID-19-NIH/NIAID	COVID (+)	GQTGKIADY	eDH96	s_1483	Healthy (No known exposure)	ORF1ab	ORF1ab	CD8
BS-EQ-30-T1-replacement_TCRB.tsv	CASSLGSYEQYF	0.999813	0.00043267	COVID-19-NIH/NIAID	COVID (+)	APGQTGKIA	eDH96	s_1483	Healthy (No known exposure)	ORF1ab	ORF1ab	CD8
BS-EQ-30-T1-replacement_TCRB.tsv	CASSLGSYEQYF	0.999813	0.00043267	COVID-19-NIH/NIAID	COVID (+)	TESIVRFPNI	eXL30	s_19617	Healthy (No known exposure)	QTSNFRVQPTESIVRFPNITNLCPFGEVFNATRFASVYAWNRK	surface glycoprotein	CD8
BS-EQ-30-T1-replacement_TCRB.tsv	CASSLGSYEQYF	0.999813	0.00043267	COVID-19-NIH/NIAID	COVID (+)	FLNGSCGSV	eXL30	s_19617	Healthy (No known exposure)	ORF1ab	ORF1ab	CD8
BS-EQ-30-T1-replacement_TCRB.tsv	CASSLGSYEQYF	0.999813	0.00043267	COVID-19-NIH/NIAID	COVID (+)	STQDLFLPFF	eQD125	s_7736	COVID-19-Convalescent	ORF1ab	ORF1ab	CD8
BS-EQ-30-T1-replacement_TCRB.tsv	CASSLGSYEQYF	0.999813	0.00043267	COVID-19-NIH/NIAID	COVID (+)	TQDLFLPFF	eQD125	s_7736	COVID-19-Convalescent	ORF1ab	ORF1ab	CD8
BS-EQ-30-T1-replacement_TCRB.tsv	CASSLGSYEQYF	0.999813	0.00043267	COVID-19-NIH/NIAID	COVID (+)	LEPLVDLPI	eOX52	s_19384	Healthy (No known exposure)	IYSKHTPINLVRDLPQGFSALEPLVDLPIGINITRFQTLLALH	surface glycoprotein	CD8
BS-EQ-30-T1-replacement_TCRB.tsv	CASSLGSYEQYF	0.999813	0.00043267	COVID-19-NIH/NIAID	COVID (+)	FPNITNLCPF	eXL30	s_19617	Healthy (No known exposure)	QTSNFRVQPTESIVRFPNITNLCPFGEVFNATRFASVYAWNRK	surface glycoprotein	CD8
BS-EQ-30-T1-replacement_TCRB.tsv	CASSLGSYEQYF	0.999813	0.00043267	COVID-19-NIH/NIAID	COVID (+)	QPTESIVRF	eXL30	s_19617	Healthy (No known exposure)	QTSNFRVQPTESIVRFPNITNLCPFGEVFNATRFASVYAWNRK	surface glycoprotein	CD8
BS-EQ-30-T1-replacement_TCRB.tsv	CASSLGSYEQYF	0.999813	0.00043267	COVID-19-NIH/NIAID	COVID (+)	RFPNITNLCPF	eXL30	s_19617	Healthy (No known exposure)	QTSNFRVQPTESIVRFPNITNLCPFGEVFNATRFASVYAWNRK	surface glycoprotein	CD8
BS-EQ-30-T1-replacement_TCRB.tsv	CASSLGSYEQYF	0.999813	0.00043267	COVID-19-NIH/NIAID	COVID (+)	VQPTESIVRF	eXL30	s_19617	Healthy (No known exposure)	QTSNFRVQPTESIVRFPNITNLCPFGEVFNATRFASVYAWNRK	surface glycoprotein	CD8
BS-EQ-30-T1-replacement_TCRB.tsv	CASSLGSYEQYF	0.999813	0.00043267	COVID-19-NIH/NIAID	COVID (+)	VYADSFVIR	eQD124	s_361	COVID-19-B-Non-Acute	ORF1ab	ORF1ab	CD8
BS-EQ-30-T1-replacement_TCRB.tsv	CASSLGSYEQYF	0.999813	0.00043267	COVID-19-NIH/NIAID	COVID (+)	VRFPNITNL	eXL30	s_19617	Healthy (No known exposure)	QTSNFRVQPTESIVRFPNITNLCPFGEVFNATRFASVYAWNRK	surface glycoprotein	CD8
BS-EQ-30-T1-replacement_TCRB.tsv	CASSLGSYEQYF	0.999813	0.00043267	COVID-19-NIH/NIAID	COVID (+)	CFTNVYADSF	eQD124	s_361	COVID-19-B-Non-Acute	ORF1ab	ORF1ab	CD8
BS-EQ-30-T1-replacement_TCRB.tsv	CASSLGSYEQYF	0.999813	0.00043267	COVID-19-NIH/NIAID	COVID (+)	FTNVYADSF	eQD124	s_361	COVID-19-B-Non-Acute	ORF1ab	ORF1ab	CD8
BS-EQ-30-T1-replacement_TCRB.tsv	CASSLGSYEQYF	0.999813	0.00043267	COVID-19-NIH/NIAID	COVID (+)	FTNVYADSFV	eQD124	s_361	COVID-19-B-Non-Acute	ORF1ab	ORF1ab	CD8
BS-EQ-30-T1-replacement_TCRB.tsv	CASSLGSYEQYF	0.999813	0.00043267	COVID-19-NIH/NIAID	COVID (+)	KLNDLCFTNV	eQD124	s_361	COVID-19-B-Non-Acute	ORF1ab	ORF1ab	CD8
BS-EQ-30-T1-replacement_TCRB.tsv	CASSLGSYEQYF	0.999813	0.00043267	COVID-19-NIH/NIAID	COVID (+)	LNDLCFTNVY	eQD124	s_361	COVID-19-B-Non-Acute	ORF1ab	ORF1ab	CD8
BS-EQ-30-T1-replacement_TCRB.tsv	CASSLGSYEQYF	0.999813	0.00043267	COVID-19-NIH/NIAID	COVID (+)	NVYADSFVIR	eQD124	s_361	COVID-19-B-Non-Acute	ORF1ab	ORF1ab	CD8
BS-EQ-30-T1-replacement_TCRB.tsv	CASSLGSYEQYF	0.999813	0.00043267	COVID-19-NIH/NIAID	COVID (+)	NVFAFPFTIY	eEE226	s_19617	Healthy (No known exposure)	MGYINVFAFPFTIYSLLLCRMN	ORF10	CD8
BS-EQ-30-T1-replacement_TCRB.tsv	CASSLGSYEQYF	0.999813	0.00043267	COVID-19-NIH/NIAID	COVID (+)	INVFAFPFTI	eEE226	s_19617	Healthy (No known exposure)	MGYINVFAFPFTIYSLLLCRMN	ORF10	CD8
BS-GIGI_45-replacement_TCRB.tsv	CASSSGGYEQYF	0.999811	0.000125782	COVID-19-NIH/NIAID	COVID (+)	FYLCFLAFL	eEE240	s_20795	Healthy (No known exposure)	MIELSLIDFYLCFLAFLLFLVLIML	ORF7b	CD8
BS-GIGI_45-replacement_TCRB.tsv	CASSSGGYEQYF	0.999811	0.000125782	COVID-19-NIH/NIAID	COVID (+)	SLIDFYLCFL	eEE240	s_20795	Healthy (No known exposure)	MIELSLIDFYLCFLAFLLFLVLIML	ORF7b	CD8
BS-GIGI_45-replacement_TCRB.tsv	CASSSGGYEQYF	0.999811	0.000125782	COVID-19-NIH/NIAID	COVID (+)	ILHCANFNV	eXL30	s_19617	Healthy (No known exposure)	ORF1ab	ORF1ab	CD8
BS-GIGI_45-replacement_TCRB.tsv	CASSSGGYEQYF	0.999811	0.000125782	COVID-19-NIH/NIAID	COVID (+)	FYLCFLAFLL	eEE240	s_20795	Healthy (No known exposure)	MIELSLIDFYLCFLAFLLFLVLIML	ORF7b	CD8
BS-GIGI_45-replacement_TCRB.tsv	CASSSGGYEQYF	0.999811	0.000125782	COVID-19-NIH/NIAID	COVID (+)	SPRWYFYYL	eHH175	s_20300	Healthy (No known exposure)	DLSPRWYFYYLGTGPEAGLPYGANKDGIIWVATEGALN	nucleocapsid phosphoprotein	CD8
BS-GIGI_45-replacement_TCRB.tsv	CASSSGGYEQYF	0.999811	0.000125782	COVID-19-NIH/NIAID	COVID (+)	LSPRWYFYY	eHH175	s_20300	Healthy (No known exposure)	DLSPRWYFYYLGTGPEAGLPYGANKDGIIWVATEGALN	nucleocapsid phosphoprotein	CD8
BS-GIGI_45-replacement_TCRB.tsv	CASSSGGYEQYF	0.999811	0.000125782	COVID-19-NIH/NIAID	COVID (+)	YLCFLAFLL	eEE240	s_20795	Healthy (No known exposure)	MIELSLIDFYLCFLAFLLFLVLIML	ORF7b	CD8
BS-GIGI_45-replacement_TCRB.tsv	CASSSGGYEQYF	0.999811	0.000125782	COVID-19-NIH/NIAID	COVID (+)	AFLLFLVLI	eEE240	s_20795	Healthy (No known exposure)	MIELSLIDFYLCFLAFLLFLVLIML	ORF7b	CD8
BS-GIGI_45-replacement_TCRB.tsv	CASSSGGYEQYF	0.999811	0.000125782	COVID-19-NIH/NIAID	COVID (+)	MIELSLIDFY	eEE240	s_20795	Healthy (No known exposure)	MIELSLIDFYLCFLAFLLFLVLIML	ORF7b	CD8
BS-GIGI_45-replacement_TCRB.tsv	CASSSGGYEQYF	0.999811	0.000125782	COVID-19-NIH/NIAID	COVID (+)	LLFLVLIML	eEE240	s_20795	Healthy (No known exposure)	MIELSLIDFYLCFLAFLLFLVLIML	ORF7b	CD8
BS-GIGI_45-replacement_TCRB.tsv	CASSSGGYEQYF	0.999811	0.000125782	COVID-19-NIH/NIAID	COVID (+)	LIDFYLCFL	eEE240	s_20795	Healthy (No known exposure)	MIELSLIDFYLCFLAFLLFLVLIML	ORF7b	CD8
BS-GIGI_45-replacement_TCRB.tsv	CASSSGGYEQYF	0.999811	0.000125782	COVID-19-NIH/NIAID	COVID (+)	IELSLIDFYL	eEE240	s_20795	Healthy (No known exposure)	MIELSLIDFYLCFLAFLLFLVLIML	ORF7b	CD8
BS-GIGI_45-replacement_TCRB.tsv	CASSSGGYEQYF	0.999811	0.000125782	COVID-19-NIH/NIAID	COVID (+)	IDFYLCFLAF	eEE240	s_20795	Healthy (No known exposure)	MIELSLIDFYLCFLAFLLFLVLIML	ORF7b	CD8
BS-GIGI_45-replacement_TCRB.tsv	CASSSGGYEQYF	0.999811	0.000125782	COVID-19-NIH/NIAID	COVID (+)	FLAFLLFLV	eEE240	s_20795	Healthy (No known exposure)	MIELSLIDFYLCFLAFLLFLVLIML	ORF7b	CD8
BS-GIGI_45-replacement_TCRB.tsv	CASSSGGYEQYF	0.999811	0.000125782	COVID-19-NIH/NIAID	COVID (+)	FLNGSCGSV	eJL154	s_83	COVID-19-Exposed	ORF1ab	ORF1ab	CD8
BS-EQ-33-T1-replacement_TCRB.tsv	CASSLGDNEQFF	0.99981	0.000201568	COVID-19-NIH/NIAID	COVID (+)	HTTDPSFLGRY	eQD110	s_1886	COVID-19-Convalescent	ORF1ab	ORF1ab	CD8
BS-EQ-33-T1-replacement_TCRB.tsv	CASSLGDNEQFF	0.99981	0.000201568	COVID-19-NIH/NIAID	COVID (+)	FGEVFNATRF	eOX52	s_19384	Healthy (No known exposure)	QTSNFRVQPTESIVRFPNITNLCPFGEVFNATRFASVYAWNRK	surface glycoprotein	CD8
BS-EQ-33-T1-replacement_TCRB.tsv	CASSLGDNEQFF	0.99981	0.000201568	COVID-19-NIH/NIAID	COVID (+)	FNATRFASVY	eOX52	s_19384	Healthy (No known exposure)	QTSNFRVQPTESIVRFPNITNLCPFGEVFNATRFASVYAWNRK	surface glycoprotein	CD8
BS-EQ-33-T1-replacement_TCRB.tsv	CASSLGDNEQFF	0.99981	0.000201568	COVID-19-NIH/NIAID	COVID (+)	KFPRGQGVPI	eAV91	s_19855	Healthy (No known exposure)	QRRPQGLPNNTASWFTALTQHGKEDLKFPRGQGVPINT	nucleocapsid phosphoprotein	CD8
BS-EQ-33-T1-replacement_TCRB.tsv	CASSLGDNEQFF	0.99981	0.000201568	COVID-19-NIH/NIAID	COVID (+)	FPRGQGVPI	eAV91	s_19855	Healthy (No known exposure)	QRRPQGLPNNTASWFTALTQHGKEDLKFPRGQGVPINT	nucleocapsid phosphoprotein	CD8
BS-EQ-33-T1-replacement_TCRB.tsv	CASSLGDNEQFF	0.99981	0.000201568	COVID-19-NIH/NIAID	COVID (+)	NATRFASVY	eOX52	s_19384	Healthy (No known exposure)	QTSNFRVQPTESIVRFPNITNLCPFGEVFNATRFASVYAWNRK	surface glycoprotein	CD8
BS-EQ-33-T1-replacement_TCRB.tsv	CASSLGDNEQFF	0.99981	0.000201568	COVID-19-NIH/NIAID	COVID (+)	GEVFNATRF	eOX52	s_19384	Healthy (No known exposure)	QTSNFRVQPTESIVRFPNITNLCPFGEVFNATRFASVYAWNRK	surface glycoprotein	CD8
BS-GIGI_39-replacement_TCRB.tsv	CASSPSVSYEQYF	0.99981	0.000914871	COVID-19-NIH/NIAID	COVID (+)	SLIDFYLCFL	ePD86	s_92	COVID-19-Convalescent	MIELSLIDFYLCFLAFLLFLVLIML	ORF7b	CD8
BS-GIGI_39-replacement_TCRB.tsv	CASSPSVSYEQYF	0.99981	0.000914871	COVID-19-NIH/NIAID	COVID (+)	FYLCFLAFL	ePD86	s_92	COVID-19-Convalescent	MIELSLIDFYLCFLAFLLFLVLIML	ORF7b	CD8
BS-GIGI_39-replacement_TCRB.tsv	CASSPSVSYEQYF	0.99981	0.000914871	COVID-19-NIH/NIAID	COVID (+)	FYLCFLAFLL	ePD86	s_92	COVID-19-Convalescent	MIELSLIDFYLCFLAFLLFLVLIML	ORF7b	CD8
BS-GIGI_39-replacement_TCRB.tsv	CASSPSVSYEQYF	0.99981	0.000914871	COVID-19-NIH/NIAID	COVID (+)	YLCFLAFLL	ePD86	s_92	COVID-19-Convalescent	MIELSLIDFYLCFLAFLLFLVLIML	ORF7b	CD8
BS-GIGI_39-replacement_TCRB.tsv	CASSPSVSYEQYF	0.99981	0.000914871	COVID-19-NIH/NIAID	COVID (+)	FLAFLLFLV	ePD86	s_92	COVID-19-Convalescent	MIELSLIDFYLCFLAFLLFLVLIML	ORF7b	CD8
BS-GIGI_39-replacement_TCRB.tsv	CASSPSVSYEQYF	0.99981	0.000914871	COVID-19-NIH/NIAID	COVID (+)	AFLLFLVLI	ePD86	s_92	COVID-19-Convalescent	MIELSLIDFYLCFLAFLLFLVLIML	ORF7b	CD8
BS-GIGI_39-replacement_TCRB.tsv	CASSPSVSYEQYF	0.99981	0.000914871	COVID-19-NIH/NIAID	COVID (+)	MIELSLIDFY	ePD86	s_92	COVID-19-Convalescent	MIELSLIDFYLCFLAFLLFLVLIML	ORF7b	CD8
BS-GIGI_39-replacement_TCRB.tsv	CASSPSVSYEQYF	0.99981	0.000914871	COVID-19-NIH/NIAID	COVID (+)	LLFLVLIML	ePD86	s_92	COVID-19-Convalescent	MIELSLIDFYLCFLAFLLFLVLIML	ORF7b	CD8
BS-GIGI_39-replacement_TCRB.tsv	CASSPSVSYEQYF	0.99981	0.000914871	COVID-19-NIH/NIAID	COVID (+)	IELSLIDFYL	ePD86	s_92	COVID-19-Convalescent	MIELSLIDFYLCFLAFLLFLVLIML	ORF7b	CD8
BS-GIGI_39-replacement_TCRB.tsv	CASSPSVSYEQYF	0.99981	0.000914871	COVID-19-NIH/NIAID	COVID (+)	LIDFYLCFL	ePD86	s_92	COVID-19-Convalescent	MIELSLIDFYLCFLAFLLFLVLIML	ORF7b	CD8
BS-GIGI_39-replacement_TCRB.tsv	CASSPSVSYEQYF	0.99981	0.000914871	COVID-19-NIH/NIAID	COVID (+)	IDFYLCFLAF	ePD86	s_92	COVID-19-Convalescent	MIELSLIDFYLCFLAFLLFLVLIML	ORF7b	CD8
BS-GN-0011-T0-replacement_TCRB.tsv	CASSPDGNYGYTF	0.999809	0.000351513	COVID-19-NIH/NIAID	COVID (+)	VVFLHVTYV	eGK111	s_4445	COVID-19-Convalescent	QSAPHGVVFLHVTYVPAQEKNFTTAPAICHDGKAHFPREGVFV	surface glycoprotein	CD8
BS-GN-0011-T0-replacement_TCRB.tsv	CASSPDGNYGYTF	0.999809	0.000351513	COVID-19-NIH/NIAID	COVID (+)	APHGVVFL	eGK111	s_4445	COVID-19-Convalescent	QSAPHGVVFLHVTYVPAQEKNFTTAPAICHDGKAHFPREGVFV	surface glycoprotein	CD8
BS-GN-0011-T0-replacement_TCRB.tsv	CASSPDGNYGYTF	0.999809	0.000351513	COVID-19-NIH/NIAID	COVID (+)	APHGVVFLHV	eGK111	s_4445	COVID-19-Convalescent	QSAPHGVVFLHVTYVPAQEKNFTTAPAICHDGKAHFPREGVFV	surface glycoprotein	CD8
BS-GN-0011-T0-replacement_TCRB.tsv	CASSPDGNYGYTF	0.999809	0.000351513	COVID-19-NIH/NIAID	COVID (+)	GVVFLHVTY	eGK111	s_4445	COVID-19-Convalescent	QSAPHGVVFLHVTYVPAQEKNFTTAPAICHDGKAHFPREGVFV	surface glycoprotein	CD8
BS-GN-0002-T0-replacement_TCRB.tsv	CASSRDGYEQYF	0.999809	0.000153649	COVID-19-NIH/NIAID	COVID (+)	KPLEFGATSAAL	eOX52	s_19384	Healthy (No known exposure)	ORF1ab	ORF1ab	CD8
BS-GN-0002-T0-replacement_TCRB.tsv	CASSRDGYEQYF	0.999809	0.000153649	COVID-19-NIH/NIAID	COVID (+)	AFPFTIYSL	eEE226	s_19617	Healthy (No known exposure)	MGYINVFAFPFTIYSLLLCRMN	ORF10	CD8
BS-GN-0002-T0-replacement_TCRB.tsv	CASSRDGYEQYF	0.999809	0.000153649	COVID-19-NIH/NIAID	COVID (+)	GYINVFAFPF	eEE226	s_19617	Healthy (No known exposure)	MGYINVFAFPFTIYSLLLCRMN	ORF10	CD8
BS-GN-0002-T0-replacement_TCRB.tsv	CASSRDGYEQYF	0.999809	0.000153649	COVID-19-NIH/NIAID	COVID (+)	INVFAFPFTI	eEE226	s_19617	Healthy (No known exposure)	MGYINVFAFPFTIYSLLLCRMN	ORF10	CD8
BS-GN-0002-T0-replacement_TCRB.tsv	CASSRDGYEQYF	0.999809	0.000153649	COVID-19-NIH/NIAID	COVID (+)	MGYINVFAF	eEE226	s_19617	Healthy (No known exposure)	MGYINVFAFPFTIYSLLLCRMN	ORF10	CD8
BS-GN-0002-T0-replacement_TCRB.tsv	CASSRDGYEQYF	0.999809	0.000153649	COVID-19-NIH/NIAID	COVID (+)	NVFAFPFTI	eEE226	s_19617	Healthy (No known exposure)	MGYINVFAFPFTIYSLLLCRMN	ORF10	CD8
BS-GN-0002-T0-replacement_TCRB.tsv	CASSRDGYEQYF	0.999809	0.000153649	COVID-19-NIH/NIAID	COVID (+)	NVFAFPFTIY	eEE226	s_19617	Healthy (No known exposure)	MGYINVFAFPFTIYSLLLCRMN	ORF10	CD8
BS-GN-0002-T0-replacement_TCRB.tsv	CASSRDGYEQYF	0.999809	0.000153649	COVID-19-NIH/NIAID	COVID (+)	YINVFAFPF	eEE226	s_19617	Healthy (No known exposure)	MGYINVFAFPFTIYSLLLCRMN	ORF10	CD8
BS-GIGI_55-replacement_TCRB.tsv	CASSLGSYEQYF	0.999808	0.000522648	COVID-19-NIH/NIAID	COVID (+)	FPNITNLCPF	eXL30	s_19617	Healthy (No known exposure)	QTSNFRVQPTESIVRFPNITNLCPFGEVFNATRFASVYAWNRK	surface glycoprotein	CD8
BS-GIGI_55-replacement_TCRB.tsv	CASSLGSYEQYF	0.999808	0.000522648	COVID-19-NIH/NIAID	COVID (+)	MLIIFWFSL	eXL27	s_19830	Healthy (No known exposure)	ORF1ab	ORF1ab	CD8
BS-GIGI_55-replacement_TCRB.tsv	CASSLGSYEQYF	0.999808	0.000522648	COVID-19-NIH/NIAID	COVID (+)	IMLIIFWFSL	eXL27	s_19830	Healthy (No known exposure)	ORF1ab	ORF1ab	CD8
BS-GIGI_55-replacement_TCRB.tsv	CASSLGSYEQYF	0.999808	0.000522648	COVID-19-NIH/NIAID	COVID (+)	YLCFLAFLL	eOX43	s_19830	Healthy (No known exposure)	MIELSLIDFYLCFLAFLLFLVLIML	ORF7b	CD8
BS-GIGI_55-replacement_TCRB.tsv	CASSLGSYEQYF	0.999808	0.000522648	COVID-19-NIH/NIAID	COVID (+)	QPTESIVRF	eXL30	s_19617	Healthy (No known exposure)	QTSNFRVQPTESIVRFPNITNLCPFGEVFNATRFASVYAWNRK	surface glycoprotein	CD8
BS-GIGI_55-replacement_TCRB.tsv	CASSLGSYEQYF	0.999808	0.000522648	COVID-19-NIH/NIAID	COVID (+)	TQDLFLPFF	eQD125	s_7736	COVID-19-Convalescent	ORF1ab	ORF1ab	CD8
BS-GIGI_55-replacement_TCRB.tsv	CASSLGSYEQYF	0.999808	0.000522648	COVID-19-NIH/NIAID	COVID (+)	RFPNITNLCPF	eXL30	s_19617	Healthy (No known exposure)	QTSNFRVQPTESIVRFPNITNLCPFGEVFNATRFASVYAWNRK	surface glycoprotein	CD8
BS-GIGI_55-replacement_TCRB.tsv	CASSLGSYEQYF	0.999808	0.000522648	COVID-19-NIH/NIAID	COVID (+)	AFLLFLVLI	eOX43	s_19830	Healthy (No known exposure)	MIELSLIDFYLCFLAFLLFLVLIML	ORF7b	CD8
BS-GIGI_55-replacement_TCRB.tsv	CASSLGSYEQYF	0.999808	0.000522648	COVID-19-NIH/NIAID	COVID (+)	LNDLCFTNVY	eQD124	s_361	COVID-19-B-Non-Acute	ORF1ab	ORF1ab	CD8
BS-GIGI_55-replacement_TCRB.tsv	CASSLGSYEQYF	0.999808	0.000522648	COVID-19-NIH/NIAID	COVID (+)	NVYADSFVIR	eQD124	s_361	COVID-19-B-Non-Acute	ORF1ab	ORF1ab	CD8
BS-GIGI_55-replacement_TCRB.tsv	CASSLGSYEQYF	0.999808	0.000522648	COVID-19-NIH/NIAID	COVID (+)	VYADSFVIR	eQD124	s_361	COVID-19-B-Non-Acute	ORF1ab	ORF1ab	CD8
BS-GIGI_55-replacement_TCRB.tsv	CASSLGSYEQYF	0.999808	0.000522648	COVID-19-NIH/NIAID	COVID (+)	APGQTGKIA	eDH96	s_1483	Healthy (No known exposure)	ORF1ab	ORF1ab	CD8
BS-GIGI_55-replacement_TCRB.tsv	CASSLGSYEQYF	0.999808	0.000522648	COVID-19-NIH/NIAID	COVID (+)	GQTGKIADY	eDH96	s_1483	Healthy (No known exposure)	ORF1ab	ORF1ab	CD8
BS-GIGI_55-replacement_TCRB.tsv	CASSLGSYEQYF	0.999808	0.000522648	COVID-19-NIH/NIAID	COVID (+)	KIADYNYKL	eDH96	s_1483	Healthy (No known exposure)	ORF1ab	ORF1ab	CD8
BS-GIGI_55-replacement_TCRB.tsv	CASSLGSYEQYF	0.999808	0.000522648	COVID-19-NIH/NIAID	COVID (+)	QTGKIADYNY	eDH96	s_1483	Healthy (No known exposure)	ORF1ab	ORF1ab	CD8
BS-GIGI_55-replacement_TCRB.tsv	CASSLGSYEQYF	0.999808	0.000522648	COVID-19-NIH/NIAID	COVID (+)	RQIAPGQTGK	eDH96	s_1483	Healthy (No known exposure)	ORF1ab	ORF1ab	CD8
BS-GIGI_55-replacement_TCRB.tsv	CASSLGSYEQYF	0.999808	0.000522648	COVID-19-NIH/NIAID	COVID (+)	SELVIGAVI	eAV88	s_19830	Healthy (No known exposure)	TRSMWSFNPETNILLNVPLHGTILTRPLLESELVIGAVILR	membrane glycoprotein	CD8
BS-GIGI_55-replacement_TCRB.tsv	CASSLGSYEQYF	0.999808	0.000522648	COVID-19-NIH/NIAID	COVID (+)	SELVIGAVIL	eAV88	s_19830	Healthy (No known exposure)	TRSMWSFNPETNILLNVPLHGTILTRPLLESELVIGAVILR	membrane glycoprotein	CD8
BS-GIGI_55-replacement_TCRB.tsv	CASSLGSYEQYF	0.999808	0.000522648	COVID-19-NIH/NIAID	COVID (+)	CELYHYQECV	eDH96	s_1483	Healthy (No known exposure)	ORF1ab	ORF1ab	CD8
BS-GIGI_55-replacement_TCRB.tsv	CASSLGSYEQYF	0.999808	0.000522648	COVID-19-NIH/NIAID	COVID (+)	ITLATCELY	eDH96	s_1483	Healthy (No known exposure)	ORF1ab	ORF1ab	CD8
BS-GIGI_55-replacement_TCRB.tsv	CASSLGSYEQYF	0.999808	0.000522648	COVID-19-NIH/NIAID	COVID (+)	LITLATCELY	eDH96	s_1483	Healthy (No known exposure)	ORF1ab	ORF1ab	CD8
BS-GIGI_55-replacement_TCRB.tsv	CASSLGSYEQYF	0.999808	0.000522648	COVID-19-NIH/NIAID	COVID (+)	TLATCELYHY	eDH96	s_1483	Healthy (No known exposure)	ORF1ab	ORF1ab	CD8
BS-GIGI_55-replacement_TCRB.tsv	CASSLGSYEQYF	0.999808	0.000522648	COVID-19-NIH/NIAID	COVID (+)	FLAFLLFLV	eOX43	s_19830	Healthy (No known exposure)	MIELSLIDFYLCFLAFLLFLVLIML	ORF7b	CD8
BS-GIGI_55-replacement_TCRB.tsv	CASSLGSYEQYF	0.999808	0.000522648	COVID-19-NIH/NIAID	COVID (+)	TESIVRFPNI	eXL30	s_19617	Healthy (No known exposure)	QTSNFRVQPTESIVRFPNITNLCPFGEVFNATRFASVYAWNRK	surface glycoprotein	CD8
BS-GIGI_55-replacement_TCRB.tsv	CASSLGSYEQYF	0.999808	0.000522648	COVID-19-NIH/NIAID	COVID (+)	FYLCFLAFL	eOX43	s_19830	Healthy (No known exposure)	MIELSLIDFYLCFLAFLLFLVLIML	ORF7b	CD8
BS-GIGI_55-replacement_TCRB.tsv	CASSLGSYEQYF	0.999808	0.000522648	COVID-19-NIH/NIAID	COVID (+)	FYLCFLAFLL	eOX43	s_19830	Healthy (No known exposure)	MIELSLIDFYLCFLAFLLFLVLIML	ORF7b	CD8
BS-GIGI_55-replacement_TCRB.tsv	CASSLGSYEQYF	0.999808	0.000522648	COVID-19-NIH/NIAID	COVID (+)	IDFYLCFLAF	eOX43	s_19830	Healthy (No known exposure)	MIELSLIDFYLCFLAFLLFLVLIML	ORF7b	CD8
BS-GIGI_55-replacement_TCRB.tsv	CASSLGSYEQYF	0.999808	0.000522648	COVID-19-NIH/NIAID	COVID (+)	IELSLIDFYL	eOX43	s_19830	Healthy (No known exposure)	MIELSLIDFYLCFLAFLLFLVLIML	ORF7b	CD8
BS-GIGI_55-replacement_TCRB.tsv	CASSLGSYEQYF	0.999808	0.000522648	COVID-19-NIH/NIAID	COVID (+)	LIDFYLCFL	eOX43	s_19830	Healthy (No known exposure)	MIELSLIDFYLCFLAFLLFLVLIML	ORF7b	CD8
BS-GIGI_55-replacement_TCRB.tsv	CASSLGSYEQYF	0.999808	0.000522648	COVID-19-NIH/NIAID	COVID (+)	LLFLVLIML	eOX43	s_19830	Healthy (No known exposure)	MIELSLIDFYLCFLAFLLFLVLIML	ORF7b	CD8
BS-GIGI_55-replacement_TCRB.tsv	CASSLGSYEQYF	0.999808	0.000522648	COVID-19-NIH/NIAID	COVID (+)	MIELSLIDFY	eOX43	s_19830	Healthy (No known exposure)	MIELSLIDFYLCFLAFLLFLVLIML	ORF7b	CD8
BS-GIGI_55-replacement_TCRB.tsv	CASSLGSYEQYF	0.999808	0.000522648	COVID-19-NIH/NIAID	COVID (+)	SLIDFYLCFL	eOX43	s_19830	Healthy (No known exposure)	MIELSLIDFYLCFLAFLLFLVLIML	ORF7b	CD8
BS-GIGI_55-replacement_TCRB.tsv	CASSLGSYEQYF	0.999808	0.000522648	COVID-19-NIH/NIAID	COVID (+)	KLNDLCFTNV	eQD124	s_361	COVID-19-B-Non-Acute	ORF1ab	ORF1ab	CD8
BS-GIGI_55-replacement_TCRB.tsv	CASSLGSYEQYF	0.999808	0.000522648	COVID-19-NIH/NIAID	COVID (+)	FTNVYADSFV	eQD124	s_361	COVID-19-B-Non-Acute	ORF1ab	ORF1ab	CD8
BS-GIGI_55-replacement_TCRB.tsv	CASSLGSYEQYF	0.999808	0.000522648	COVID-19-NIH/NIAID	COVID (+)	VVDDPCPIHFY	eEE228	s_19943	Healthy (No known exposure)	CTQHQPYVVDDPCPIHFYSKWYIRVGARKSAPLIELC	ORF8	CD8
BS-GIGI_55-replacement_TCRB.tsv	CASSLGSYEQYF	0.999808	0.000522648	COVID-19-NIH/NIAID	COVID (+)	CFTNVYADSF	eQD124	s_361	COVID-19-B-Non-Acute	ORF1ab	ORF1ab	CD8
BS-GIGI_55-replacement_TCRB.tsv	CASSLGSYEQYF	0.999808	0.000522648	COVID-19-NIH/NIAID	COVID (+)	VRFPNITNL	eXL30	s_19617	Healthy (No known exposure)	QTSNFRVQPTESIVRFPNITNLCPFGEVFNATRFASVYAWNRK	surface glycoprotein	CD8
BS-GIGI_55-replacement_TCRB.tsv	CASSLGSYEQYF	0.999808	0.000522648	COVID-19-NIH/NIAID	COVID (+)	VQPTESIVRF	eXL30	s_19617	Healthy (No known exposure)	QTSNFRVQPTESIVRFPNITNLCPFGEVFNATRFASVYAWNRK	surface glycoprotein	CD8
BS-GIGI_55-replacement_TCRB.tsv	CASSLGSYEQYF	0.999808	0.000522648	COVID-19-NIH/NIAID	COVID (+)	FTNVYADSF	eQD124	s_361	COVID-19-B-Non-Acute	ORF1ab	ORF1ab	CD8
BS-GIGI_55-replacement_TCRB.tsv	CASSLGSYEQYF	0.999808	0.000522648	COVID-19-NIH/NIAID	COVID (+)	VDDPCPIHFY	eEE228	s_19943	Healthy (No known exposure)	CTQHQPYVVDDPCPIHFYSKWYIRVGARKSAPLIELC	ORF8	CD8
BS-GIGI_55-replacement_TCRB.tsv	CASSLGSYEQYF	0.999808	0.000522648	COVID-19-NIH/NIAID	COVID (+)	YVVDDPCPI	eEE228	s_19943	Healthy (No known exposure)	CTQHQPYVVDDPCPIHFYSKWYIRVGARKSAPLIELC	ORF8	CD8
BS-GIGI_55-replacement_TCRB.tsv	CASSLGSYEQYF	0.999808	0.000522648	COVID-19-NIH/NIAID	COVID (+)	FLNGSCGSV	eXL30	s_19617	Healthy (No known exposure)	ORF1ab	ORF1ab	CD8
BS-GIGI_55-replacement_TCRB.tsv	CASSLGSYEQYF	0.999808	0.000522648	COVID-19-NIH/NIAID	COVID (+)	YINVFAFPF	eEE226	s_19617	Healthy (No known exposure)	MGYINVFAFPFTIYSLLLCRMN	ORF10	CD8
BS-GIGI_55-replacement_TCRB.tsv	CASSLGSYEQYF	0.999808	0.000522648	COVID-19-NIH/NIAID	COVID (+)	NVFAFPFTIY	eEE226	s_19617	Healthy (No known exposure)	MGYINVFAFPFTIYSLLLCRMN	ORF10	CD8
BS-GIGI_55-replacement_TCRB.tsv	CASSLGSYEQYF	0.999808	0.000522648	COVID-19-NIH/NIAID	COVID (+)	NVFAFPFTI	eEE226	s_19617	Healthy (No known exposure)	MGYINVFAFPFTIYSLLLCRMN	ORF10	CD8
BS-GIGI_55-replacement_TCRB.tsv	CASSLGSYEQYF	0.999808	0.000522648	COVID-19-NIH/NIAID	COVID (+)	MGYINVFAF	eEE226	s_19617	Healthy (No known exposure)	MGYINVFAFPFTIYSLLLCRMN	ORF10	CD8
BS-GIGI_55-replacement_TCRB.tsv	CASSLGSYEQYF	0.999808	0.000522648	COVID-19-NIH/NIAID	COVID (+)	INVFAFPFTI	eEE226	s_19617	Healthy (No known exposure)	MGYINVFAFPFTIYSLLLCRMN	ORF10	CD8
BS-GIGI_55-replacement_TCRB.tsv	CASSLGSYEQYF	0.999808	0.000522648	COVID-19-NIH/NIAID	COVID (+)	GYINVFAFPF	eEE226	s_19617	Healthy (No known exposure)	MGYINVFAFPFTIYSLLLCRMN	ORF10	CD8
BS-GIGI_55-replacement_TCRB.tsv	CASSLGSYEQYF	0.999808	0.000522648	COVID-19-NIH/NIAID	COVID (+)	AFPFTIYSL	eEE226	s_19617	Healthy (No known exposure)	MGYINVFAFPFTIYSLLLCRMN	ORF10	CD8
BS-GIGI_55-replacement_TCRB.tsv	CASSLGSYEQYF	0.999808	0.000522648	COVID-19-NIH/NIAID	COVID (+)	LLLLDRLNQL	eOX49	s_10943	Healthy (No known exposure)	PGSSRGTSPARMAGNGGDAALALLLLDRLNQLESKMSG	nucleocapsid phosphoprotein	CD8
BS-GIGI_55-replacement_TCRB.tsv	CASSLGSYEQYF	0.999808	0.000522648	COVID-19-NIH/NIAID	COVID (+)	LLLLDRLNQ	eOX49	s_10943	Healthy (No known exposure)	PGSSRGTSPARMAGNGGDAALALLLLDRLNQLESKMSG	nucleocapsid phosphoprotein	CD8
BS-GIGI_55-replacement_TCRB.tsv	CASSLGSYEQYF	0.999808	0.000522648	COVID-19-NIH/NIAID	COVID (+)	ALALLLLDR	eOX49	s_10943	Healthy (No known exposure)	PGSSRGTSPARMAGNGGDAALALLLLDRLNQLESKMSG	nucleocapsid phosphoprotein	CD8
BS-GIGI_55-replacement_TCRB.tsv	CASSLGSYEQYF	0.999808	0.000522648	COVID-19-NIH/NIAID	COVID (+)	STQDLFLPFF	eQD125	s_7736	COVID-19-Convalescent	ORF1ab	ORF1ab	CD8
BS-GIGI_55-replacement_TCRB.tsv	CASSLGSYEQYF	0.999808	0.000522648	COVID-19-NIH/NIAID	COVID (+)	LLLDRLNQL	eOX49	s_10943	Healthy (No known exposure)	PGSSRGTSPARMAGNGGDAALALLLLDRLNQLESKMSG	nucleocapsid phosphoprotein	CD8
BS-GIGI_55-replacement_TCRB.tsv	CASSLGSYEQYF	0.999808	0.000522648	COVID-19-NIH/NIAID	COVID (+)	GDAALALLLL	eOX49	s_10943	Healthy (No known exposure)	PGSSRGTSPARMAGNGGDAALALLLLDRLNQLESKMSG	nucleocapsid phosphoprotein	CD8
BS-GIGI_55-replacement_TCRB.tsv	CASSLGSYEQYF	0.999808	0.000522648	COVID-19-NIH/NIAID	COVID (+)	LALLLLDRL	eOX49	s_10943	Healthy (No known exposure)	PGSSRGTSPARMAGNGGDAALALLLLDRLNQLESKMSG	nucleocapsid phosphoprotein	CD8
BS-GIGI_55-replacement_TCRB.tsv	CASSLGSYEQYF	0.999808	0.000522648	COVID-19-NIH/NIAID	COVID (+)	LEPLVDLPI	eOX52	s_19384	Healthy (No known exposure)	IYSKHTPINLVRDLPQGFSALEPLVDLPIGINITRFQTLLALH	surface glycoprotein	CD8
BS-GIGI_75-replacement_TCRB.tsv	CASSLGSYEQYF	0.999808	0.000422409	COVID-19-NIH/NIAID	COVID (+)	FTNVYADSFV	eQD124	s_361	COVID-19-B-Non-Acute	ORF1ab	ORF1ab	CD8
BS-GIGI_75-replacement_TCRB.tsv	CASSLGSYEQYF	0.999808	0.000422409	COVID-19-NIH/NIAID	COVID (+)	KLNDLCFTNV	eQD124	s_361	COVID-19-B-Non-Acute	ORF1ab	ORF1ab	CD8
BS-GIGI_75-replacement_TCRB.tsv	CASSLGSYEQYF	0.999808	0.000422409	COVID-19-NIH/NIAID	COVID (+)	LNDLCFTNVY	eQD124	s_361	COVID-19-B-Non-Acute	ORF1ab	ORF1ab	CD8
BS-GIGI_75-replacement_TCRB.tsv	CASSLGSYEQYF	0.999808	0.000422409	COVID-19-NIH/NIAID	COVID (+)	NVYADSFVIR	eQD124	s_361	COVID-19-B-Non-Acute	ORF1ab	ORF1ab	CD8
BS-GIGI_75-replacement_TCRB.tsv	CASSLGSYEQYF	0.999808	0.000422409	COVID-19-NIH/NIAID	COVID (+)	LIDFYLCFL	eOX43	s_19830	Healthy (No known exposure)	MIELSLIDFYLCFLAFLLFLVLIML	ORF7b	CD8
BS-GIGI_75-replacement_TCRB.tsv	CASSLGSYEQYF	0.999808	0.000422409	COVID-19-NIH/NIAID	COVID (+)	KIADYNYKL	eDH96	s_1483	Healthy (No known exposure)	ORF1ab	ORF1ab	CD8
BS-GIGI_75-replacement_TCRB.tsv	CASSLGSYEQYF	0.999808	0.000422409	COVID-19-NIH/NIAID	COVID (+)	FTNVYADSF	eQD124	s_361	COVID-19-B-Non-Acute	ORF1ab	ORF1ab	CD8
BS-GIGI_75-replacement_TCRB.tsv	CASSLGSYEQYF	0.999808	0.000422409	COVID-19-NIH/NIAID	COVID (+)	VYADSFVIR	eQD124	s_361	COVID-19-B-Non-Acute	ORF1ab	ORF1ab	CD8
BS-GIGI_75-replacement_TCRB.tsv	CASSLGSYEQYF	0.999808	0.000422409	COVID-19-NIH/NIAID	COVID (+)	APGQTGKIA	eDH96	s_1483	Healthy (No known exposure)	ORF1ab	ORF1ab	CD8
BS-GIGI_75-replacement_TCRB.tsv	CASSLGSYEQYF	0.999808	0.000422409	COVID-19-NIH/NIAID	COVID (+)	YINVFAFPF	eEE226	s_19617	Healthy (No known exposure)	MGYINVFAFPFTIYSLLLCRMN	ORF10	CD8
BS-GIGI_75-replacement_TCRB.tsv	CASSLGSYEQYF	0.999808	0.000422409	COVID-19-NIH/NIAID	COVID (+)	NVFAFPFTIY	eEE226	s_19617	Healthy (No known exposure)	MGYINVFAFPFTIYSLLLCRMN	ORF10	CD8
BS-GIGI_75-replacement_TCRB.tsv	CASSLGSYEQYF	0.999808	0.000422409	COVID-19-NIH/NIAID	COVID (+)	NVFAFPFTI	eEE226	s_19617	Healthy (No known exposure)	MGYINVFAFPFTIYSLLLCRMN	ORF10	CD8
BS-GIGI_75-replacement_TCRB.tsv	CASSLGSYEQYF	0.999808	0.000422409	COVID-19-NIH/NIAID	COVID (+)	MGYINVFAF	eEE226	s_19617	Healthy (No known exposure)	MGYINVFAFPFTIYSLLLCRMN	ORF10	CD8
BS-GIGI_75-replacement_TCRB.tsv	CASSLGSYEQYF	0.999808	0.000422409	COVID-19-NIH/NIAID	COVID (+)	INVFAFPFTI	eEE226	s_19617	Healthy (No known exposure)	MGYINVFAFPFTIYSLLLCRMN	ORF10	CD8
BS-GIGI_75-replacement_TCRB.tsv	CASSLGSYEQYF	0.999808	0.000422409	COVID-19-NIH/NIAID	COVID (+)	GQTGKIADY	eDH96	s_1483	Healthy (No known exposure)	ORF1ab	ORF1ab	CD8
BS-GIGI_75-replacement_TCRB.tsv	CASSLGSYEQYF	0.999808	0.000422409	COVID-19-NIH/NIAID	COVID (+)	IELSLIDFYL	eOX43	s_19830	Healthy (No known exposure)	MIELSLIDFYLCFLAFLLFLVLIML	ORF7b	CD8
BS-GIGI_75-replacement_TCRB.tsv	CASSLGSYEQYF	0.999808	0.000422409	COVID-19-NIH/NIAID	COVID (+)	QTGKIADYNY	eDH96	s_1483	Healthy (No known exposure)	ORF1ab	ORF1ab	CD8
BS-GIGI_75-replacement_TCRB.tsv	CASSLGSYEQYF	0.999808	0.000422409	COVID-19-NIH/NIAID	COVID (+)	SELVIGAVI	eAV88	s_19830	Healthy (No known exposure)	TRSMWSFNPETNILLNVPLHGTILTRPLLESELVIGAVILR	membrane glycoprotein	CD8
BS-GIGI_75-replacement_TCRB.tsv	CASSLGSYEQYF	0.999808	0.000422409	COVID-19-NIH/NIAID	COVID (+)	IDFYLCFLAF	eOX43	s_19830	Healthy (No known exposure)	MIELSLIDFYLCFLAFLLFLVLIML	ORF7b	CD8
BS-GIGI_75-replacement_TCRB.tsv	CASSLGSYEQYF	0.999808	0.000422409	COVID-19-NIH/NIAID	COVID (+)	FYLCFLAFLL	eOX43	s_19830	Healthy (No known exposure)	MIELSLIDFYLCFLAFLLFLVLIML	ORF7b	CD8
BS-GIGI_75-replacement_TCRB.tsv	CASSLGSYEQYF	0.999808	0.000422409	COVID-19-NIH/NIAID	COVID (+)	FYLCFLAFL	eOX43	s_19830	Healthy (No known exposure)	MIELSLIDFYLCFLAFLLFLVLIML	ORF7b	CD8
BS-GIGI_75-replacement_TCRB.tsv	CASSLGSYEQYF	0.999808	0.000422409	COVID-19-NIH/NIAID	COVID (+)	FLAFLLFLV	eOX43	s_19830	Healthy (No known exposure)	MIELSLIDFYLCFLAFLLFLVLIML	ORF7b	CD8
BS-GIGI_75-replacement_TCRB.tsv	CASSLGSYEQYF	0.999808	0.000422409	COVID-19-NIH/NIAID	COVID (+)	AFLLFLVLI	eOX43	s_19830	Healthy (No known exposure)	MIELSLIDFYLCFLAFLLFLVLIML	ORF7b	CD8
BS-GIGI_75-replacement_TCRB.tsv	CASSLGSYEQYF	0.999808	0.000422409	COVID-19-NIH/NIAID	COVID (+)	VRFPNITNL	eXL30	s_19617	Healthy (No known exposure)	QTSNFRVQPTESIVRFPNITNLCPFGEVFNATRFASVYAWNRK	surface glycoprotein	CD8
BS-GIGI_75-replacement_TCRB.tsv	CASSLGSYEQYF	0.999808	0.000422409	COVID-19-NIH/NIAID	COVID (+)	GYINVFAFPF	eEE226	s_19617	Healthy (No known exposure)	MGYINVFAFPFTIYSLLLCRMN	ORF10	CD8
BS-GIGI_75-replacement_TCRB.tsv	CASSLGSYEQYF	0.999808	0.000422409	COVID-19-NIH/NIAID	COVID (+)	LITLATCELY	eDH96	s_1483	Healthy (No known exposure)	ORF1ab	ORF1ab	CD8
BS-GIGI_75-replacement_TCRB.tsv	CASSLGSYEQYF	0.999808	0.000422409	COVID-19-NIH/NIAID	COVID (+)	ITLATCELY	eDH96	s_1483	Healthy (No known exposure)	ORF1ab	ORF1ab	CD8
BS-GIGI_75-replacement_TCRB.tsv	CASSLGSYEQYF	0.999808	0.000422409	COVID-19-NIH/NIAID	COVID (+)	CELYHYQECV	eDH96	s_1483	Healthy (No known exposure)	ORF1ab	ORF1ab	CD8
BS-GIGI_75-replacement_TCRB.tsv	CASSLGSYEQYF	0.999808	0.000422409	COVID-19-NIH/NIAID	COVID (+)	SELVIGAVIL	eAV88	s_19830	Healthy (No known exposure)	TRSMWSFNPETNILLNVPLHGTILTRPLLESELVIGAVILR	membrane glycoprotein	CD8
BS-GIGI_75-replacement_TCRB.tsv	CASSLGSYEQYF	0.999808	0.000422409	COVID-19-NIH/NIAID	COVID (+)	RQIAPGQTGK	eDH96	s_1483	Healthy (No known exposure)	ORF1ab	ORF1ab	CD8
BS-GIGI_75-replacement_TCRB.tsv	CASSLGSYEQYF	0.999808	0.000422409	COVID-19-NIH/NIAID	COVID (+)	TLATCELYHY	eDH96	s_1483	Healthy (No known exposure)	ORF1ab	ORF1ab	CD8
BS-GIGI_75-replacement_TCRB.tsv	CASSLGSYEQYF	0.999808	0.000422409	COVID-19-NIH/NIAID	COVID (+)	CFTNVYADSF	eQD124	s_361	COVID-19-B-Non-Acute	ORF1ab	ORF1ab	CD8
BS-GIGI_75-replacement_TCRB.tsv	CASSLGSYEQYF	0.999808	0.000422409	COVID-19-NIH/NIAID	COVID (+)	VQPTESIVRF	eXL30	s_19617	Healthy (No known exposure)	QTSNFRVQPTESIVRFPNITNLCPFGEVFNATRFASVYAWNRK	surface glycoprotein	CD8
BS-GIGI_75-replacement_TCRB.tsv	CASSLGSYEQYF	0.999808	0.000422409	COVID-19-NIH/NIAID	COVID (+)	MLIIFWFSL	eXL27	s_19830	Healthy (No known exposure)	ORF1ab	ORF1ab	CD8
BS-GIGI_75-replacement_TCRB.tsv	CASSLGSYEQYF	0.999808	0.000422409	COVID-19-NIH/NIAID	COVID (+)	FLNGSCGSV	eXL30	s_19617	Healthy (No known exposure)	ORF1ab	ORF1ab	CD8
BS-GIGI_75-replacement_TCRB.tsv	CASSLGSYEQYF	0.999808	0.000422409	COVID-19-NIH/NIAID	COVID (+)	STQDLFLPFF	eQD125	s_7736	COVID-19-Convalescent	ORF1ab	ORF1ab	CD8
BS-GIGI_75-replacement_TCRB.tsv	CASSLGSYEQYF	0.999808	0.000422409	COVID-19-NIH/NIAID	COVID (+)	TQDLFLPFF	eQD125	s_7736	COVID-19-Convalescent	ORF1ab	ORF1ab	CD8
BS-GIGI_75-replacement_TCRB.tsv	CASSLGSYEQYF	0.999808	0.000422409	COVID-19-NIH/NIAID	COVID (+)	LLLLDRLNQL	eOX49	s_10943	Healthy (No known exposure)	PGSSRGTSPARMAGNGGDAALALLLLDRLNQLESKMSG	nucleocapsid phosphoprotein	CD8
BS-GIGI_75-replacement_TCRB.tsv	CASSLGSYEQYF	0.999808	0.000422409	COVID-19-NIH/NIAID	COVID (+)	LEPLVDLPI	eOX52	s_19384	Healthy (No known exposure)	IYSKHTPINLVRDLPQGFSALEPLVDLPIGINITRFQTLLALH	surface glycoprotein	CD8
BS-GIGI_75-replacement_TCRB.tsv	CASSLGSYEQYF	0.999808	0.000422409	COVID-19-NIH/NIAID	COVID (+)	IMLIIFWFSL	eXL27	s_19830	Healthy (No known exposure)	ORF1ab	ORF1ab	CD8
BS-GIGI_75-replacement_TCRB.tsv	CASSLGSYEQYF	0.999808	0.000422409	COVID-19-NIH/NIAID	COVID (+)	YLCFLAFLL	eOX43	s_19830	Healthy (No known exposure)	MIELSLIDFYLCFLAFLLFLVLIML	ORF7b	CD8
BS-GIGI_75-replacement_TCRB.tsv	CASSLGSYEQYF	0.999808	0.000422409	COVID-19-NIH/NIAID	COVID (+)	LLLLDRLNQ	eOX49	s_10943	Healthy (No known exposure)	PGSSRGTSPARMAGNGGDAALALLLLDRLNQLESKMSG	nucleocapsid phosphoprotein	CD8
BS-GIGI_75-replacement_TCRB.tsv	CASSLGSYEQYF	0.999808	0.000422409	COVID-19-NIH/NIAID	COVID (+)	SLIDFYLCFL	eOX43	s_19830	Healthy (No known exposure)	MIELSLIDFYLCFLAFLLFLVLIML	ORF7b	CD8
BS-GIGI_75-replacement_TCRB.tsv	CASSLGSYEQYF	0.999808	0.000422409	COVID-19-NIH/NIAID	COVID (+)	MIELSLIDFY	eOX43	s_19830	Healthy (No known exposure)	MIELSLIDFYLCFLAFLLFLVLIML	ORF7b	CD8
BS-GIGI_75-replacement_TCRB.tsv	CASSLGSYEQYF	0.999808	0.000422409	COVID-19-NIH/NIAID	COVID (+)	LLFLVLIML	eOX43	s_19830	Healthy (No known exposure)	MIELSLIDFYLCFLAFLLFLVLIML	ORF7b	CD8
BS-GIGI_75-replacement_TCRB.tsv	CASSLGSYEQYF	0.999808	0.000422409	COVID-19-NIH/NIAID	COVID (+)	AFPFTIYSL	eEE226	s_19617	Healthy (No known exposure)	MGYINVFAFPFTIYSLLLCRMN	ORF10	CD8
BS-GIGI_75-replacement_TCRB.tsv	CASSLGSYEQYF	0.999808	0.000422409	COVID-19-NIH/NIAID	COVID (+)	GDAALALLLL	eOX49	s_10943	Healthy (No known exposure)	PGSSRGTSPARMAGNGGDAALALLLLDRLNQLESKMSG	nucleocapsid phosphoprotein	CD8
BS-GIGI_75-replacement_TCRB.tsv	CASSLGSYEQYF	0.999808	0.000422409	COVID-19-NIH/NIAID	COVID (+)	YVVDDPCPI	eEE228	s_19943	Healthy (No known exposure)	CTQHQPYVVDDPCPIHFYSKWYIRVGARKSAPLIELC	ORF8	CD8
BS-GIGI_75-replacement_TCRB.tsv	CASSLGSYEQYF	0.999808	0.000422409	COVID-19-NIH/NIAID	COVID (+)	LALLLLDRL	eOX49	s_10943	Healthy (No known exposure)	PGSSRGTSPARMAGNGGDAALALLLLDRLNQLESKMSG	nucleocapsid phosphoprotein	CD8
BS-GIGI_75-replacement_TCRB.tsv	CASSLGSYEQYF	0.999808	0.000422409	COVID-19-NIH/NIAID	COVID (+)	RFPNITNLCPF	eXL30	s_19617	Healthy (No known exposure)	QTSNFRVQPTESIVRFPNITNLCPFGEVFNATRFASVYAWNRK	surface glycoprotein	CD8
BS-GIGI_75-replacement_TCRB.tsv	CASSLGSYEQYF	0.999808	0.000422409	COVID-19-NIH/NIAID	COVID (+)	TESIVRFPNI	eXL30	s_19617	Healthy (No known exposure)	QTSNFRVQPTESIVRFPNITNLCPFGEVFNATRFASVYAWNRK	surface glycoprotein	CD8
BS-GIGI_75-replacement_TCRB.tsv	CASSLGSYEQYF	0.999808	0.000422409	COVID-19-NIH/NIAID	COVID (+)	ALALLLLDR	eOX49	s_10943	Healthy (No known exposure)	PGSSRGTSPARMAGNGGDAALALLLLDRLNQLESKMSG	nucleocapsid phosphoprotein	CD8
BS-GIGI_75-replacement_TCRB.tsv	CASSLGSYEQYF	0.999808	0.000422409	COVID-19-NIH/NIAID	COVID (+)	QPTESIVRF	eXL30	s_19617	Healthy (No known exposure)	QTSNFRVQPTESIVRFPNITNLCPFGEVFNATRFASVYAWNRK	surface glycoprotein	CD8
BS-GIGI_75-replacement_TCRB.tsv	CASSLGSYEQYF	0.999808	0.000422409	COVID-19-NIH/NIAID	COVID (+)	FPNITNLCPF	eXL30	s_19617	Healthy (No known exposure)	QTSNFRVQPTESIVRFPNITNLCPFGEVFNATRFASVYAWNRK	surface glycoprotein	CD8
BS-GIGI_75-replacement_TCRB.tsv	CASSLGSYEQYF	0.999808	0.000422409	COVID-19-NIH/NIAID	COVID (+)	VVDDPCPIHFY	eEE228	s_19943	Healthy (No known exposure)	CTQHQPYVVDDPCPIHFYSKWYIRVGARKSAPLIELC	ORF8	CD8
BS-GIGI_75-replacement_TCRB.tsv	CASSLGSYEQYF	0.999808	0.000422409	COVID-19-NIH/NIAID	COVID (+)	VDDPCPIHFY	eEE228	s_19943	Healthy (No known exposure)	CTQHQPYVVDDPCPIHFYSKWYIRVGARKSAPLIELC	ORF8	CD8
BS-GIGI_75-replacement_TCRB.tsv	CASSLGSYEQYF	0.999808	0.000422409	COVID-19-NIH/NIAID	COVID (+)	LLLDRLNQL	eOX49	s_10943	Healthy (No known exposure)	PGSSRGTSPARMAGNGGDAALALLLLDRLNQLESKMSG	nucleocapsid phosphoprotein	CD8
BS-EQ-31-T0-replacement_TCRB.tsv	CASSLGAYEQYF	0.999807	0.000354296	COVID-19-NIH/NIAID	COVID (+)	FYLCFLAFLL	eXL30	s_19617	Healthy (No known exposure)	MIELSLIDFYLCFLAFLLFLVLIML	ORF7b	CD8
BS-EQ-31-T0-replacement_TCRB.tsv	CASSLGAYEQYF	0.999807	0.000354296	COVID-19-NIH/NIAID	COVID (+)	FYLCFLAFL	eXL30	s_19617	Healthy (No known exposure)	MIELSLIDFYLCFLAFLLFLVLIML	ORF7b	CD8
BS-EQ-31-T0-replacement_TCRB.tsv	CASSLGAYEQYF	0.999807	0.000354296	COVID-19-NIH/NIAID	COVID (+)	IELSLIDFYL	eXL30	s_19617	Healthy (No known exposure)	MIELSLIDFYLCFLAFLLFLVLIML	ORF7b	CD8
BS-EQ-31-T0-replacement_TCRB.tsv	CASSLGAYEQYF	0.999807	0.000354296	COVID-19-NIH/NIAID	COVID (+)	LIDFYLCFL	eXL30	s_19617	Healthy (No known exposure)	MIELSLIDFYLCFLAFLLFLVLIML	ORF7b	CD8
BS-EQ-31-T0-replacement_TCRB.tsv	CASSLGAYEQYF	0.999807	0.000354296	COVID-19-NIH/NIAID	COVID (+)	LLFLVLIML	eXL30	s_19617	Healthy (No known exposure)	MIELSLIDFYLCFLAFLLFLVLIML	ORF7b	CD8
BS-EQ-31-T0-replacement_TCRB.tsv	CASSLGAYEQYF	0.999807	0.000354296	COVID-19-NIH/NIAID	COVID (+)	MIELSLIDFY	eXL30	s_19617	Healthy (No known exposure)	MIELSLIDFYLCFLAFLLFLVLIML	ORF7b	CD8
BS-EQ-31-T0-replacement_TCRB.tsv	CASSLGAYEQYF	0.999807	0.000354296	COVID-19-NIH/NIAID	COVID (+)	SLIDFYLCFL	eXL30	s_19617	Healthy (No known exposure)	MIELSLIDFYLCFLAFLLFLVLIML	ORF7b	CD8
BS-EQ-31-T0-replacement_TCRB.tsv	CASSLGAYEQYF	0.999807	0.000354296	COVID-19-NIH/NIAID	COVID (+)	FLAFLLFLV	eXL30	s_19617	Healthy (No known exposure)	MIELSLIDFYLCFLAFLLFLVLIML	ORF7b	CD8
BS-EQ-31-T0-replacement_TCRB.tsv	CASSLGAYEQYF	0.999807	0.000354296	COVID-19-NIH/NIAID	COVID (+)	AFLLFLVLI	eXL30	s_19617	Healthy (No known exposure)	MIELSLIDFYLCFLAFLLFLVLIML	ORF7b	CD8
BS-EQ-31-T0-replacement_TCRB.tsv	CASSLGAYEQYF	0.999807	0.000354296	COVID-19-NIH/NIAID	COVID (+)	IDFYLCFLAF	eXL30	s_19617	Healthy (No known exposure)	MIELSLIDFYLCFLAFLLFLVLIML	ORF7b	CD8
BS-EQ-31-T0-replacement_TCRB.tsv	CASSLGAYEQYF	0.999807	0.000354296	COVID-19-NIH/NIAID	COVID (+)	GYINVFAFPF	eOX52	s_19384	Healthy (No known exposure)	MGYINVFAFPFTIYSLLLCRMN	ORF10	CD8
BS-EQ-31-T0-replacement_TCRB.tsv	CASSLGAYEQYF	0.999807	0.000354296	COVID-19-NIH/NIAID	COVID (+)	YLCFLAFLL	eXL30	s_19617	Healthy (No known exposure)	MIELSLIDFYLCFLAFLLFLVLIML	ORF7b	CD8
BS-EQ-31-T0-replacement_TCRB.tsv	CASSLGAYEQYF	0.999807	0.000354296	COVID-19-NIH/NIAID	COVID (+)	YINVFAFPF	eOX52	s_19384	Healthy (No known exposure)	MGYINVFAFPFTIYSLLLCRMN	ORF10	CD8
BS-EQ-31-T0-replacement_TCRB.tsv	CASSLGAYEQYF	0.999807	0.000354296	COVID-19-NIH/NIAID	COVID (+)	NVFAFPFTIY	eOX52	s_19384	Healthy (No known exposure)	MGYINVFAFPFTIYSLLLCRMN	ORF10	CD8
BS-EQ-31-T0-replacement_TCRB.tsv	CASSLGAYEQYF	0.999807	0.000354296	COVID-19-NIH/NIAID	COVID (+)	NVFAFPFTI	eOX52	s_19384	Healthy (No known exposure)	MGYINVFAFPFTIYSLLLCRMN	ORF10	CD8
BS-EQ-31-T0-replacement_TCRB.tsv	CASSLGAYEQYF	0.999807	0.000354296	COVID-19-NIH/NIAID	COVID (+)	MGYINVFAF	eOX52	s_19384	Healthy (No known exposure)	MGYINVFAFPFTIYSLLLCRMN	ORF10	CD8
BS-EQ-31-T0-replacement_TCRB.tsv	CASSLGAYEQYF	0.999807	0.000354296	COVID-19-NIH/NIAID	COVID (+)	INVFAFPFTI	eOX52	s_19384	Healthy (No known exposure)	MGYINVFAFPFTIYSLLLCRMN	ORF10	CD8
BS-EQ-31-T0-replacement_TCRB.tsv	CASSLGAYEQYF	0.999807	0.000354296	COVID-19-NIH/NIAID	COVID (+)	AFPFTIYSL	eOX52	s_19384	Healthy (No known exposure)	MGYINVFAFPFTIYSLLLCRMN	ORF10	CD8
BS-EQ-31-T0-replacement_TCRB.tsv	CASSLGSYEQYF	0.999806	0.000265722	COVID-19-NIH/NIAID	COVID (+)	STQDLFLPFF	eQD125	s_7736	COVID-19-Convalescent	ORF1ab	ORF1ab	CD8
BS-EQ-31-T0-replacement_TCRB.tsv	CASSLGSYEQYF	0.999806	0.000265722	COVID-19-NIH/NIAID	COVID (+)	RFPNITNLCPF	eXL30	s_19617	Healthy (No known exposure)	QTSNFRVQPTESIVRFPNITNLCPFGEVFNATRFASVYAWNRK	surface glycoprotein	CD8
BS-EQ-31-T0-replacement_TCRB.tsv	CASSLGSYEQYF	0.999806	0.000265722	COVID-19-NIH/NIAID	COVID (+)	QPTESIVRF	eXL30	s_19617	Healthy (No known exposure)	QTSNFRVQPTESIVRFPNITNLCPFGEVFNATRFASVYAWNRK	surface glycoprotein	CD8
BS-EQ-31-T0-replacement_TCRB.tsv	CASSLGSYEQYF	0.999806	0.000265722	COVID-19-NIH/NIAID	COVID (+)	FPNITNLCPF	eXL30	s_19617	Healthy (No known exposure)	QTSNFRVQPTESIVRFPNITNLCPFGEVFNATRFASVYAWNRK	surface glycoprotein	CD8
BS-EQ-31-T0-replacement_TCRB.tsv	CASSLGSYEQYF	0.999806	0.000265722	COVID-19-NIH/NIAID	COVID (+)	LEPLVDLPI	eOX52	s_19384	Healthy (No known exposure)	IYSKHTPINLVRDLPQGFSALEPLVDLPIGINITRFQTLLALH	surface glycoprotein	CD8
BS-EQ-31-T0-replacement_TCRB.tsv	CASSLGSYEQYF	0.999806	0.000265722	COVID-19-NIH/NIAID	COVID (+)	TQDLFLPFF	eQD125	s_7736	COVID-19-Convalescent	ORF1ab	ORF1ab	CD8
BS-EQ-31-T0-replacement_TCRB.tsv	CASSLGSYEQYF	0.999806	0.000265722	COVID-19-NIH/NIAID	COVID (+)	FLNGSCGSV	eXL30	s_19617	Healthy (No known exposure)	ORF1ab	ORF1ab	CD8
BS-EQ-31-T0-replacement_TCRB.tsv	CASSLGSYEQYF	0.999806	0.000265722	COVID-19-NIH/NIAID	COVID (+)	FYLCFLAFL	eOX43	s_19830	Healthy (No known exposure)	MIELSLIDFYLCFLAFLLFLVLIML	ORF7b	CD8
BS-EQ-31-T0-replacement_TCRB.tsv	CASSLGSYEQYF	0.999806	0.000265722	COVID-19-NIH/NIAID	COVID (+)	VDDPCPIHFY	eEE228	s_19943	Healthy (No known exposure)	CTQHQPYVVDDPCPIHFYSKWYIRVGARKSAPLIELC	ORF8	CD8
BS-EQ-31-T0-replacement_TCRB.tsv	CASSLGSYEQYF	0.999806	0.000265722	COVID-19-NIH/NIAID	COVID (+)	LIDFYLCFL	eOX43	s_19830	Healthy (No known exposure)	MIELSLIDFYLCFLAFLLFLVLIML	ORF7b	CD8
BS-EQ-31-T0-replacement_TCRB.tsv	CASSLGSYEQYF	0.999806	0.000265722	COVID-19-NIH/NIAID	COVID (+)	KIADYNYKL	eDH96	s_1483	Healthy (No known exposure)	ORF1ab	ORF1ab	CD8
BS-EQ-31-T0-replacement_TCRB.tsv	CASSLGSYEQYF	0.999806	0.000265722	COVID-19-NIH/NIAID	COVID (+)	QTGKIADYNY	eDH96	s_1483	Healthy (No known exposure)	ORF1ab	ORF1ab	CD8
BS-EQ-31-T0-replacement_TCRB.tsv	CASSLGSYEQYF	0.999806	0.000265722	COVID-19-NIH/NIAID	COVID (+)	RQIAPGQTGK	eDH96	s_1483	Healthy (No known exposure)	ORF1ab	ORF1ab	CD8
BS-EQ-31-T0-replacement_TCRB.tsv	CASSLGSYEQYF	0.999806	0.000265722	COVID-19-NIH/NIAID	COVID (+)	YVVDDPCPI	eEE228	s_19943	Healthy (No known exposure)	CTQHQPYVVDDPCPIHFYSKWYIRVGARKSAPLIELC	ORF8	CD8
BS-EQ-31-T0-replacement_TCRB.tsv	CASSLGSYEQYF	0.999806	0.000265722	COVID-19-NIH/NIAID	COVID (+)	VVDDPCPIHFY	eEE228	s_19943	Healthy (No known exposure)	CTQHQPYVVDDPCPIHFYSKWYIRVGARKSAPLIELC	ORF8	CD8
BS-EQ-31-T0-replacement_TCRB.tsv	CASSLGSYEQYF	0.999806	0.000265722	COVID-19-NIH/NIAID	COVID (+)	MLIIFWFSL	eXL27	s_19830	Healthy (No known exposure)	ORF1ab	ORF1ab	CD8
BS-EQ-31-T0-replacement_TCRB.tsv	CASSLGSYEQYF	0.999806	0.000265722	COVID-19-NIH/NIAID	COVID (+)	IMLIIFWFSL	eXL27	s_19830	Healthy (No known exposure)	ORF1ab	ORF1ab	CD8
BS-EQ-31-T0-replacement_TCRB.tsv	CASSLGSYEQYF	0.999806	0.000265722	COVID-19-NIH/NIAID	COVID (+)	YLCFLAFLL	eOX43	s_19830	Healthy (No known exposure)	MIELSLIDFYLCFLAFLLFLVLIML	ORF7b	CD8
BS-EQ-31-T0-replacement_TCRB.tsv	CASSLGSYEQYF	0.999806	0.000265722	COVID-19-NIH/NIAID	COVID (+)	SLIDFYLCFL	eOX43	s_19830	Healthy (No known exposure)	MIELSLIDFYLCFLAFLLFLVLIML	ORF7b	CD8
BS-EQ-31-T0-replacement_TCRB.tsv	CASSLGSYEQYF	0.999806	0.000265722	COVID-19-NIH/NIAID	COVID (+)	MIELSLIDFY	eOX43	s_19830	Healthy (No known exposure)	MIELSLIDFYLCFLAFLLFLVLIML	ORF7b	CD8
BS-EQ-31-T0-replacement_TCRB.tsv	CASSLGSYEQYF	0.999806	0.000265722	COVID-19-NIH/NIAID	COVID (+)	SELVIGAVI	eAV88	s_19830	Healthy (No known exposure)	TRSMWSFNPETNILLNVPLHGTILTRPLLESELVIGAVILR	membrane glycoprotein	CD8
BS-EQ-31-T0-replacement_TCRB.tsv	CASSLGSYEQYF	0.999806	0.000265722	COVID-19-NIH/NIAID	COVID (+)	SELVIGAVIL	eAV88	s_19830	Healthy (No known exposure)	TRSMWSFNPETNILLNVPLHGTILTRPLLESELVIGAVILR	membrane glycoprotein	CD8
BS-EQ-31-T0-replacement_TCRB.tsv	CASSLGSYEQYF	0.999806	0.000265722	COVID-19-NIH/NIAID	COVID (+)	CELYHYQECV	eDH96	s_1483	Healthy (No known exposure)	ORF1ab	ORF1ab	CD8
BS-EQ-31-T0-replacement_TCRB.tsv	CASSLGSYEQYF	0.999806	0.000265722	COVID-19-NIH/NIAID	COVID (+)	ITLATCELY	eDH96	s_1483	Healthy (No known exposure)	ORF1ab	ORF1ab	CD8
BS-EQ-31-T0-replacement_TCRB.tsv	CASSLGSYEQYF	0.999806	0.000265722	COVID-19-NIH/NIAID	COVID (+)	LITLATCELY	eDH96	s_1483	Healthy (No known exposure)	ORF1ab	ORF1ab	CD8
BS-EQ-31-T0-replacement_TCRB.tsv	CASSLGSYEQYF	0.999806	0.000265722	COVID-19-NIH/NIAID	COVID (+)	TLATCELYHY	eDH96	s_1483	Healthy (No known exposure)	ORF1ab	ORF1ab	CD8
BS-EQ-31-T0-replacement_TCRB.tsv	CASSLGSYEQYF	0.999806	0.000265722	COVID-19-NIH/NIAID	COVID (+)	AFLLFLVLI	eOX43	s_19830	Healthy (No known exposure)	MIELSLIDFYLCFLAFLLFLVLIML	ORF7b	CD8
BS-EQ-31-T0-replacement_TCRB.tsv	CASSLGSYEQYF	0.999806	0.000265722	COVID-19-NIH/NIAID	COVID (+)	FLAFLLFLV	eOX43	s_19830	Healthy (No known exposure)	MIELSLIDFYLCFLAFLLFLVLIML	ORF7b	CD8
BS-EQ-31-T0-replacement_TCRB.tsv	CASSLGSYEQYF	0.999806	0.000265722	COVID-19-NIH/NIAID	COVID (+)	LLFLVLIML	eOX43	s_19830	Healthy (No known exposure)	MIELSLIDFYLCFLAFLLFLVLIML	ORF7b	CD8
BS-EQ-31-T0-replacement_TCRB.tsv	CASSLGSYEQYF	0.999806	0.000265722	COVID-19-NIH/NIAID	COVID (+)	FYLCFLAFLL	eOX43	s_19830	Healthy (No known exposure)	MIELSLIDFYLCFLAFLLFLVLIML	ORF7b	CD8
BS-EQ-31-T0-replacement_TCRB.tsv	CASSLGSYEQYF	0.999806	0.000265722	COVID-19-NIH/NIAID	COVID (+)	IDFYLCFLAF	eOX43	s_19830	Healthy (No known exposure)	MIELSLIDFYLCFLAFLLFLVLIML	ORF7b	CD8
BS-EQ-31-T0-replacement_TCRB.tsv	CASSLGSYEQYF	0.999806	0.000265722	COVID-19-NIH/NIAID	COVID (+)	GQTGKIADY	eDH96	s_1483	Healthy (No known exposure)	ORF1ab	ORF1ab	CD8
BS-EQ-31-T0-replacement_TCRB.tsv	CASSLGSYEQYF	0.999806	0.000265722	COVID-19-NIH/NIAID	COVID (+)	APGQTGKIA	eDH96	s_1483	Healthy (No known exposure)	ORF1ab	ORF1ab	CD8
BS-EQ-31-T0-replacement_TCRB.tsv	CASSLGSYEQYF	0.999806	0.000265722	COVID-19-NIH/NIAID	COVID (+)	VYADSFVIR	eQD124	s_361	COVID-19-B-Non-Acute	ORF1ab	ORF1ab	CD8
BS-EQ-31-T0-replacement_TCRB.tsv	CASSLGSYEQYF	0.999806	0.000265722	COVID-19-NIH/NIAID	COVID (+)	LLLDRLNQL	eOX49	s_10943	Healthy (No known exposure)	PGSSRGTSPARMAGNGGDAALALLLLDRLNQLESKMSG	nucleocapsid phosphoprotein	CD8
BS-EQ-31-T0-replacement_TCRB.tsv	CASSLGSYEQYF	0.999806	0.000265722	COVID-19-NIH/NIAID	COVID (+)	LLLLDRLNQ	eOX49	s_10943	Healthy (No known exposure)	PGSSRGTSPARMAGNGGDAALALLLLDRLNQLESKMSG	nucleocapsid phosphoprotein	CD8
BS-EQ-31-T0-replacement_TCRB.tsv	CASSLGSYEQYF	0.999806	0.000265722	COVID-19-NIH/NIAID	COVID (+)	LLLLDRLNQL	eOX49	s_10943	Healthy (No known exposure)	PGSSRGTSPARMAGNGGDAALALLLLDRLNQLESKMSG	nucleocapsid phosphoprotein	CD8
BS-EQ-31-T0-replacement_TCRB.tsv	CASSLGSYEQYF	0.999806	0.000265722	COVID-19-NIH/NIAID	COVID (+)	AFPFTIYSL	eEE226	s_19617	Healthy (No known exposure)	MGYINVFAFPFTIYSLLLCRMN	ORF10	CD8
BS-EQ-31-T0-replacement_TCRB.tsv	CASSLGSYEQYF	0.999806	0.000265722	COVID-19-NIH/NIAID	COVID (+)	GYINVFAFPF	eEE226	s_19617	Healthy (No known exposure)	MGYINVFAFPFTIYSLLLCRMN	ORF10	CD8
BS-EQ-31-T0-replacement_TCRB.tsv	CASSLGSYEQYF	0.999806	0.000265722	COVID-19-NIH/NIAID	COVID (+)	INVFAFPFTI	eEE226	s_19617	Healthy (No known exposure)	MGYINVFAFPFTIYSLLLCRMN	ORF10	CD8
BS-EQ-31-T0-replacement_TCRB.tsv	CASSLGSYEQYF	0.999806	0.000265722	COVID-19-NIH/NIAID	COVID (+)	MGYINVFAF	eEE226	s_19617	Healthy (No known exposure)	MGYINVFAFPFTIYSLLLCRMN	ORF10	CD8
BS-EQ-31-T0-replacement_TCRB.tsv	CASSLGSYEQYF	0.999806	0.000265722	COVID-19-NIH/NIAID	COVID (+)	NVFAFPFTI	eEE226	s_19617	Healthy (No known exposure)	MGYINVFAFPFTIYSLLLCRMN	ORF10	CD8
BS-EQ-31-T0-replacement_TCRB.tsv	CASSLGSYEQYF	0.999806	0.000265722	COVID-19-NIH/NIAID	COVID (+)	NVFAFPFTIY	eEE226	s_19617	Healthy (No known exposure)	MGYINVFAFPFTIYSLLLCRMN	ORF10	CD8
BS-EQ-31-T0-replacement_TCRB.tsv	CASSLGSYEQYF	0.999806	0.000265722	COVID-19-NIH/NIAID	COVID (+)	YINVFAFPF	eEE226	s_19617	Healthy (No known exposure)	MGYINVFAFPFTIYSLLLCRMN	ORF10	CD8
BS-EQ-31-T0-replacement_TCRB.tsv	CASSLGSYEQYF	0.999806	0.000265722	COVID-19-NIH/NIAID	COVID (+)	TESIVRFPNI	eXL30	s_19617	Healthy (No known exposure)	QTSNFRVQPTESIVRFPNITNLCPFGEVFNATRFASVYAWNRK	surface glycoprotein	CD8
BS-EQ-31-T0-replacement_TCRB.tsv	CASSLGSYEQYF	0.999806	0.000265722	COVID-19-NIH/NIAID	COVID (+)	LALLLLDRL	eOX49	s_10943	Healthy (No known exposure)	PGSSRGTSPARMAGNGGDAALALLLLDRLNQLESKMSG	nucleocapsid phosphoprotein	CD8
BS-EQ-31-T0-replacement_TCRB.tsv	CASSLGSYEQYF	0.999806	0.000265722	COVID-19-NIH/NIAID	COVID (+)	NVYADSFVIR	eQD124	s_361	COVID-19-B-Non-Acute	ORF1ab	ORF1ab	CD8
BS-EQ-31-T0-replacement_TCRB.tsv	CASSLGSYEQYF	0.999806	0.000265722	COVID-19-NIH/NIAID	COVID (+)	GDAALALLLL	eOX49	s_10943	Healthy (No known exposure)	PGSSRGTSPARMAGNGGDAALALLLLDRLNQLESKMSG	nucleocapsid phosphoprotein	CD8
BS-EQ-31-T0-replacement_TCRB.tsv	CASSLGSYEQYF	0.999806	0.000265722	COVID-19-NIH/NIAID	COVID (+)	ALALLLLDR	eOX49	s_10943	Healthy (No known exposure)	PGSSRGTSPARMAGNGGDAALALLLLDRLNQLESKMSG	nucleocapsid phosphoprotein	CD8
BS-EQ-31-T0-replacement_TCRB.tsv	CASSLGSYEQYF	0.999806	0.000265722	COVID-19-NIH/NIAID	COVID (+)	VQPTESIVRF	eXL30	s_19617	Healthy (No known exposure)	QTSNFRVQPTESIVRFPNITNLCPFGEVFNATRFASVYAWNRK	surface glycoprotein	CD8
BS-EQ-31-T0-replacement_TCRB.tsv	CASSLGSYEQYF	0.999806	0.000265722	COVID-19-NIH/NIAID	COVID (+)	VRFPNITNL	eXL30	s_19617	Healthy (No known exposure)	QTSNFRVQPTESIVRFPNITNLCPFGEVFNATRFASVYAWNRK	surface glycoprotein	CD8
BS-EQ-31-T0-replacement_TCRB.tsv	CASSLGSYEQYF	0.999806	0.000265722	COVID-19-NIH/NIAID	COVID (+)	CFTNVYADSF	eQD124	s_361	COVID-19-B-Non-Acute	ORF1ab	ORF1ab	CD8
BS-EQ-31-T0-replacement_TCRB.tsv	CASSLGSYEQYF	0.999806	0.000265722	COVID-19-NIH/NIAID	COVID (+)	FTNVYADSF	eQD124	s_361	COVID-19-B-Non-Acute	ORF1ab	ORF1ab	CD8
BS-EQ-31-T0-replacement_TCRB.tsv	CASSLGSYEQYF	0.999806	0.000265722	COVID-19-NIH/NIAID	COVID (+)	FTNVYADSFV	eQD124	s_361	COVID-19-B-Non-Acute	ORF1ab	ORF1ab	CD8
BS-EQ-31-T0-replacement_TCRB.tsv	CASSLGSYEQYF	0.999806	0.000265722	COVID-19-NIH/NIAID	COVID (+)	KLNDLCFTNV	eQD124	s_361	COVID-19-B-Non-Acute	ORF1ab	ORF1ab	CD8
BS-EQ-31-T0-replacement_TCRB.tsv	CASSLGSYEQYF	0.999806	0.000265722	COVID-19-NIH/NIAID	COVID (+)	LNDLCFTNVY	eQD124	s_361	COVID-19-B-Non-Acute	ORF1ab	ORF1ab	CD8
BS-EQ-31-T0-replacement_TCRB.tsv	CASSLGSYEQYF	0.999806	0.000265722	COVID-19-NIH/NIAID	COVID (+)	IELSLIDFYL	eOX43	s_19830	Healthy (No known exposure)	MIELSLIDFYLCFLAFLLFLVLIML	ORF7b	CD8
BS-EQ-31-T0-replacement_TCRB.tsv	CASSSGSYEQYF	0.999805	0.00434012	COVID-19-NIH/NIAID	COVID (+)	AFLLFLVLI	eXL32	s_4423	Healthy (No known exposure)	MIELSLIDFYLCFLAFLLFLVLIML	ORF7b	CD8
BS-EQ-31-T0-replacement_TCRB.tsv	CASSSGSYEQYF	0.999805	0.00434012	COVID-19-NIH/NIAID	COVID (+)	YEQYIKWPWY	eXL31	s_20300	Healthy (No known exposure)	ELGKYEQYIKWPWYIWLGFIAGLIAIVMVTIMLCCMTSCCSCL	surface glycoprotein	CD8
BS-EQ-31-T0-replacement_TCRB.tsv	CASSSGSYEQYF	0.999805	0.00434012	COVID-19-NIH/NIAID	COVID (+)	SVLLFLAFV	eXL27	s_19830	Healthy (No known exposure)	MYSFVSEETGTLIVNSVLLFLAFVVFLLVTLAILTALRL	envelope	CD8
BS-EQ-31-T0-replacement_TCRB.tsv	CASSSGSYEQYF	0.999805	0.00434012	COVID-19-NIH/NIAID	COVID (+)	FLAFLLFLV	eXL32	s_4423	Healthy (No known exposure)	MIELSLIDFYLCFLAFLLFLVLIML	ORF7b	CD8
BS-EQ-31-T0-replacement_TCRB.tsv	CASSSGSYEQYF	0.999805	0.00434012	COVID-19-NIH/NIAID	COVID (+)	VLWAHGFEL	eEE228	s_19943	Healthy (No known exposure)	ORF1ab	ORF1ab	CD8
BS-EQ-31-T0-replacement_TCRB.tsv	CASSSGSYEQYF	0.999805	0.00434012	COVID-19-NIH/NIAID	COVID (+)	APAHISTI	eXL27	s_19830	Healthy (No known exposure)	ORF1ab	ORF1ab	CD8
BS-EQ-31-T0-replacement_TCRB.tsv	CASSSGSYEQYF	0.999805	0.00434012	COVID-19-NIH/NIAID	COVID (+)	LIVNSVLLFL	eXL27	s_19830	Healthy (No known exposure)	MYSFVSEETGTLIVNSVLLFLAFVVFLLVTLAILTALRL	envelope	CD8
BS-EQ-31-T0-replacement_TCRB.tsv	CASSSGSYEQYF	0.999805	0.00434012	COVID-19-NIH/NIAID	COVID (+)	LLFLAFVVFL	eXL27	s_19830	Healthy (No known exposure)	MYSFVSEETGTLIVNSVLLFLAFVVFLLVTLAILTALRL	envelope	CD8
BS-EQ-31-T0-replacement_TCRB.tsv	CASSSGSYEQYF	0.999805	0.00434012	COVID-19-NIH/NIAID	COVID (+)	YLCFLAFLL	eXL32	s_4423	Healthy (No known exposure)	MIELSLIDFYLCFLAFLLFLVLIML	ORF7b	CD8
BS-EQ-31-T0-replacement_TCRB.tsv	CASSSGSYEQYF	0.999805	0.00434012	COVID-19-NIH/NIAID	COVID (+)	QYIKWPWYI	eXL31	s_20300	Healthy (No known exposure)	ELGKYEQYIKWPWYIWLGFIAGLIAIVMVTIMLCCMTSCCSCL	surface glycoprotein	CD8
BS-EQ-31-T0-replacement_TCRB.tsv	CASSSGSYEQYF	0.999805	0.00434012	COVID-19-NIH/NIAID	COVID (+)	YEQYIKWPW	eXL31	s_20300	Healthy (No known exposure)	ELGKYEQYIKWPWYIWLGFIAGLIAIVMVTIMLCCMTSCCSCL	surface glycoprotein	CD8
BS-EQ-31-T0-replacement_TCRB.tsv	CASSSGSYEQYF	0.999805	0.00434012	COVID-19-NIH/NIAID	COVID (+)	FYLCFLAFL	eXL32	s_4423	Healthy (No known exposure)	MIELSLIDFYLCFLAFLLFLVLIML	ORF7b	CD8
BS-EQ-31-T0-replacement_TCRB.tsv	CASSSGSYEQYF	0.999805	0.00434012	COVID-19-NIH/NIAID	COVID (+)	FYLCFLAFLL	eXL32	s_4423	Healthy (No known exposure)	MIELSLIDFYLCFLAFLLFLVLIML	ORF7b	CD8
BS-EQ-31-T0-replacement_TCRB.tsv	CASSSGSYEQYF	0.999805	0.00434012	COVID-19-NIH/NIAID	COVID (+)	IDFYLCFLAF	eXL32	s_4423	Healthy (No known exposure)	MIELSLIDFYLCFLAFLLFLVLIML	ORF7b	CD8
BS-EQ-31-T0-replacement_TCRB.tsv	CASSSGSYEQYF	0.999805	0.00434012	COVID-19-NIH/NIAID	COVID (+)	IELSLIDFYL	eXL32	s_4423	Healthy (No known exposure)	MIELSLIDFYLCFLAFLLFLVLIML	ORF7b	CD8
BS-EQ-31-T0-replacement_TCRB.tsv	CASSSGSYEQYF	0.999805	0.00434012	COVID-19-NIH/NIAID	COVID (+)	LIDFYLCFL	eXL32	s_4423	Healthy (No known exposure)	MIELSLIDFYLCFLAFLLFLVLIML	ORF7b	CD8
BS-EQ-31-T0-replacement_TCRB.tsv	CASSSGSYEQYF	0.999805	0.00434012	COVID-19-NIH/NIAID	COVID (+)	LLFLVLIML	eXL32	s_4423	Healthy (No known exposure)	MIELSLIDFYLCFLAFLLFLVLIML	ORF7b	CD8
BS-EQ-31-T0-replacement_TCRB.tsv	CASSSGSYEQYF	0.999805	0.00434012	COVID-19-NIH/NIAID	COVID (+)	MIELSLIDFY	eXL32	s_4423	Healthy (No known exposure)	MIELSLIDFYLCFLAFLLFLVLIML	ORF7b	CD8
BS-EQ-31-T0-replacement_TCRB.tsv	CASSSGSYEQYF	0.999805	0.00434012	COVID-19-NIH/NIAID	COVID (+)	SLIDFYLCFL	eXL32	s_4423	Healthy (No known exposure)	MIELSLIDFYLCFLAFLLFLVLIML	ORF7b	CD8
BS-EQ-29-T1-replacement_TCRB.tsv	CASSLTGSGSPLHF	0.999804	0.000146445	COVID-19-NIH/NIAID	COVID (+)	VLSFCAFAV	eEE226	s_19617	Healthy (No known exposure)	ORF1ab	ORF1ab	CD8
BS-EQ-29-T1-replacement_TCRB.tsv	CASSLTGSGSPLHF	0.999804	0.000146445	COVID-19-NIH/NIAID	COVID (+)	LWPVTLACF	eOX49	s_10943	Healthy (No known exposure)	QFAYANRNRFLYIIKLIFLWLLWPVTLACFVLAAVYRINWI	membrane glycoprotein	CD8
BS-EQ-29-T1-replacement_TCRB.tsv	CASSLTGSGSPLHF	0.999804	0.000146445	COVID-19-NIH/NIAID	COVID (+)	FLWLLWPVT	eOX49	s_10943	Healthy (No known exposure)	QFAYANRNRFLYIIKLIFLWLLWPVTLACFVLAAVYRINWI	membrane glycoprotein	CD8
BS-EQ-29-T1-replacement_TCRB.tsv	CASSLTGSGSPLHF	0.999804	0.000146445	COVID-19-NIH/NIAID	COVID (+)	FLWLLWPVTL	eOX49	s_10943	Healthy (No known exposure)	QFAYANRNRFLYIIKLIFLWLLWPVTLACFVLAAVYRINWI	membrane glycoprotein	CD8
BS-EQ-29-T1-replacement_TCRB.tsv	CASSLTGSGSPLHF	0.999804	0.000146445	COVID-19-NIH/NIAID	COVID (+)	LWLLWPVTL	eOX49	s_10943	Healthy (No known exposure)	QFAYANRNRFLYIIKLIFLWLLWPVTLACFVLAAVYRINWI	membrane glycoprotein	CD8
BS-EQ-29-T1-replacement_TCRB.tsv	CASSLTGSGSPLHF	0.999804	0.000146445	COVID-19-NIH/NIAID	COVID (+)	TVLSFCAFA	eEE226	s_19617	Healthy (No known exposure)	ORF1ab	ORF1ab	CD8
BS-EQ-29-T1-replacement_TCRB.tsv	CASSLTGSGSPLHF	0.999804	0.000146445	COVID-19-NIH/NIAID	COVID (+)	TLACFVLAAV	eOX49	s_10943	Healthy (No known exposure)	QFAYANRNRFLYIIKLIFLWLLWPVTLACFVLAAVYRINWI	membrane glycoprotein	CD8
BS-EQ-29-T1-replacement_TCRB.tsv	CASSLTGSGSPLHF	0.999804	0.000146445	COVID-19-NIH/NIAID	COVID (+)	WLLWPVTLA	eOX49	s_10943	Healthy (No known exposure)	QFAYANRNRFLYIIKLIFLWLLWPVTLACFVLAAVYRINWI	membrane glycoprotein	CD8
BS-EQ-29-T1-replacement_TCRB.tsv	CASSLTGSGSPLHF	0.999804	0.000146445	COVID-19-NIH/NIAID	COVID (+)	WPVTLACFVL	eOX49	s_10943	Healthy (No known exposure)	QFAYANRNRFLYIIKLIFLWLLWPVTLACFVLAAVYRINWI	membrane glycoprotein	CD8
BS-GIGI_61-replacement_TCRB.tsv	CASSQGLMNTEAFF	0.999804	0.000331053	COVID-19-NIH/NIAID	COVID (+)	QPYRVVVLSF	eHO124	s_3819	Healthy (No known exposure)	PTNGVGYQPYRVVVLSFELLHAPATVCGPKKSTNLVKNKCVNF	surface glycoprotein	CD8
BS-GIGI_61-replacement_TCRB.tsv	CASSQGLMNTEAFF	0.999804	0.000331053	COVID-19-NIH/NIAID	COVID (+)	QPYRVVVL	eHO124	s_3819	Healthy (No known exposure)	PTNGVGYQPYRVVVLSFELLHAPATVCGPKKSTNLVKNKCVNF	surface glycoprotein	CD8
BS-GIGI_61-replacement_TCRB.tsv	CASSQGLMNTEAFF	0.999804	0.000331053	COVID-19-NIH/NIAID	COVID (+)	PYRVVVLSF	eHO124	s_3819	Healthy (No known exposure)	PTNGVGYQPYRVVVLSFELLHAPATVCGPKKSTNLVKNKCVNF	surface glycoprotein	CD8
BS-GIGI_61-replacement_TCRB.tsv	CASSQGLMNTEAFF	0.999804	0.000331053	COVID-19-NIH/NIAID	COVID (+)	GYQPYRVVVL	eHO124	s_3819	Healthy (No known exposure)	PTNGVGYQPYRVVVLSFELLHAPATVCGPKKSTNLVKNKCVNF	surface glycoprotein	CD8
BS-EQ-29-T1-replacement_TCRB.tsv	CASSLTNYGYTF	0.999804	0.000170853	COVID-19-NIH/NIAID	COVID (+)	VLWAHGFEL	eOX52	s_19384	Healthy (No known exposure)	ORF1ab	ORF1ab	CD8
BS-EQ-29-T1-replacement_TCRB.tsv	CASSLTNYGYTF	0.999804	0.000170853	COVID-19-NIH/NIAID	COVID (+)	FPNITNLCPF	eXL27	s_19830	Healthy (No known exposure)	QTSNFRVQPTESIVRFPNITNLCPFGEVFNATRFASVYAWNRK	surface glycoprotein	CD8
BS-EQ-29-T1-replacement_TCRB.tsv	CASSLTNYGYTF	0.999804	0.000170853	COVID-19-NIH/NIAID	COVID (+)	QPTESIVRF	eXL27	s_19830	Healthy (No known exposure)	QTSNFRVQPTESIVRFPNITNLCPFGEVFNATRFASVYAWNRK	surface glycoprotein	CD8
BS-EQ-29-T1-replacement_TCRB.tsv	CASSLTNYGYTF	0.999804	0.000170853	COVID-19-NIH/NIAID	COVID (+)	RFPNITNLCPF	eXL27	s_19830	Healthy (No known exposure)	QTSNFRVQPTESIVRFPNITNLCPFGEVFNATRFASVYAWNRK	surface glycoprotein	CD8
BS-EQ-29-T1-replacement_TCRB.tsv	CASSLTNYGYTF	0.999804	0.000170853	COVID-19-NIH/NIAID	COVID (+)	TESIVRFPNI	eXL27	s_19830	Healthy (No known exposure)	QTSNFRVQPTESIVRFPNITNLCPFGEVFNATRFASVYAWNRK	surface glycoprotein	CD8
BS-EQ-29-T1-replacement_TCRB.tsv	CASSLTNYGYTF	0.999804	0.000170853	COVID-19-NIH/NIAID	COVID (+)	VQPTESIVRF	eXL27	s_19830	Healthy (No known exposure)	QTSNFRVQPTESIVRFPNITNLCPFGEVFNATRFASVYAWNRK	surface glycoprotein	CD8
BS-EQ-29-T1-replacement_TCRB.tsv	CASSLTNYGYTF	0.999804	0.000170853	COVID-19-NIH/NIAID	COVID (+)	VRFPNITNL	eXL27	s_19830	Healthy (No known exposure)	QTSNFRVQPTESIVRFPNITNLCPFGEVFNATRFASVYAWNRK	surface glycoprotein	CD8
BS-GIGI_75-replacement_TCRB.tsv	CASSLSSYEQYF	0.999801	0.00105602	COVID-19-NIH/NIAID	COVID (+)	SIWNLDYII	eLH47	s_383	COVID-19-Convalescent	ORF1ab	ORF1ab	CD8
BS-GIGI_75-replacement_TCRB.tsv	CASSLSSYEQYF	0.999801	0.00105602	COVID-19-NIH/NIAID	COVID (+)	LLFNKVTLA	eEE226	s_19617	Healthy (No known exposure)	KDFGGFNFSQILPDPSKPSKRSFIEDLLFNKVTLADAGFIKQY	surface glycoprotein	CD8
BS-GIGI_75-replacement_TCRB.tsv	CASSLSSYEQYF	0.999801	0.00105602	COVID-19-NIH/NIAID	COVID (+)	HTTDPSFLGRY	eQD124	s_361	COVID-19-B-Non-Acute	ORF1ab	ORF1ab	CD8
BS-GIGI_75-replacement_TCRB.tsv	CASSLSSYEQYF	0.999801	0.00105602	COVID-19-NIH/NIAID	COVID (+)	FLPRVFSAV	eXL27	s_19830	Healthy (No known exposure)	ORF1ab	ORF1ab	CD8
BS-GIGI_75-replacement_TCRB.tsv	CASSLSSYEQYF	0.999801	0.00105602	COVID-19-NIH/NIAID	COVID (+)	FLNGSCGSV	eOX52	s_19384	Healthy (No known exposure)	ORF1ab	ORF1ab	CD8
BS-GIGI_75-replacement_TCRB.tsv	CASSLSSYEQYF	0.999801	0.00105602	COVID-19-NIH/NIAID	COVID (+)	FLNRFTTTL	eHH175	s_20300	Healthy (No known exposure)	ORF1ab	ORF1ab	CD8
BS-GIGI_75-replacement_TCRB.tsv	CASSLSSYEQYF	0.999801	0.00105602	COVID-19-NIH/NIAID	COVID (+)	CNDPFLGVY	eOX54	s_10881	Healthy (No known exposure)	KVCEFQFCNDPFLGVYYHKNNKSWMESEFRVYSSANNCTFEYV	surface glycoprotein	CD8
BS-GIGI_75-replacement_TCRB.tsv	CASSLSSYEQYF	0.999801	0.00105602	COVID-19-NIH/NIAID	COVID (+)	CNDPFLGVYY	eOX54	s_10881	Healthy (No known exposure)	KVCEFQFCNDPFLGVYYHKNNKSWMESEFRVYSSANNCTFEYV	surface glycoprotein	CD8
BS-GIGI_75-replacement_TCRB.tsv	CASSLSSYEQYF	0.999801	0.00105602	COVID-19-NIH/NIAID	COVID (+)	FCNDPFLGVY	eOX54	s_10881	Healthy (No known exposure)	KVCEFQFCNDPFLGVYYHKNNKSWMESEFRVYSSANNCTFEYV	surface glycoprotein	CD8
BS-GIGI_75-replacement_TCRB.tsv	CASSLSSYEQYF	0.999801	0.00105602	COVID-19-NIH/NIAID	COVID (+)	FKVSIWNLDY	eLH47	s_383	COVID-19-Convalescent	MFHLVDFQVTIAEILLIIMRTFKVSIWNLDY	ORF6	CD8
BS-GIGI_75-replacement_TCRB.tsv	CASSLSSYEQYF	0.999801	0.00105602	COVID-19-NIH/NIAID	COVID (+)	RTFKVSIWNL	eLH47	s_383	COVID-19-Convalescent	MFHLVDFQVTIAEILLIIMRTFKVSIWNLDY	ORF6	CD8
BS-GIGI_75-replacement_TCRB.tsv	CASSLSSYEQYF	0.999801	0.00105602	COVID-19-NIH/NIAID	COVID (+)	ILLIIMRTFK	eLH47	s_383	COVID-19-Convalescent	MFHLVDFQVTIAEILLIIMRTFKVSIWNLDY	ORF6	CD8
BS-GIGI_75-replacement_TCRB.tsv	CASSLSSYEQYF	0.999801	0.00105602	COVID-19-NIH/NIAID	COVID (+)	IMRTFKVSI	eLH47	s_383	COVID-19-Convalescent	MFHLVDFQVTIAEILLIIMRTFKVSIWNLDY	ORF6	CD8
BS-GIGI_75-replacement_TCRB.tsv	CASSLSSYEQYF	0.999801	0.00105602	COVID-19-NIH/NIAID	COVID (+)	KVSIWNLDY	eLH47	s_383	COVID-19-Convalescent	MFHLVDFQVTIAEILLIIMRTFKVSIWNLDY	ORF6	CD8
BS-GIGI_75-replacement_TCRB.tsv	CASSLSSYEQYF	0.999801	0.00105602	COVID-19-NIH/NIAID	COVID (+)	KVSIWNLDYI	eLH47	s_383	COVID-19-Convalescent	ORF1ab	ORF1ab	CD8
BS-GIGI_75-replacement_TCRB.tsv	CASSLSSYEQYF	0.999801	0.00105602	COVID-19-NIH/NIAID	COVID (+)	LIIMRTFKV	eLH47	s_383	COVID-19-Convalescent	MFHLVDFQVTIAEILLIIMRTFKVSIWNLDY	ORF6	CD8
BS-GIGI_75-replacement_TCRB.tsv	CASSLSSYEQYF	0.999801	0.00105602	COVID-19-NIH/NIAID	COVID (+)	VSIWNLDYII	eLH47	s_383	COVID-19-Convalescent	ORF1ab	ORF1ab	CD8
BS-GIGI_75-replacement_TCRB.tsv	CASSLSSYEQYF	0.999801	0.00105602	COVID-19-NIH/NIAID	COVID (+)	TFKVSIWNL	eLH47	s_383	COVID-19-Convalescent	MFHLVDFQVTIAEILLIIMRTFKVSIWNLDY	ORF6	CD8
BS-GIGI_43-replacement_TCRB.tsv	CASSATGYEQYF	0.999801	0.000283301	COVID-19-NIH/NIAID	COVID (+)	GYINVFAFPF	eEE226	s_19617	Healthy (No known exposure)	MGYINVFAFPFTIYSLLLCRMN	ORF10	CD8
BS-GIGI_43-replacement_TCRB.tsv	CASSATGYEQYF	0.999801	0.000283301	COVID-19-NIH/NIAID	COVID (+)	INVFAFPFTI	eEE226	s_19617	Healthy (No known exposure)	MGYINVFAFPFTIYSLLLCRMN	ORF10	CD8
BS-GIGI_43-replacement_TCRB.tsv	CASSATGYEQYF	0.999801	0.000283301	COVID-19-NIH/NIAID	COVID (+)	AFPFTIYSL	eEE226	s_19617	Healthy (No known exposure)	MGYINVFAFPFTIYSLLLCRMN	ORF10	CD8
BS-GIGI_43-replacement_TCRB.tsv	CASSATGYEQYF	0.999801	0.000283301	COVID-19-NIH/NIAID	COVID (+)	YINVFAFPF	eEE226	s_19617	Healthy (No known exposure)	MGYINVFAFPFTIYSLLLCRMN	ORF10	CD8
BS-GIGI_43-replacement_TCRB.tsv	CASSATGYEQYF	0.999801	0.000283301	COVID-19-NIH/NIAID	COVID (+)	NVFAFPFTIY	eEE226	s_19617	Healthy (No known exposure)	MGYINVFAFPFTIYSLLLCRMN	ORF10	CD8
BS-GIGI_43-replacement_TCRB.tsv	CASSATGYEQYF	0.999801	0.000283301	COVID-19-NIH/NIAID	COVID (+)	NVFAFPFTI	eEE226	s_19617	Healthy (No known exposure)	MGYINVFAFPFTIYSLLLCRMN	ORF10	CD8
BS-GIGI_43-replacement_TCRB.tsv	CASSATGYEQYF	0.999801	0.000283301	COVID-19-NIH/NIAID	COVID (+)	MGYINVFAF	eEE226	s_19617	Healthy (No known exposure)	MGYINVFAFPFTIYSLLLCRMN	ORF10	CD8
BS-GIGI_75-replacement_TCRB.tsv	CASSLGPDEQYF	0.999798	0.000343207	COVID-19-NIH/NIAID	COVID (+)	VLWAHGFEL	eXL37	s_3299	Healthy (No known exposure)	ORF1ab	ORF1ab	CD8
BS-EQ-29-T0-replacement_TCRB.tsv	CASSLTGSGSPLHF	0.999798	0.000165348	COVID-19-NIH/NIAID	COVID (+)	VLSFCAFAV	eEE226	s_19617	Healthy (No known exposure)	ORF1ab	ORF1ab	CD8
BS-EQ-29-T0-replacement_TCRB.tsv	CASSLTGSGSPLHF	0.999798	0.000165348	COVID-19-NIH/NIAID	COVID (+)	TLACFVLAAV	eOX49	s_10943	Healthy (No known exposure)	QFAYANRNRFLYIIKLIFLWLLWPVTLACFVLAAVYRINWI	membrane glycoprotein	CD8
BS-EQ-29-T0-replacement_TCRB.tsv	CASSLTGSGSPLHF	0.999798	0.000165348	COVID-19-NIH/NIAID	COVID (+)	TVLSFCAFA	eEE226	s_19617	Healthy (No known exposure)	ORF1ab	ORF1ab	CD8
BS-EQ-29-T0-replacement_TCRB.tsv	CASSLTGSGSPLHF	0.999798	0.000165348	COVID-19-NIH/NIAID	COVID (+)	FLWLLWPVT	eOX49	s_10943	Healthy (No known exposure)	QFAYANRNRFLYIIKLIFLWLLWPVTLACFVLAAVYRINWI	membrane glycoprotein	CD8
BS-EQ-29-T0-replacement_TCRB.tsv	CASSLTGSGSPLHF	0.999798	0.000165348	COVID-19-NIH/NIAID	COVID (+)	FLWLLWPVTL	eOX49	s_10943	Healthy (No known exposure)	QFAYANRNRFLYIIKLIFLWLLWPVTLACFVLAAVYRINWI	membrane glycoprotein	CD8
BS-EQ-29-T0-replacement_TCRB.tsv	CASSLTGSGSPLHF	0.999798	0.000165348	COVID-19-NIH/NIAID	COVID (+)	LWLLWPVTL	eOX49	s_10943	Healthy (No known exposure)	QFAYANRNRFLYIIKLIFLWLLWPVTLACFVLAAVYRINWI	membrane glycoprotein	CD8
BS-EQ-29-T0-replacement_TCRB.tsv	CASSLTGSGSPLHF	0.999798	0.000165348	COVID-19-NIH/NIAID	COVID (+)	LWPVTLACF	eOX49	s_10943	Healthy (No known exposure)	QFAYANRNRFLYIIKLIFLWLLWPVTLACFVLAAVYRINWI	membrane glycoprotein	CD8
BS-EQ-29-T0-replacement_TCRB.tsv	CASSLTGSGSPLHF	0.999798	0.000165348	COVID-19-NIH/NIAID	COVID (+)	WLLWPVTLA	eOX49	s_10943	Healthy (No known exposure)	QFAYANRNRFLYIIKLIFLWLLWPVTLACFVLAAVYRINWI	membrane glycoprotein	CD8
BS-EQ-29-T0-replacement_TCRB.tsv	CASSLTGSGSPLHF	0.999798	0.000165348	COVID-19-NIH/NIAID	COVID (+)	WPVTLACFVL	eOX49	s_10943	Healthy (No known exposure)	QFAYANRNRFLYIIKLIFLWLLWPVTLACFVLAAVYRINWI	membrane glycoprotein	CD8
BS-GIGI_80-replacement_TCRB.tsv	CASSLVGYEQYF	0.999797	0.00066751	COVID-19-NIH/NIAID	COVID (+)	YLCFLAFLL	eOX56	s_14758	Healthy (No known exposure)	MIELSLIDFYLCFLAFLLFLVLIML	ORF7b	CD8
BS-GIGI_80-replacement_TCRB.tsv	CASSLVGYEQYF	0.999797	0.00066751	COVID-19-NIH/NIAID	COVID (+)	GYINVFAFPF	eEE226	s_19617	Healthy (No known exposure)	MGYINVFAFPFTIYSLLLCRMN	ORF10	CD8
BS-GIGI_80-replacement_TCRB.tsv	CASSLVGYEQYF	0.999797	0.00066751	COVID-19-NIH/NIAID	COVID (+)	INVFAFPFTI	eEE226	s_19617	Healthy (No known exposure)	MGYINVFAFPFTIYSLLLCRMN	ORF10	CD8
BS-GIGI_80-replacement_TCRB.tsv	CASSLVGYEQYF	0.999797	0.00066751	COVID-19-NIH/NIAID	COVID (+)	MGYINVFAF	eEE226	s_19617	Healthy (No known exposure)	MGYINVFAFPFTIYSLLLCRMN	ORF10	CD8
BS-GIGI_80-replacement_TCRB.tsv	CASSLVGYEQYF	0.999797	0.00066751	COVID-19-NIH/NIAID	COVID (+)	NVFAFPFTI	eEE226	s_19617	Healthy (No known exposure)	MGYINVFAFPFTIYSLLLCRMN	ORF10	CD8
BS-GIGI_80-replacement_TCRB.tsv	CASSLVGYEQYF	0.999797	0.00066751	COVID-19-NIH/NIAID	COVID (+)	NVFAFPFTIY	eEE226	s_19617	Healthy (No known exposure)	MGYINVFAFPFTIYSLLLCRMN	ORF10	CD8
BS-GIGI_80-replacement_TCRB.tsv	CASSLVGYEQYF	0.999797	0.00066751	COVID-19-NIH/NIAID	COVID (+)	YINVFAFPF	eEE226	s_19617	Healthy (No known exposure)	MGYINVFAFPFTIYSLLLCRMN	ORF10	CD8
BS-GIGI_80-replacement_TCRB.tsv	CASSLVGYEQYF	0.999797	0.00066751	COVID-19-NIH/NIAID	COVID (+)	LWPVTLACF	eAV88	s_19830	Healthy (No known exposure)	QFAYANRNRFLYIIKLIFLWLLWPVTLACFVLAAVYRINWI	membrane glycoprotein	CD8
BS-GIGI_80-replacement_TCRB.tsv	CASSLVGYEQYF	0.999797	0.00066751	COVID-19-NIH/NIAID	COVID (+)	LWLLWPVTL	eAV88	s_19830	Healthy (No known exposure)	QFAYANRNRFLYIIKLIFLWLLWPVTLACFVLAAVYRINWI	membrane glycoprotein	CD8
BS-GIGI_80-replacement_TCRB.tsv	CASSLVGYEQYF	0.999797	0.00066751	COVID-19-NIH/NIAID	COVID (+)	FLWLLWPVTL	eAV88	s_19830	Healthy (No known exposure)	QFAYANRNRFLYIIKLIFLWLLWPVTLACFVLAAVYRINWI	membrane glycoprotein	CD8
BS-GIGI_80-replacement_TCRB.tsv	CASSLVGYEQYF	0.999797	0.00066751	COVID-19-NIH/NIAID	COVID (+)	FLWLLWPVT	eAV88	s_19830	Healthy (No known exposure)	QFAYANRNRFLYIIKLIFLWLLWPVTLACFVLAAVYRINWI	membrane glycoprotein	CD8
BS-GIGI_80-replacement_TCRB.tsv	CASSLVGYEQYF	0.999797	0.00066751	COVID-19-NIH/NIAID	COVID (+)	AFPFTIYSL	eEE226	s_19617	Healthy (No known exposure)	MGYINVFAFPFTIYSLLLCRMN	ORF10	CD8
BS-GIGI_80-replacement_TCRB.tsv	CASSLVGYEQYF	0.999797	0.00066751	COVID-19-NIH/NIAID	COVID (+)	WLLWPVTLA	eAV88	s_19830	Healthy (No known exposure)	QFAYANRNRFLYIIKLIFLWLLWPVTLACFVLAAVYRINWI	membrane glycoprotein	CD8
BS-GIGI_80-replacement_TCRB.tsv	CASSLVGYEQYF	0.999797	0.00066751	COVID-19-NIH/NIAID	COVID (+)	SLIDFYLCFL	eOX56	s_14758	Healthy (No known exposure)	MIELSLIDFYLCFLAFLLFLVLIML	ORF7b	CD8
BS-GIGI_80-replacement_TCRB.tsv	CASSLVGYEQYF	0.999797	0.00066751	COVID-19-NIH/NIAID	COVID (+)	IELSLIDFYL	eOX56	s_14758	Healthy (No known exposure)	MIELSLIDFYLCFLAFLLFLVLIML	ORF7b	CD8
BS-GIGI_80-replacement_TCRB.tsv	CASSLVGYEQYF	0.999797	0.00066751	COVID-19-NIH/NIAID	COVID (+)	WPVTLACFVL	eAV88	s_19830	Healthy (No known exposure)	QFAYANRNRFLYIIKLIFLWLLWPVTLACFVLAAVYRINWI	membrane glycoprotein	CD8
BS-GIGI_80-replacement_TCRB.tsv	CASSLVGYEQYF	0.999797	0.00066751	COVID-19-NIH/NIAID	COVID (+)	AFLLFLVLI	eOX56	s_14758	Healthy (No known exposure)	MIELSLIDFYLCFLAFLLFLVLIML	ORF7b	CD8
BS-GIGI_80-replacement_TCRB.tsv	CASSLVGYEQYF	0.999797	0.00066751	COVID-19-NIH/NIAID	COVID (+)	FLAFLLFLV	eOX56	s_14758	Healthy (No known exposure)	MIELSLIDFYLCFLAFLLFLVLIML	ORF7b	CD8
BS-GIGI_80-replacement_TCRB.tsv	CASSLVGYEQYF	0.999797	0.00066751	COVID-19-NIH/NIAID	COVID (+)	FYLCFLAFL	eOX56	s_14758	Healthy (No known exposure)	MIELSLIDFYLCFLAFLLFLVLIML	ORF7b	CD8
BS-GIGI_80-replacement_TCRB.tsv	CASSLVGYEQYF	0.999797	0.00066751	COVID-19-NIH/NIAID	COVID (+)	FYLCFLAFLL	eOX56	s_14758	Healthy (No known exposure)	MIELSLIDFYLCFLAFLLFLVLIML	ORF7b	CD8
BS-GIGI_80-replacement_TCRB.tsv	CASSLVGYEQYF	0.999797	0.00066751	COVID-19-NIH/NIAID	COVID (+)	IDFYLCFLAF	eOX56	s_14758	Healthy (No known exposure)	MIELSLIDFYLCFLAFLLFLVLIML	ORF7b	CD8
BS-GIGI_80-replacement_TCRB.tsv	CASSLVGYEQYF	0.999797	0.00066751	COVID-19-NIH/NIAID	COVID (+)	TLACFVLAAV	eAV88	s_19830	Healthy (No known exposure)	QFAYANRNRFLYIIKLIFLWLLWPVTLACFVLAAVYRINWI	membrane glycoprotein	CD8
BS-GIGI_80-replacement_TCRB.tsv	CASSLVGYEQYF	0.999797	0.00066751	COVID-19-NIH/NIAID	COVID (+)	MIELSLIDFY	eOX56	s_14758	Healthy (No known exposure)	MIELSLIDFYLCFLAFLLFLVLIML	ORF7b	CD8
BS-GIGI_80-replacement_TCRB.tsv	CASSLVGYEQYF	0.999797	0.00066751	COVID-19-NIH/NIAID	COVID (+)	LLFLVLIML	eOX56	s_14758	Healthy (No known exposure)	MIELSLIDFYLCFLAFLLFLVLIML	ORF7b	CD8
BS-GIGI_80-replacement_TCRB.tsv	CASSLVGYEQYF	0.999797	0.00066751	COVID-19-NIH/NIAID	COVID (+)	LIDFYLCFL	eOX56	s_14758	Healthy (No known exposure)	MIELSLIDFYLCFLAFLLFLVLIML	ORF7b	CD8
BS-GIGI_96-replacement_TCRB.tsv	CASSLGAYEQYF	0.999796	0.00058309	COVID-19-NIH/NIAID	COVID (+)	IDFYLCFLAF	eXL30	s_19617	Healthy (No known exposure)	MIELSLIDFYLCFLAFLLFLVLIML	ORF7b	CD8
BS-GIGI_96-replacement_TCRB.tsv	CASSLGAYEQYF	0.999796	0.00058309	COVID-19-NIH/NIAID	COVID (+)	FYLCFLAFL	eXL30	s_19617	Healthy (No known exposure)	MIELSLIDFYLCFLAFLLFLVLIML	ORF7b	CD8
BS-GIGI_96-replacement_TCRB.tsv	CASSLGAYEQYF	0.999796	0.00058309	COVID-19-NIH/NIAID	COVID (+)	MIELSLIDFY	eXL30	s_19617	Healthy (No known exposure)	MIELSLIDFYLCFLAFLLFLVLIML	ORF7b	CD8
BS-GIGI_96-replacement_TCRB.tsv	CASSLGAYEQYF	0.999796	0.00058309	COVID-19-NIH/NIAID	COVID (+)	LIDFYLCFL	eXL30	s_19617	Healthy (No known exposure)	MIELSLIDFYLCFLAFLLFLVLIML	ORF7b	CD8
BS-GIGI_96-replacement_TCRB.tsv	CASSLGAYEQYF	0.999796	0.00058309	COVID-19-NIH/NIAID	COVID (+)	IELSLIDFYL	eXL30	s_19617	Healthy (No known exposure)	MIELSLIDFYLCFLAFLLFLVLIML	ORF7b	CD8
BS-GIGI_96-replacement_TCRB.tsv	CASSLGAYEQYF	0.999796	0.00058309	COVID-19-NIH/NIAID	COVID (+)	FYLCFLAFLL	eXL30	s_19617	Healthy (No known exposure)	MIELSLIDFYLCFLAFLLFLVLIML	ORF7b	CD8
BS-GIGI_96-replacement_TCRB.tsv	CASSLGAYEQYF	0.999796	0.00058309	COVID-19-NIH/NIAID	COVID (+)	AFLLFLVLI	eXL30	s_19617	Healthy (No known exposure)	MIELSLIDFYLCFLAFLLFLVLIML	ORF7b	CD8
BS-GIGI_96-replacement_TCRB.tsv	CASSLGAYEQYF	0.999796	0.00058309	COVID-19-NIH/NIAID	COVID (+)	FLAFLLFLV	eXL30	s_19617	Healthy (No known exposure)	MIELSLIDFYLCFLAFLLFLVLIML	ORF7b	CD8
BS-GIGI_96-replacement_TCRB.tsv	CASSLGAYEQYF	0.999796	0.00058309	COVID-19-NIH/NIAID	COVID (+)	YINVFAFPF	eOX52	s_19384	Healthy (No known exposure)	MGYINVFAFPFTIYSLLLCRMN	ORF10	CD8
BS-GIGI_96-replacement_TCRB.tsv	CASSLGAYEQYF	0.999796	0.00058309	COVID-19-NIH/NIAID	COVID (+)	LLFLVLIML	eXL30	s_19617	Healthy (No known exposure)	MIELSLIDFYLCFLAFLLFLVLIML	ORF7b	CD8
BS-GIGI_96-replacement_TCRB.tsv	CASSLGAYEQYF	0.999796	0.00058309	COVID-19-NIH/NIAID	COVID (+)	GYINVFAFPF	eOX52	s_19384	Healthy (No known exposure)	MGYINVFAFPFTIYSLLLCRMN	ORF10	CD8
BS-GIGI_96-replacement_TCRB.tsv	CASSLGAYEQYF	0.999796	0.00058309	COVID-19-NIH/NIAID	COVID (+)	NVFAFPFTIY	eOX52	s_19384	Healthy (No known exposure)	MGYINVFAFPFTIYSLLLCRMN	ORF10	CD8
BS-GIGI_96-replacement_TCRB.tsv	CASSLGAYEQYF	0.999796	0.00058309	COVID-19-NIH/NIAID	COVID (+)	YLCFLAFLL	eXL30	s_19617	Healthy (No known exposure)	MIELSLIDFYLCFLAFLLFLVLIML	ORF7b	CD8
BS-GIGI_96-replacement_TCRB.tsv	CASSLGAYEQYF	0.999796	0.00058309	COVID-19-NIH/NIAID	COVID (+)	AFPFTIYSL	eOX52	s_19384	Healthy (No known exposure)	MGYINVFAFPFTIYSLLLCRMN	ORF10	CD8
BS-GIGI_96-replacement_TCRB.tsv	CASSLGAYEQYF	0.999796	0.00058309	COVID-19-NIH/NIAID	COVID (+)	SLIDFYLCFL	eXL30	s_19617	Healthy (No known exposure)	MIELSLIDFYLCFLAFLLFLVLIML	ORF7b	CD8
BS-GIGI_96-replacement_TCRB.tsv	CASSLGAYEQYF	0.999796	0.00058309	COVID-19-NIH/NIAID	COVID (+)	INVFAFPFTI	eOX52	s_19384	Healthy (No known exposure)	MGYINVFAFPFTIYSLLLCRMN	ORF10	CD8
BS-GIGI_96-replacement_TCRB.tsv	CASSLGAYEQYF	0.999796	0.00058309	COVID-19-NIH/NIAID	COVID (+)	MGYINVFAF	eOX52	s_19384	Healthy (No known exposure)	MGYINVFAFPFTIYSLLLCRMN	ORF10	CD8
BS-GIGI_96-replacement_TCRB.tsv	CASSLGAYEQYF	0.999796	0.00058309	COVID-19-NIH/NIAID	COVID (+)	NVFAFPFTI	eOX52	s_19384	Healthy (No known exposure)	MGYINVFAFPFTIYSLLLCRMN	ORF10	CD8
BS-EQ-30-T2-replacement_TCRB.tsv	CASSSGGYEQYF	0.999795	0.000490152	COVID-19-NIH/NIAID	COVID (+)	YLCFLAFLL	eEE240	s_20795	Healthy (No known exposure)	MIELSLIDFYLCFLAFLLFLVLIML	ORF7b	CD8
BS-EQ-30-T2-replacement_TCRB.tsv	CASSSGGYEQYF	0.999795	0.000490152	COVID-19-NIH/NIAID	COVID (+)	LSPRWYFYY	eHH175	s_20300	Healthy (No known exposure)	DLSPRWYFYYLGTGPEAGLPYGANKDGIIWVATEGALN	nucleocapsid phosphoprotein	CD8
BS-EQ-30-T2-replacement_TCRB.tsv	CASSSGGYEQYF	0.999795	0.000490152	COVID-19-NIH/NIAID	COVID (+)	SLIDFYLCFL	eEE240	s_20795	Healthy (No known exposure)	MIELSLIDFYLCFLAFLLFLVLIML	ORF7b	CD8
BS-EQ-30-T2-replacement_TCRB.tsv	CASSSGGYEQYF	0.999795	0.000490152	COVID-19-NIH/NIAID	COVID (+)	MIELSLIDFY	eEE240	s_20795	Healthy (No known exposure)	MIELSLIDFYLCFLAFLLFLVLIML	ORF7b	CD8
BS-EQ-30-T2-replacement_TCRB.tsv	CASSSGGYEQYF	0.999795	0.000490152	COVID-19-NIH/NIAID	COVID (+)	LLFLVLIML	eEE240	s_20795	Healthy (No known exposure)	MIELSLIDFYLCFLAFLLFLVLIML	ORF7b	CD8
BS-EQ-30-T2-replacement_TCRB.tsv	CASSSGGYEQYF	0.999795	0.000490152	COVID-19-NIH/NIAID	COVID (+)	LIDFYLCFL	eEE240	s_20795	Healthy (No known exposure)	MIELSLIDFYLCFLAFLLFLVLIML	ORF7b	CD8
BS-EQ-30-T2-replacement_TCRB.tsv	CASSSGGYEQYF	0.999795	0.000490152	COVID-19-NIH/NIAID	COVID (+)	IELSLIDFYL	eEE240	s_20795	Healthy (No known exposure)	MIELSLIDFYLCFLAFLLFLVLIML	ORF7b	CD8
BS-EQ-30-T2-replacement_TCRB.tsv	CASSSGGYEQYF	0.999795	0.000490152	COVID-19-NIH/NIAID	COVID (+)	FYLCFLAFLL	eEE240	s_20795	Healthy (No known exposure)	MIELSLIDFYLCFLAFLLFLVLIML	ORF7b	CD8
BS-EQ-30-T2-replacement_TCRB.tsv	CASSSGGYEQYF	0.999795	0.000490152	COVID-19-NIH/NIAID	COVID (+)	IDFYLCFLAF	eEE240	s_20795	Healthy (No known exposure)	MIELSLIDFYLCFLAFLLFLVLIML	ORF7b	CD8
BS-EQ-30-T2-replacement_TCRB.tsv	CASSSGGYEQYF	0.999795	0.000490152	COVID-19-NIH/NIAID	COVID (+)	FYLCFLAFL	eEE240	s_20795	Healthy (No known exposure)	MIELSLIDFYLCFLAFLLFLVLIML	ORF7b	CD8
BS-EQ-30-T2-replacement_TCRB.tsv	CASSSGGYEQYF	0.999795	0.000490152	COVID-19-NIH/NIAID	COVID (+)	FLAFLLFLV	eEE240	s_20795	Healthy (No known exposure)	MIELSLIDFYLCFLAFLLFLVLIML	ORF7b	CD8
BS-EQ-30-T2-replacement_TCRB.tsv	CASSSGGYEQYF	0.999795	0.000490152	COVID-19-NIH/NIAID	COVID (+)	AFLLFLVLI	eEE240	s_20795	Healthy (No known exposure)	MIELSLIDFYLCFLAFLLFLVLIML	ORF7b	CD8
BS-EQ-30-T2-replacement_TCRB.tsv	CASSSGGYEQYF	0.999795	0.000490152	COVID-19-NIH/NIAID	COVID (+)	FLNGSCGSV	eJL154	s_83	COVID-19-Exposed	ORF1ab	ORF1ab	CD8
BS-EQ-30-T2-replacement_TCRB.tsv	CASSSGGYEQYF	0.999795	0.000490152	COVID-19-NIH/NIAID	COVID (+)	ILHCANFNV	eXL30	s_19617	Healthy (No known exposure)	ORF1ab	ORF1ab	CD8
BS-EQ-30-T2-replacement_TCRB.tsv	CASSSGGYEQYF	0.999795	0.000490152	COVID-19-NIH/NIAID	COVID (+)	SPRWYFYYL	eHH175	s_20300	Healthy (No known exposure)	DLSPRWYFYYLGTGPEAGLPYGANKDGIIWVATEGALN	nucleocapsid phosphoprotein	CD8
BS-EQ-19-T0-replacement_TCRB.tsv	CASSPSVSYEQYF	0.999791	0.000880599	COVID-19-NIH/NIAID	COVID (+)	MIELSLIDFY	ePD86	s_92	COVID-19-Convalescent	MIELSLIDFYLCFLAFLLFLVLIML	ORF7b	CD8
BS-EQ-19-T0-replacement_TCRB.tsv	CASSPSVSYEQYF	0.999791	0.000880599	COVID-19-NIH/NIAID	COVID (+)	LLFLVLIML	ePD86	s_92	COVID-19-Convalescent	MIELSLIDFYLCFLAFLLFLVLIML	ORF7b	CD8
BS-EQ-19-T0-replacement_TCRB.tsv	CASSPSVSYEQYF	0.999791	0.000880599	COVID-19-NIH/NIAID	COVID (+)	LIDFYLCFL	ePD86	s_92	COVID-19-Convalescent	MIELSLIDFYLCFLAFLLFLVLIML	ORF7b	CD8
BS-EQ-19-T0-replacement_TCRB.tsv	CASSPSVSYEQYF	0.999791	0.000880599	COVID-19-NIH/NIAID	COVID (+)	IELSLIDFYL	ePD86	s_92	COVID-19-Convalescent	MIELSLIDFYLCFLAFLLFLVLIML	ORF7b	CD8
BS-EQ-19-T0-replacement_TCRB.tsv	CASSPSVSYEQYF	0.999791	0.000880599	COVID-19-NIH/NIAID	COVID (+)	IDFYLCFLAF	ePD86	s_92	COVID-19-Convalescent	MIELSLIDFYLCFLAFLLFLVLIML	ORF7b	CD8
BS-EQ-19-T0-replacement_TCRB.tsv	CASSPSVSYEQYF	0.999791	0.000880599	COVID-19-NIH/NIAID	COVID (+)	FYLCFLAFLL	ePD86	s_92	COVID-19-Convalescent	MIELSLIDFYLCFLAFLLFLVLIML	ORF7b	CD8
BS-EQ-19-T0-replacement_TCRB.tsv	CASSPSVSYEQYF	0.999791	0.000880599	COVID-19-NIH/NIAID	COVID (+)	FYLCFLAFL	ePD86	s_92	COVID-19-Convalescent	MIELSLIDFYLCFLAFLLFLVLIML	ORF7b	CD8
BS-EQ-19-T0-replacement_TCRB.tsv	CASSPSVSYEQYF	0.999791	0.000880599	COVID-19-NIH/NIAID	COVID (+)	FLAFLLFLV	ePD86	s_92	COVID-19-Convalescent	MIELSLIDFYLCFLAFLLFLVLIML	ORF7b	CD8
BS-EQ-19-T0-replacement_TCRB.tsv	CASSPSVSYEQYF	0.999791	0.000880599	COVID-19-NIH/NIAID	COVID (+)	AFLLFLVLI	ePD86	s_92	COVID-19-Convalescent	MIELSLIDFYLCFLAFLLFLVLIML	ORF7b	CD8
BS-EQ-19-T0-replacement_TCRB.tsv	CASSPSVSYEQYF	0.999791	0.000880599	COVID-19-NIH/NIAID	COVID (+)	SLIDFYLCFL	ePD86	s_92	COVID-19-Convalescent	MIELSLIDFYLCFLAFLLFLVLIML	ORF7b	CD8
BS-EQ-19-T0-replacement_TCRB.tsv	CASSPSVSYEQYF	0.999791	0.000880599	COVID-19-NIH/NIAID	COVID (+)	YLCFLAFLL	ePD86	s_92	COVID-19-Convalescent	MIELSLIDFYLCFLAFLLFLVLIML	ORF7b	CD8
BS-EQ-0006-T1-replacement_TCRB.tsv	CASSPDGNYGYTF	0.999791	0.00089955	COVID-19-NIH/NIAID	COVID (+)	VVFLHVTYV	eGK111	s_4445	COVID-19-Convalescent	QSAPHGVVFLHVTYVPAQEKNFTTAPAICHDGKAHFPREGVFV	surface glycoprotein	CD8
BS-EQ-0006-T1-replacement_TCRB.tsv	CASSPDGNYGYTF	0.999791	0.00089955	COVID-19-NIH/NIAID	COVID (+)	GVVFLHVTY	eGK111	s_4445	COVID-19-Convalescent	QSAPHGVVFLHVTYVPAQEKNFTTAPAICHDGKAHFPREGVFV	surface glycoprotein	CD8
BS-EQ-0006-T1-replacement_TCRB.tsv	CASSPDGNYGYTF	0.999791	0.00089955	COVID-19-NIH/NIAID	COVID (+)	APHGVVFLHV	eGK111	s_4445	COVID-19-Convalescent	QSAPHGVVFLHVTYVPAQEKNFTTAPAICHDGKAHFPREGVFV	surface glycoprotein	CD8
BS-EQ-0006-T1-replacement_TCRB.tsv	CASSPDGNYGYTF	0.999791	0.00089955	COVID-19-NIH/NIAID	COVID (+)	APHGVVFL	eGK111	s_4445	COVID-19-Convalescent	QSAPHGVVFLHVTYVPAQEKNFTTAPAICHDGKAHFPREGVFV	surface glycoprotein	CD8
BS-GIGI_13-replacement_TCRB.tsv	CASSLGSYEQYF	0.999791	0.000648508	COVID-19-NIH/NIAID	COVID (+)	AFPFTIYSL	eEE226	s_19617	Healthy (No known exposure)	MGYINVFAFPFTIYSLLLCRMN	ORF10	CD8
BS-GIGI_13-replacement_TCRB.tsv	CASSLGSYEQYF	0.999791	0.000648508	COVID-19-NIH/NIAID	COVID (+)	VDDPCPIHFY	eEE228	s_19943	Healthy (No known exposure)	CTQHQPYVVDDPCPIHFYSKWYIRVGARKSAPLIELC	ORF8	CD8
BS-GIGI_13-replacement_TCRB.tsv	CASSLGSYEQYF	0.999791	0.000648508	COVID-19-NIH/NIAID	COVID (+)	MIELSLIDFY	eOX43	s_19830	Healthy (No known exposure)	MIELSLIDFYLCFLAFLLFLVLIML	ORF7b	CD8
BS-GIGI_13-replacement_TCRB.tsv	CASSLGSYEQYF	0.999791	0.000648508	COVID-19-NIH/NIAID	COVID (+)	NVFAFPFTIY	eEE226	s_19617	Healthy (No known exposure)	MGYINVFAFPFTIYSLLLCRMN	ORF10	CD8
BS-GIGI_13-replacement_TCRB.tsv	CASSLGSYEQYF	0.999791	0.000648508	COVID-19-NIH/NIAID	COVID (+)	YINVFAFPF	eEE226	s_19617	Healthy (No known exposure)	MGYINVFAFPFTIYSLLLCRMN	ORF10	CD8
BS-GIGI_13-replacement_TCRB.tsv	CASSLGSYEQYF	0.999791	0.000648508	COVID-19-NIH/NIAID	COVID (+)	SLIDFYLCFL	eOX43	s_19830	Healthy (No known exposure)	MIELSLIDFYLCFLAFLLFLVLIML	ORF7b	CD8
BS-GIGI_13-replacement_TCRB.tsv	CASSLGSYEQYF	0.999791	0.000648508	COVID-19-NIH/NIAID	COVID (+)	YLCFLAFLL	eOX43	s_19830	Healthy (No known exposure)	MIELSLIDFYLCFLAFLLFLVLIML	ORF7b	CD8
BS-GIGI_13-replacement_TCRB.tsv	CASSLGSYEQYF	0.999791	0.000648508	COVID-19-NIH/NIAID	COVID (+)	IMLIIFWFSL	eXL27	s_19830	Healthy (No known exposure)	ORF1ab	ORF1ab	CD8
BS-GIGI_13-replacement_TCRB.tsv	CASSLGSYEQYF	0.999791	0.000648508	COVID-19-NIH/NIAID	COVID (+)	MLIIFWFSL	eXL27	s_19830	Healthy (No known exposure)	ORF1ab	ORF1ab	CD8
BS-GIGI_13-replacement_TCRB.tsv	CASSLGSYEQYF	0.999791	0.000648508	COVID-19-NIH/NIAID	COVID (+)	YVVDDPCPI	eEE228	s_19943	Healthy (No known exposure)	CTQHQPYVVDDPCPIHFYSKWYIRVGARKSAPLIELC	ORF8	CD8
BS-GIGI_13-replacement_TCRB.tsv	CASSLGSYEQYF	0.999791	0.000648508	COVID-19-NIH/NIAID	COVID (+)	VVDDPCPIHFY	eEE228	s_19943	Healthy (No known exposure)	CTQHQPYVVDDPCPIHFYSKWYIRVGARKSAPLIELC	ORF8	CD8
BS-GIGI_13-replacement_TCRB.tsv	CASSLGSYEQYF	0.999791	0.000648508	COVID-19-NIH/NIAID	COVID (+)	NVYADSFVIR	eQD124	s_361	COVID-19-B-Non-Acute	ORF1ab	ORF1ab	CD8
BS-GIGI_13-replacement_TCRB.tsv	CASSLGSYEQYF	0.999791	0.000648508	COVID-19-NIH/NIAID	COVID (+)	ALALLLLDR	eOX49	s_10943	Healthy (No known exposure)	PGSSRGTSPARMAGNGGDAALALLLLDRLNQLESKMSG	nucleocapsid phosphoprotein	CD8
BS-GIGI_13-replacement_TCRB.tsv	CASSLGSYEQYF	0.999791	0.000648508	COVID-19-NIH/NIAID	COVID (+)	LLLLDRLNQ	eOX49	s_10943	Healthy (No known exposure)	PGSSRGTSPARMAGNGGDAALALLLLDRLNQLESKMSG	nucleocapsid phosphoprotein	CD8
BS-GIGI_13-replacement_TCRB.tsv	CASSLGSYEQYF	0.999791	0.000648508	COVID-19-NIH/NIAID	COVID (+)	LLLDRLNQL	eOX49	s_10943	Healthy (No known exposure)	PGSSRGTSPARMAGNGGDAALALLLLDRLNQLESKMSG	nucleocapsid phosphoprotein	CD8
BS-GIGI_13-replacement_TCRB.tsv	CASSLGSYEQYF	0.999791	0.000648508	COVID-19-NIH/NIAID	COVID (+)	LALLLLDRL	eOX49	s_10943	Healthy (No known exposure)	PGSSRGTSPARMAGNGGDAALALLLLDRLNQLESKMSG	nucleocapsid phosphoprotein	CD8
BS-GIGI_13-replacement_TCRB.tsv	CASSLGSYEQYF	0.999791	0.000648508	COVID-19-NIH/NIAID	COVID (+)	GDAALALLLL	eOX49	s_10943	Healthy (No known exposure)	PGSSRGTSPARMAGNGGDAALALLLLDRLNQLESKMSG	nucleocapsid phosphoprotein	CD8
BS-GIGI_13-replacement_TCRB.tsv	CASSLGSYEQYF	0.999791	0.000648508	COVID-19-NIH/NIAID	COVID (+)	NVFAFPFTI	eEE226	s_19617	Healthy (No known exposure)	MGYINVFAFPFTIYSLLLCRMN	ORF10	CD8
BS-GIGI_13-replacement_TCRB.tsv	CASSLGSYEQYF	0.999791	0.000648508	COVID-19-NIH/NIAID	COVID (+)	VYADSFVIR	eQD124	s_361	COVID-19-B-Non-Acute	ORF1ab	ORF1ab	CD8
BS-GIGI_13-replacement_TCRB.tsv	CASSLGSYEQYF	0.999791	0.000648508	COVID-19-NIH/NIAID	COVID (+)	LLFLVLIML	eOX43	s_19830	Healthy (No known exposure)	MIELSLIDFYLCFLAFLLFLVLIML	ORF7b	CD8
BS-GIGI_13-replacement_TCRB.tsv	CASSLGSYEQYF	0.999791	0.000648508	COVID-19-NIH/NIAID	COVID (+)	APGQTGKIA	eDH96	s_1483	Healthy (No known exposure)	ORF1ab	ORF1ab	CD8
BS-GIGI_13-replacement_TCRB.tsv	CASSLGSYEQYF	0.999791	0.000648508	COVID-19-NIH/NIAID	COVID (+)	LIDFYLCFL	eOX43	s_19830	Healthy (No known exposure)	MIELSLIDFYLCFLAFLLFLVLIML	ORF7b	CD8
BS-GIGI_13-replacement_TCRB.tsv	CASSLGSYEQYF	0.999791	0.000648508	COVID-19-NIH/NIAID	COVID (+)	IELSLIDFYL	eOX43	s_19830	Healthy (No known exposure)	MIELSLIDFYLCFLAFLLFLVLIML	ORF7b	CD8
BS-GIGI_13-replacement_TCRB.tsv	CASSLGSYEQYF	0.999791	0.000648508	COVID-19-NIH/NIAID	COVID (+)	IDFYLCFLAF	eOX43	s_19830	Healthy (No known exposure)	MIELSLIDFYLCFLAFLLFLVLIML	ORF7b	CD8
BS-GIGI_13-replacement_TCRB.tsv	CASSLGSYEQYF	0.999791	0.000648508	COVID-19-NIH/NIAID	COVID (+)	FYLCFLAFL	eOX43	s_19830	Healthy (No known exposure)	MIELSLIDFYLCFLAFLLFLVLIML	ORF7b	CD8
BS-GIGI_13-replacement_TCRB.tsv	CASSLGSYEQYF	0.999791	0.000648508	COVID-19-NIH/NIAID	COVID (+)	FLAFLLFLV	eOX43	s_19830	Healthy (No known exposure)	MIELSLIDFYLCFLAFLLFLVLIML	ORF7b	CD8
BS-GIGI_13-replacement_TCRB.tsv	CASSLGSYEQYF	0.999791	0.000648508	COVID-19-NIH/NIAID	COVID (+)	AFLLFLVLI	eOX43	s_19830	Healthy (No known exposure)	MIELSLIDFYLCFLAFLLFLVLIML	ORF7b	CD8
BS-GIGI_13-replacement_TCRB.tsv	CASSLGSYEQYF	0.999791	0.000648508	COVID-19-NIH/NIAID	COVID (+)	TLATCELYHY	eDH96	s_1483	Healthy (No known exposure)	ORF1ab	ORF1ab	CD8
BS-GIGI_13-replacement_TCRB.tsv	CASSLGSYEQYF	0.999791	0.000648508	COVID-19-NIH/NIAID	COVID (+)	LITLATCELY	eDH96	s_1483	Healthy (No known exposure)	ORF1ab	ORF1ab	CD8
BS-GIGI_13-replacement_TCRB.tsv	CASSLGSYEQYF	0.999791	0.000648508	COVID-19-NIH/NIAID	COVID (+)	ITLATCELY	eDH96	s_1483	Healthy (No known exposure)	ORF1ab	ORF1ab	CD8
BS-GIGI_13-replacement_TCRB.tsv	CASSLGSYEQYF	0.999791	0.000648508	COVID-19-NIH/NIAID	COVID (+)	CELYHYQECV	eDH96	s_1483	Healthy (No known exposure)	ORF1ab	ORF1ab	CD8
BS-GIGI_13-replacement_TCRB.tsv	CASSLGSYEQYF	0.999791	0.000648508	COVID-19-NIH/NIAID	COVID (+)	SELVIGAVIL	eAV88	s_19830	Healthy (No known exposure)	TRSMWSFNPETNILLNVPLHGTILTRPLLESELVIGAVILR	membrane glycoprotein	CD8
BS-GIGI_13-replacement_TCRB.tsv	CASSLGSYEQYF	0.999791	0.000648508	COVID-19-NIH/NIAID	COVID (+)	SELVIGAVI	eAV88	s_19830	Healthy (No known exposure)	TRSMWSFNPETNILLNVPLHGTILTRPLLESELVIGAVILR	membrane glycoprotein	CD8
BS-GIGI_13-replacement_TCRB.tsv	CASSLGSYEQYF	0.999791	0.000648508	COVID-19-NIH/NIAID	COVID (+)	LLLLDRLNQL	eOX49	s_10943	Healthy (No known exposure)	PGSSRGTSPARMAGNGGDAALALLLLDRLNQLESKMSG	nucleocapsid phosphoprotein	CD8
BS-GIGI_13-replacement_TCRB.tsv	CASSLGSYEQYF	0.999791	0.000648508	COVID-19-NIH/NIAID	COVID (+)	QTGKIADYNY	eDH96	s_1483	Healthy (No known exposure)	ORF1ab	ORF1ab	CD8
BS-GIGI_13-replacement_TCRB.tsv	CASSLGSYEQYF	0.999791	0.000648508	COVID-19-NIH/NIAID	COVID (+)	GYINVFAFPF	eEE226	s_19617	Healthy (No known exposure)	MGYINVFAFPFTIYSLLLCRMN	ORF10	CD8
BS-GIGI_13-replacement_TCRB.tsv	CASSLGSYEQYF	0.999791	0.000648508	COVID-19-NIH/NIAID	COVID (+)	INVFAFPFTI	eEE226	s_19617	Healthy (No known exposure)	MGYINVFAFPFTIYSLLLCRMN	ORF10	CD8
BS-GIGI_13-replacement_TCRB.tsv	CASSLGSYEQYF	0.999791	0.000648508	COVID-19-NIH/NIAID	COVID (+)	MGYINVFAF	eEE226	s_19617	Healthy (No known exposure)	MGYINVFAFPFTIYSLLLCRMN	ORF10	CD8
BS-GIGI_13-replacement_TCRB.tsv	CASSLGSYEQYF	0.999791	0.000648508	COVID-19-NIH/NIAID	COVID (+)	KIADYNYKL	eDH96	s_1483	Healthy (No known exposure)	ORF1ab	ORF1ab	CD8
BS-GIGI_13-replacement_TCRB.tsv	CASSLGSYEQYF	0.999791	0.000648508	COVID-19-NIH/NIAID	COVID (+)	GQTGKIADY	eDH96	s_1483	Healthy (No known exposure)	ORF1ab	ORF1ab	CD8
BS-GIGI_13-replacement_TCRB.tsv	CASSLGSYEQYF	0.999791	0.000648508	COVID-19-NIH/NIAID	COVID (+)	RQIAPGQTGK	eDH96	s_1483	Healthy (No known exposure)	ORF1ab	ORF1ab	CD8
BS-GIGI_13-replacement_TCRB.tsv	CASSLGSYEQYF	0.999791	0.000648508	COVID-19-NIH/NIAID	COVID (+)	FYLCFLAFLL	eOX43	s_19830	Healthy (No known exposure)	MIELSLIDFYLCFLAFLLFLVLIML	ORF7b	CD8
BS-GIGI_13-replacement_TCRB.tsv	CASSLGSYEQYF	0.999791	0.000648508	COVID-19-NIH/NIAID	COVID (+)	LNDLCFTNVY	eQD124	s_361	COVID-19-B-Non-Acute	ORF1ab	ORF1ab	CD8
BS-GIGI_13-replacement_TCRB.tsv	CASSLGSYEQYF	0.999791	0.000648508	COVID-19-NIH/NIAID	COVID (+)	RFPNITNLCPF	eXL30	s_19617	Healthy (No known exposure)	QTSNFRVQPTESIVRFPNITNLCPFGEVFNATRFASVYAWNRK	surface glycoprotein	CD8
BS-GIGI_13-replacement_TCRB.tsv	CASSLGSYEQYF	0.999791	0.000648508	COVID-19-NIH/NIAID	COVID (+)	FLNGSCGSV	eXL30	s_19617	Healthy (No known exposure)	ORF1ab	ORF1ab	CD8
BS-GIGI_13-replacement_TCRB.tsv	CASSLGSYEQYF	0.999791	0.000648508	COVID-19-NIH/NIAID	COVID (+)	STQDLFLPFF	eQD125	s_7736	COVID-19-Convalescent	ORF1ab	ORF1ab	CD8
BS-GIGI_13-replacement_TCRB.tsv	CASSLGSYEQYF	0.999791	0.000648508	COVID-19-NIH/NIAID	COVID (+)	TQDLFLPFF	eQD125	s_7736	COVID-19-Convalescent	ORF1ab	ORF1ab	CD8
BS-GIGI_13-replacement_TCRB.tsv	CASSLGSYEQYF	0.999791	0.000648508	COVID-19-NIH/NIAID	COVID (+)	LEPLVDLPI	eOX52	s_19384	Healthy (No known exposure)	IYSKHTPINLVRDLPQGFSALEPLVDLPIGINITRFQTLLALH	surface glycoprotein	CD8
BS-GIGI_13-replacement_TCRB.tsv	CASSLGSYEQYF	0.999791	0.000648508	COVID-19-NIH/NIAID	COVID (+)	KLNDLCFTNV	eQD124	s_361	COVID-19-B-Non-Acute	ORF1ab	ORF1ab	CD8
BS-GIGI_13-replacement_TCRB.tsv	CASSLGSYEQYF	0.999791	0.000648508	COVID-19-NIH/NIAID	COVID (+)	QPTESIVRF	eXL30	s_19617	Healthy (No known exposure)	QTSNFRVQPTESIVRFPNITNLCPFGEVFNATRFASVYAWNRK	surface glycoprotein	CD8
BS-GIGI_13-replacement_TCRB.tsv	CASSLGSYEQYF	0.999791	0.000648508	COVID-19-NIH/NIAID	COVID (+)	FPNITNLCPF	eXL30	s_19617	Healthy (No known exposure)	QTSNFRVQPTESIVRFPNITNLCPFGEVFNATRFASVYAWNRK	surface glycoprotein	CD8
BS-GIGI_13-replacement_TCRB.tsv	CASSLGSYEQYF	0.999791	0.000648508	COVID-19-NIH/NIAID	COVID (+)	TESIVRFPNI	eXL30	s_19617	Healthy (No known exposure)	QTSNFRVQPTESIVRFPNITNLCPFGEVFNATRFASVYAWNRK	surface glycoprotein	CD8
BS-GIGI_13-replacement_TCRB.tsv	CASSLGSYEQYF	0.999791	0.000648508	COVID-19-NIH/NIAID	COVID (+)	VQPTESIVRF	eXL30	s_19617	Healthy (No known exposure)	QTSNFRVQPTESIVRFPNITNLCPFGEVFNATRFASVYAWNRK	surface glycoprotein	CD8
BS-GIGI_13-replacement_TCRB.tsv	CASSLGSYEQYF	0.999791	0.000648508	COVID-19-NIH/NIAID	COVID (+)	VRFPNITNL	eXL30	s_19617	Healthy (No known exposure)	QTSNFRVQPTESIVRFPNITNLCPFGEVFNATRFASVYAWNRK	surface glycoprotein	CD8
BS-GIGI_13-replacement_TCRB.tsv	CASSLGSYEQYF	0.999791	0.000648508	COVID-19-NIH/NIAID	COVID (+)	CFTNVYADSF	eQD124	s_361	COVID-19-B-Non-Acute	ORF1ab	ORF1ab	CD8
BS-GIGI_13-replacement_TCRB.tsv	CASSLGSYEQYF	0.999791	0.000648508	COVID-19-NIH/NIAID	COVID (+)	FTNVYADSF	eQD124	s_361	COVID-19-B-Non-Acute	ORF1ab	ORF1ab	CD8
BS-GIGI_13-replacement_TCRB.tsv	CASSLGSYEQYF	0.999791	0.000648508	COVID-19-NIH/NIAID	COVID (+)	FTNVYADSFV	eQD124	s_361	COVID-19-B-Non-Acute	ORF1ab	ORF1ab	CD8
BS-GIGI_13-replacement_TCRB.tsv	CASSLGGYEQFF	0.99979	0.000389105	COVID-19-NIH/NIAID	COVID (+)	ILHCANFNV	eDH96	s_1483	Healthy (No known exposure)	ORF1ab	ORF1ab	CD8
BS-GIGI_13-replacement_TCRB.tsv	CASSLGGYEQFF	0.99979	0.000389105	COVID-19-NIH/NIAID	COVID (+)	SLVKPSFYV	eOX49	s_10943	Healthy (No known exposure)	CNIVNVSLVKPSFYVYSRVKNLNSSRVP	envelope	CD8
BS-GN-06-T0-replacement_TCRB.tsv	CASSETVSNQPQHF	0.999787	0.000242954	COVID-19-NIH/NIAID	COVID (+)	LALLLLDRL	eEE228	s_19943	Healthy (No known exposure)	PGSSRGTSPARMAGNGGDAALALLLLDRLNQLESKMSG	nucleocapsid phosphoprotein	CD8
BS-GN-06-T0-replacement_TCRB.tsv	CASSETVSNQPQHF	0.999787	0.000242954	COVID-19-NIH/NIAID	COVID (+)	GDAALALLLL	eEE228	s_19943	Healthy (No known exposure)	PGSSRGTSPARMAGNGGDAALALLLLDRLNQLESKMSG	nucleocapsid phosphoprotein	CD8
BS-GN-06-T0-replacement_TCRB.tsv	CASSETVSNQPQHF	0.999787	0.000242954	COVID-19-NIH/NIAID	COVID (+)	ALALLLLDR	eEE228	s_19943	Healthy (No known exposure)	PGSSRGTSPARMAGNGGDAALALLLLDRLNQLESKMSG	nucleocapsid phosphoprotein	CD8
BS-GN-06-T0-replacement_TCRB.tsv	CASSETVSNQPQHF	0.999787	0.000242954	COVID-19-NIH/NIAID	COVID (+)	LLLLDRLNQL	eEE228	s_19943	Healthy (No known exposure)	PGSSRGTSPARMAGNGGDAALALLLLDRLNQLESKMSG	nucleocapsid phosphoprotein	CD8
BS-GN-06-T0-replacement_TCRB.tsv	CASSETVSNQPQHF	0.999787	0.000242954	COVID-19-NIH/NIAID	COVID (+)	LLLDRLNQL	eEE228	s_19943	Healthy (No known exposure)	PGSSRGTSPARMAGNGGDAALALLLLDRLNQLESKMSG	nucleocapsid phosphoprotein	CD8
BS-GN-06-T0-replacement_TCRB.tsv	CASSETVSNQPQHF	0.999787	0.000242954	COVID-19-NIH/NIAID	COVID (+)	LLLLDRLNQ	eEE228	s_19943	Healthy (No known exposure)	PGSSRGTSPARMAGNGGDAALALLLLDRLNQLESKMSG	nucleocapsid phosphoprotein	CD8
BS-EQ-30-T2-replacement_TCRB.tsv	CASSLQGYEQYF	0.999786	0.000445593	COVID-19-NIH/NIAID	COVID (+)	FYLCFLAFLL	eEE226	s_19617	Healthy (No known exposure)	MIELSLIDFYLCFLAFLLFLVLIML	ORF7b	CD8
BS-EQ-30-T2-replacement_TCRB.tsv	CASSLQGYEQYF	0.999786	0.000445593	COVID-19-NIH/NIAID	COVID (+)	FYLCFLAFL	eEE226	s_19617	Healthy (No known exposure)	MIELSLIDFYLCFLAFLLFLVLIML	ORF7b	CD8
BS-EQ-30-T2-replacement_TCRB.tsv	CASSLQGYEQYF	0.999786	0.000445593	COVID-19-NIH/NIAID	COVID (+)	IDFYLCFLAF	eEE226	s_19617	Healthy (No known exposure)	MIELSLIDFYLCFLAFLLFLVLIML	ORF7b	CD8
BS-EQ-30-T2-replacement_TCRB.tsv	CASSLQGYEQYF	0.999786	0.000445593	COVID-19-NIH/NIAID	COVID (+)	IELSLIDFYL	eEE226	s_19617	Healthy (No known exposure)	MIELSLIDFYLCFLAFLLFLVLIML	ORF7b	CD8
BS-EQ-30-T2-replacement_TCRB.tsv	CASSLQGYEQYF	0.999786	0.000445593	COVID-19-NIH/NIAID	COVID (+)	LIDFYLCFL	eEE226	s_19617	Healthy (No known exposure)	MIELSLIDFYLCFLAFLLFLVLIML	ORF7b	CD8
BS-EQ-30-T2-replacement_TCRB.tsv	CASSLQGYEQYF	0.999786	0.000445593	COVID-19-NIH/NIAID	COVID (+)	FLAFLLFLV	eEE226	s_19617	Healthy (No known exposure)	MIELSLIDFYLCFLAFLLFLVLIML	ORF7b	CD8
BS-EQ-30-T2-replacement_TCRB.tsv	CASSLQGYEQYF	0.999786	0.000445593	COVID-19-NIH/NIAID	COVID (+)	AFLLFLVLI	eEE226	s_19617	Healthy (No known exposure)	MIELSLIDFYLCFLAFLLFLVLIML	ORF7b	CD8
BS-EQ-30-T2-replacement_TCRB.tsv	CASSLQGYEQYF	0.999786	0.000445593	COVID-19-NIH/NIAID	COVID (+)	MIELSLIDFY	eEE226	s_19617	Healthy (No known exposure)	MIELSLIDFYLCFLAFLLFLVLIML	ORF7b	CD8
BS-EQ-30-T2-replacement_TCRB.tsv	CASSLQGYEQYF	0.999786	0.000445593	COVID-19-NIH/NIAID	COVID (+)	SLIDFYLCFL	eEE226	s_19617	Healthy (No known exposure)	MIELSLIDFYLCFLAFLLFLVLIML	ORF7b	CD8
BS-EQ-30-T2-replacement_TCRB.tsv	CASSLQGYEQYF	0.999786	0.000445593	COVID-19-NIH/NIAID	COVID (+)	YLCFLAFLL	eEE226	s_19617	Healthy (No known exposure)	MIELSLIDFYLCFLAFLLFLVLIML	ORF7b	CD8
BS-EQ-30-T2-replacement_TCRB.tsv	CASSLQGYEQYF	0.999786	0.000445593	COVID-19-NIH/NIAID	COVID (+)	LLFLVLIML	eEE226	s_19617	Healthy (No known exposure)	MIELSLIDFYLCFLAFLLFLVLIML	ORF7b	CD8
BS-GIGI_42-replacement_TCRB.tsv	CASSLGGYEQYF	0.999785	0.000187811	COVID-19-NIH/NIAID	COVID (+)	TLACFVLAAV	eXL27	s_19830	Healthy (No known exposure)	QFAYANRNRFLYIIKLIFLWLLWPVTLACFVLAAVYRINWI	membrane glycoprotein	CD8
BS-GIGI_42-replacement_TCRB.tsv	CASSLGGYEQYF	0.999785	0.000187811	COVID-19-NIH/NIAID	COVID (+)	LWPVTLACF	eXL27	s_19830	Healthy (No known exposure)	QFAYANRNRFLYIIKLIFLWLLWPVTLACFVLAAVYRINWI	membrane glycoprotein	CD8
BS-GIGI_42-replacement_TCRB.tsv	CASSLGGYEQYF	0.999785	0.000187811	COVID-19-NIH/NIAID	COVID (+)	LWLLWPVTL	eXL27	s_19830	Healthy (No known exposure)	QFAYANRNRFLYIIKLIFLWLLWPVTLACFVLAAVYRINWI	membrane glycoprotein	CD8
BS-GIGI_42-replacement_TCRB.tsv	CASSLGGYEQYF	0.999785	0.000187811	COVID-19-NIH/NIAID	COVID (+)	HVTFFIYNK	eLH42	s_1588	COVID-19-Convalescent	ORF1ab	ORF1ab	CD8
BS-GIGI_42-replacement_TCRB.tsv	CASSLGGYEQYF	0.999785	0.000187811	COVID-19-NIH/NIAID	COVID (+)	FLWLLWPVTL	eXL27	s_19830	Healthy (No known exposure)	QFAYANRNRFLYIIKLIFLWLLWPVTLACFVLAAVYRINWI	membrane glycoprotein	CD8
BS-GIGI_42-replacement_TCRB.tsv	CASSLGGYEQYF	0.999785	0.000187811	COVID-19-NIH/NIAID	COVID (+)	FLWLLWPVT	eXL27	s_19830	Healthy (No known exposure)	QFAYANRNRFLYIIKLIFLWLLWPVTLACFVLAAVYRINWI	membrane glycoprotein	CD8
BS-GIGI_42-replacement_TCRB.tsv	CASSLGGYEQYF	0.999785	0.000187811	COVID-19-NIH/NIAID	COVID (+)	VEHVTFFIY	eLH42	s_1588	COVID-19-Convalescent	ORF1ab	ORF1ab	CD8
BS-GIGI_42-replacement_TCRB.tsv	CASSLGGYEQYF	0.999785	0.000187811	COVID-19-NIH/NIAID	COVID (+)	STDTGVEHVTFFIY	eLH42	s_1588	COVID-19-Convalescent	ORF1ab	ORF1ab	CD8
BS-GIGI_42-replacement_TCRB.tsv	CASSLGGYEQYF	0.999785	0.000187811	COVID-19-NIH/NIAID	COVID (+)	GVEHVTFFIY	eLH42	s_1588	COVID-19-Convalescent	ORF1ab	ORF1ab	CD8
BS-GIGI_42-replacement_TCRB.tsv	CASSLGGYEQYF	0.999785	0.000187811	COVID-19-NIH/NIAID	COVID (+)	WLLWPVTLA	eXL27	s_19830	Healthy (No known exposure)	QFAYANRNRFLYIIKLIFLWLLWPVTLACFVLAAVYRINWI	membrane glycoprotein	CD8
BS-GIGI_42-replacement_TCRB.tsv	CASSLGGYEQYF	0.999785	0.000187811	COVID-19-NIH/NIAID	COVID (+)	FYLCFLAFLL	eEE224	s_19830	Healthy (No known exposure)	MIELSLIDFYLCFLAFLLFLVLIML	ORF7b	CD8
BS-GIGI_42-replacement_TCRB.tsv	CASSLGGYEQYF	0.999785	0.000187811	COVID-19-NIH/NIAID	COVID (+)	ELYSPIFLI	eOX52	s_19384	Healthy (No known exposure)	IRQEEVQELYSPIFLIVAAIVFITLCFTLKRKTE	ORF7a	CD8
BS-GIGI_42-replacement_TCRB.tsv	CASSLGGYEQYF	0.999785	0.000187811	COVID-19-NIH/NIAID	COVID (+)	LLFLVLIML	eEE224	s_19830	Healthy (No known exposure)	MIELSLIDFYLCFLAFLLFLVLIML	ORF7b	CD8
BS-GIGI_42-replacement_TCRB.tsv	CASSLGGYEQYF	0.999785	0.000187811	COVID-19-NIH/NIAID	COVID (+)	RIRGGDGKMK	eLH41	s_3821	COVID-19-Convalescent	GVPINTNSSPDDQIGYYRRATRRIRGGDGKMKDLSPRW	nucleocapsid phosphoprotein	CD8
BS-GIGI_42-replacement_TCRB.tsv	CASSLGGYEQYF	0.999785	0.000187811	COVID-19-NIH/NIAID	COVID (+)	RIRGGDGKM	eLH41	s_3821	COVID-19-Convalescent	GVPINTNSSPDDQIGYYRRATRRIRGGDGKMKDLSPRW	nucleocapsid phosphoprotein	CD8
BS-GIGI_42-replacement_TCRB.tsv	CASSLGGYEQYF	0.999785	0.000187811	COVID-19-NIH/NIAID	COVID (+)	VGARKSAPL	eEE228	s_19943	Healthy (No known exposure)	CTQHQPYVVDDPCPIHFYSKWYIRVGARKSAPLIELC	ORF8	CD8
BS-GIGI_42-replacement_TCRB.tsv	CASSLGGYEQYF	0.999785	0.000187811	COVID-19-NIH/NIAID	COVID (+)	RVGARKSAPL	eEE228	s_19943	Healthy (No known exposure)	CTQHQPYVVDDPCPIHFYSKWYIRVGARKSAPLIELC	ORF8	CD8
BS-GIGI_42-replacement_TCRB.tsv	CASSLGGYEQYF	0.999785	0.000187811	COVID-19-NIH/NIAID	COVID (+)	MLIIFWFSL	eXL31	s_20300	Healthy (No known exposure)	ORF1ab	ORF1ab	CD8
BS-GIGI_42-replacement_TCRB.tsv	CASSLGGYEQYF	0.999785	0.000187811	COVID-19-NIH/NIAID	COVID (+)	IMLIIFWFSL	eXL31	s_20300	Healthy (No known exposure)	ORF1ab	ORF1ab	CD8
BS-GIGI_42-replacement_TCRB.tsv	CASSLGGYEQYF	0.999785	0.000187811	COVID-19-NIH/NIAID	COVID (+)	YLCFLAFLL	eEE224	s_19830	Healthy (No known exposure)	MIELSLIDFYLCFLAFLLFLVLIML	ORF7b	CD8
BS-GIGI_42-replacement_TCRB.tsv	CASSLGGYEQYF	0.999785	0.000187811	COVID-19-NIH/NIAID	COVID (+)	SLIDFYLCFL	eEE224	s_19830	Healthy (No known exposure)	MIELSLIDFYLCFLAFLLFLVLIML	ORF7b	CD8
BS-GIGI_42-replacement_TCRB.tsv	CASSLGGYEQYF	0.999785	0.000187811	COVID-19-NIH/NIAID	COVID (+)	MIELSLIDFY	eEE224	s_19830	Healthy (No known exposure)	MIELSLIDFYLCFLAFLLFLVLIML	ORF7b	CD8
BS-GIGI_42-replacement_TCRB.tsv	CASSLGGYEQYF	0.999785	0.000187811	COVID-19-NIH/NIAID	COVID (+)	LIDFYLCFL	eEE224	s_19830	Healthy (No known exposure)	MIELSLIDFYLCFLAFLLFLVLIML	ORF7b	CD8
BS-GIGI_42-replacement_TCRB.tsv	CASSLGGYEQYF	0.999785	0.000187811	COVID-19-NIH/NIAID	COVID (+)	LYSPIFLIV	eOX52	s_19384	Healthy (No known exposure)	IRQEEVQELYSPIFLIVAAIVFITLCFTLKRKTE	ORF7a	CD8
BS-GIGI_42-replacement_TCRB.tsv	CASSLGGYEQYF	0.999785	0.000187811	COVID-19-NIH/NIAID	COVID (+)	IELSLIDFYL	eEE224	s_19830	Healthy (No known exposure)	MIELSLIDFYLCFLAFLLFLVLIML	ORF7b	CD8
BS-GIGI_42-replacement_TCRB.tsv	CASSLGGYEQYF	0.999785	0.000187811	COVID-19-NIH/NIAID	COVID (+)	IDFYLCFLAF	eEE224	s_19830	Healthy (No known exposure)	MIELSLIDFYLCFLAFLLFLVLIML	ORF7b	CD8
BS-GIGI_42-replacement_TCRB.tsv	CASSLGGYEQYF	0.999785	0.000187811	COVID-19-NIH/NIAID	COVID (+)	VLWAHGFEL	eOX54	s_10881	Healthy (No known exposure)	ORF1ab	ORF1ab	CD8
BS-GIGI_42-replacement_TCRB.tsv	CASSLGGYEQYF	0.999785	0.000187811	COVID-19-NIH/NIAID	COVID (+)	FYLCFLAFL	eEE224	s_19830	Healthy (No known exposure)	MIELSLIDFYLCFLAFLLFLVLIML	ORF7b	CD8
BS-GIGI_42-replacement_TCRB.tsv	CASSLGGYEQYF	0.999785	0.000187811	COVID-19-NIH/NIAID	COVID (+)	FLAFLLFLV	eEE224	s_19830	Healthy (No known exposure)	MIELSLIDFYLCFLAFLLFLVLIML	ORF7b	CD8
BS-GIGI_42-replacement_TCRB.tsv	CASSLGGYEQYF	0.999785	0.000187811	COVID-19-NIH/NIAID	COVID (+)	AFLLFLVLI	eEE224	s_19830	Healthy (No known exposure)	MIELSLIDFYLCFLAFLLFLVLIML	ORF7b	CD8
BS-GIGI_42-replacement_TCRB.tsv	CASSLGGYEQYF	0.999785	0.000187811	COVID-19-NIH/NIAID	COVID (+)	VQELYSPIFL	eOX52	s_19384	Healthy (No known exposure)	IRQEEVQELYSPIFLIVAAIVFITLCFTLKRKTE	ORF7a	CD8
BS-GIGI_42-replacement_TCRB.tsv	CASSLGGYEQYF	0.999785	0.000187811	COVID-19-NIH/NIAID	COVID (+)	VQELYSPIF	eOX52	s_19384	Healthy (No known exposure)	IRQEEVQELYSPIFLIVAAIVFITLCFTLKRKTE	ORF7a	CD8
BS-GIGI_42-replacement_TCRB.tsv	CASSLGGYEQYF	0.999785	0.000187811	COVID-19-NIH/NIAID	COVID (+)	QELYSPIFL	eOX52	s_19384	Healthy (No known exposure)	IRQEEVQELYSPIFLIVAAIVFITLCFTLKRKTE	ORF7a	CD8
BS-GIGI_42-replacement_TCRB.tsv	CASSLGGYEQYF	0.999785	0.000187811	COVID-19-NIH/NIAID	COVID (+)	YLNTLTLAV	eEE226	s_19617	Healthy (No known exposure)	ORF1ab	ORF1ab	CD8
BS-GIGI_42-replacement_TCRB.tsv	CASSLGGYEQYF	0.999785	0.000187811	COVID-19-NIH/NIAID	COVID (+)	WPVTLACFVL	eXL27	s_19830	Healthy (No known exposure)	QFAYANRNRFLYIIKLIFLWLLWPVTLACFVLAAVYRINWI	membrane glycoprotein	CD8
BS-GIGI_42-replacement_TCRB.tsv	CASSLGGYEQYF	0.999785	0.000187811	COVID-19-NIH/NIAID	COVID (+)	FVDGVPFVV	eOX43	s_19830	Healthy (No known exposure)	ORF1ab	ORF1ab	CD8
BS-GIGI_42-replacement_TCRB.tsv	CASSLGGYEQYF	0.999785	0.000187811	COVID-19-NIH/NIAID	COVID (+)	GMEVTPSGTWL	eEE224	s_19830	Healthy (No known exposure)	ORF1ab	ORF1ab	CD8
BS-GIGI_42-replacement_TCRB.tsv	CASSLGGYEQYF	0.999785	0.000187811	COVID-19-NIH/NIAID	COVID (+)	NYIAQVDVV	eEE226	s_19617	Healthy (No known exposure)	ORF1ab	ORF1ab	CD8
BS-GIGI_42-replacement_TCRB.tsv	CASSLGGYEQYF	0.999785	0.000187811	COVID-19-NIH/NIAID	COVID (+)	VTPSGTWLTY	eEE224	s_19830	Healthy (No known exposure)	ORF1ab	ORF1ab	CD8
BS-GIGI_42-replacement_TCRB.tsv	CASSLGGYEQYF	0.999785	0.000187811	COVID-19-NIH/NIAID	COVID (+)	TPSGTWLTY	eEE224	s_19830	Healthy (No known exposure)	ORF1ab	ORF1ab	CD8
BS-GIGI_42-replacement_TCRB.tsv	CASSLGGYEQYF	0.999785	0.000187811	COVID-19-NIH/NIAID	COVID (+)	MEVTPSGTWL	eEE224	s_19830	Healthy (No known exposure)	ORF1ab	ORF1ab	CD8
BS-GIGI_42-replacement_TCRB.tsv	CASSLGGYEQYF	0.999785	0.000187811	COVID-19-NIH/NIAID	COVID (+)	AQVDVVNFNL	eEE226	s_19617	Healthy (No known exposure)	ORF1ab	ORF1ab	CD8
BS-GIGI_42-replacement_TCRB.tsv	CASSLGGYEQYF	0.999785	0.000187811	COVID-19-NIH/NIAID	COVID (+)	ILHCANFNV	eOX46	s_19943	Healthy (No known exposure)	ORF1ab	ORF1ab	CD8
BS-GIGI_42-replacement_TCRB.tsv	CASSLGGYEQYF	0.999785	0.000187811	COVID-19-NIH/NIAID	COVID (+)	HTTDPSFLGRY	eQD111	s_7717	COVID-19-Convalescent	ORF1ab	ORF1ab	CD8
BS-GIGI_42-replacement_TCRB.tsv	CASSLGGYEQYF	0.999785	0.000187811	COVID-19-NIH/NIAID	COVID (+)	SEVGPEHSLAEY	eXL30	s_19617	Healthy (No known exposure)	ORF1ab	ORF1ab	CD8
BS-GN-06-T0-replacement_TCRB.tsv	CASSLKLYEQYF	0.999785	9.71817e-05	COVID-19-NIH/NIAID	COVID (+)	LLFLAFVVFL	eOX43	s_19830	Healthy (No known exposure)	MYSFVSEETGTLIVNSVLLFLAFVVFLLVTLAILTALRL	envelope	CD8
BS-GN-06-T0-replacement_TCRB.tsv	CASSLKLYEQYF	0.999785	9.71817e-05	COVID-19-NIH/NIAID	COVID (+)	SVLLFLAFV	eOX43	s_19830	Healthy (No known exposure)	MYSFVSEETGTLIVNSVLLFLAFVVFLLVTLAILTALRL	envelope	CD8
BS-GN-06-T0-replacement_TCRB.tsv	CASSLKLYEQYF	0.999785	9.71817e-05	COVID-19-NIH/NIAID	COVID (+)	LIVNSVLLFL	eOX43	s_19830	Healthy (No known exposure)	MYSFVSEETGTLIVNSVLLFLAFVVFLLVTLAILTALRL	envelope	CD8
BS-GN-06-T0-replacement_TCRB.tsv	CASSLKLYEQYF	0.999785	9.71817e-05	COVID-19-NIH/NIAID	COVID (+)	APAHISTI	eOX43	s_19830	Healthy (No known exposure)	ORF1ab	ORF1ab	CD8
BS-EQ-38-T2-replacement_TCRB.tsv	CASRLNTEAFF	0.999784	0.000797011	COVID-19-NIH/NIAID	COVID (+)	WPVTLACFVL	eAV88	s_19830	Healthy (No known exposure)	QFAYANRNRFLYIIKLIFLWLLWPVTLACFVLAAVYRINWI	membrane glycoprotein	CD8
BS-EQ-38-T2-replacement_TCRB.tsv	CASRLNTEAFF	0.999784	0.000797011	COVID-19-NIH/NIAID	COVID (+)	WLLWPVTLA	eAV88	s_19830	Healthy (No known exposure)	QFAYANRNRFLYIIKLIFLWLLWPVTLACFVLAAVYRINWI	membrane glycoprotein	CD8
BS-EQ-38-T2-replacement_TCRB.tsv	CASRLNTEAFF	0.999784	0.000797011	COVID-19-NIH/NIAID	COVID (+)	TLACFVLAAV	eAV88	s_19830	Healthy (No known exposure)	QFAYANRNRFLYIIKLIFLWLLWPVTLACFVLAAVYRINWI	membrane glycoprotein	CD8
BS-EQ-38-T2-replacement_TCRB.tsv	CASRLNTEAFF	0.999784	0.000797011	COVID-19-NIH/NIAID	COVID (+)	FLWLLWPVTL	eAV88	s_19830	Healthy (No known exposure)	QFAYANRNRFLYIIKLIFLWLLWPVTLACFVLAAVYRINWI	membrane glycoprotein	CD8
BS-EQ-38-T2-replacement_TCRB.tsv	CASRLNTEAFF	0.999784	0.000797011	COVID-19-NIH/NIAID	COVID (+)	LWLLWPVTL	eAV88	s_19830	Healthy (No known exposure)	QFAYANRNRFLYIIKLIFLWLLWPVTLACFVLAAVYRINWI	membrane glycoprotein	CD8
BS-EQ-38-T2-replacement_TCRB.tsv	CASRLNTEAFF	0.999784	0.000797011	COVID-19-NIH/NIAID	COVID (+)	FLWLLWPVT	eAV88	s_19830	Healthy (No known exposure)	QFAYANRNRFLYIIKLIFLWLLWPVTLACFVLAAVYRINWI	membrane glycoprotein	CD8
BS-EQ-38-T2-replacement_TCRB.tsv	CASRLNTEAFF	0.999784	0.000797011	COVID-19-NIH/NIAID	COVID (+)	HTTDPSFLGRY	eOX49	s_10943	Healthy (No known exposure)	ORF1ab	ORF1ab	CD8
BS-EQ-38-T2-replacement_TCRB.tsv	CASRLNTEAFF	0.999784	0.000797011	COVID-19-NIH/NIAID	COVID (+)	AEAELAKNVSL	eEE226	s_19617	Healthy (No known exposure)	ORF1ab	ORF1ab	CD8
BS-EQ-38-T2-replacement_TCRB.tsv	CASRLNTEAFF	0.999784	0.000797011	COVID-19-NIH/NIAID	COVID (+)	AELAKNVSLDNVL	eEE226	s_19617	Healthy (No known exposure)	ORF1ab	ORF1ab	CD8
BS-EQ-38-T2-replacement_TCRB.tsv	CASRLNTEAFF	0.999784	0.000797011	COVID-19-NIH/NIAID	COVID (+)	LWPVTLACF	eAV88	s_19830	Healthy (No known exposure)	QFAYANRNRFLYIIKLIFLWLLWPVTLACFVLAAVYRINWI	membrane glycoprotein	CD8
BS-EQ-0027-T1-replacement_TCRB.tsv	CASSEDGMNTEAFF	0.999784	0.000344649	COVID-19-NIH/NIAID	COVID (+)	STQDLFLPFF	eLH46	s_359	COVID-19-Convalescent	ORF1ab	ORF1ab	CD8
BS-EQ-0027-T1-replacement_TCRB.tsv	CASSEDGMNTEAFF	0.999784	0.000344649	COVID-19-NIH/NIAID	COVID (+)	TQDLFLPFF	eLH46	s_359	COVID-19-Convalescent	ORF1ab	ORF1ab	CD8
BS-EQ-0027-T1-replacement_TCRB.tsv	CASSEDGMNTEAFF	0.999784	0.000344649	COVID-19-NIH/NIAID	COVID (+)	FTYASALWEI	eLH42	s_1588	COVID-19-Convalescent	ORF1ab	ORF1ab	CD8
BS-EQ-0027-T1-replacement_TCRB.tsv	CASSEDGMNTEAFF	0.999784	0.000344649	COVID-19-NIH/NIAID	COVID (+)	FLLPSLATV	eQD129	s_2283	COVID-19-Convalescent	ORF1ab	ORF1ab	CD8
BS-EQ-0027-T1-replacement_TCRB.tsv	CASSEDGMNTEAFF	0.999784	0.000344649	COVID-19-NIH/NIAID	COVID (+)	FLCLFLLPSL	eQD129	s_2283	COVID-19-Convalescent	ORF1ab	ORF1ab	CD8
BS-EQ-0027-T1-replacement_TCRB.tsv	CASSEDGMNTEAFF	0.999784	0.000344649	COVID-19-NIH/NIAID	COVID (+)	TTLPVNVAF	eHO124	s_3819	Healthy (No known exposure)	ORF1ab	ORF1ab	CD8
BS-EQ-34-T0-replacement_TCRB.tsv	CASSLGGYEQYF	0.999784	0.000225397	COVID-19-NIH/NIAID	COVID (+)	LWLLWPVTL	eXL27	s_19830	Healthy (No known exposure)	QFAYANRNRFLYIIKLIFLWLLWPVTLACFVLAAVYRINWI	membrane glycoprotein	CD8
BS-EQ-34-T0-replacement_TCRB.tsv	CASSLGGYEQYF	0.999784	0.000225397	COVID-19-NIH/NIAID	COVID (+)	LWPVTLACF	eXL27	s_19830	Healthy (No known exposure)	QFAYANRNRFLYIIKLIFLWLLWPVTLACFVLAAVYRINWI	membrane glycoprotein	CD8
BS-EQ-34-T0-replacement_TCRB.tsv	CASSLGGYEQYF	0.999784	0.000225397	COVID-19-NIH/NIAID	COVID (+)	TLACFVLAAV	eXL27	s_19830	Healthy (No known exposure)	QFAYANRNRFLYIIKLIFLWLLWPVTLACFVLAAVYRINWI	membrane glycoprotein	CD8
BS-EQ-34-T0-replacement_TCRB.tsv	CASSLGGYEQYF	0.999784	0.000225397	COVID-19-NIH/NIAID	COVID (+)	WLLWPVTLA	eXL27	s_19830	Healthy (No known exposure)	QFAYANRNRFLYIIKLIFLWLLWPVTLACFVLAAVYRINWI	membrane glycoprotein	CD8
BS-EQ-34-T0-replacement_TCRB.tsv	CASSLGGYEQYF	0.999784	0.000225397	COVID-19-NIH/NIAID	COVID (+)	SLIDFYLCFL	eEE224	s_19830	Healthy (No known exposure)	MIELSLIDFYLCFLAFLLFLVLIML	ORF7b	CD8
BS-EQ-34-T0-replacement_TCRB.tsv	CASSLGGYEQYF	0.999784	0.000225397	COVID-19-NIH/NIAID	COVID (+)	WPVTLACFVL	eXL27	s_19830	Healthy (No known exposure)	QFAYANRNRFLYIIKLIFLWLLWPVTLACFVLAAVYRINWI	membrane glycoprotein	CD8
BS-EQ-34-T0-replacement_TCRB.tsv	CASSLGGYEQYF	0.999784	0.000225397	COVID-19-NIH/NIAID	COVID (+)	IMLIIFWFSL	eXL31	s_20300	Healthy (No known exposure)	ORF1ab	ORF1ab	CD8
BS-EQ-34-T0-replacement_TCRB.tsv	CASSLGGYEQYF	0.999784	0.000225397	COVID-19-NIH/NIAID	COVID (+)	MIELSLIDFY	eEE224	s_19830	Healthy (No known exposure)	MIELSLIDFYLCFLAFLLFLVLIML	ORF7b	CD8
BS-EQ-34-T0-replacement_TCRB.tsv	CASSLGGYEQYF	0.999784	0.000225397	COVID-19-NIH/NIAID	COVID (+)	LLFLVLIML	eEE224	s_19830	Healthy (No known exposure)	MIELSLIDFYLCFLAFLLFLVLIML	ORF7b	CD8
BS-EQ-34-T0-replacement_TCRB.tsv	CASSLGGYEQYF	0.999784	0.000225397	COVID-19-NIH/NIAID	COVID (+)	LIDFYLCFL	eEE224	s_19830	Healthy (No known exposure)	MIELSLIDFYLCFLAFLLFLVLIML	ORF7b	CD8
BS-EQ-34-T0-replacement_TCRB.tsv	CASSLGGYEQYF	0.999784	0.000225397	COVID-19-NIH/NIAID	COVID (+)	FLWLLWPVT	eXL27	s_19830	Healthy (No known exposure)	QFAYANRNRFLYIIKLIFLWLLWPVTLACFVLAAVYRINWI	membrane glycoprotein	CD8
BS-EQ-34-T0-replacement_TCRB.tsv	CASSLGGYEQYF	0.999784	0.000225397	COVID-19-NIH/NIAID	COVID (+)	IELSLIDFYL	eEE224	s_19830	Healthy (No known exposure)	MIELSLIDFYLCFLAFLLFLVLIML	ORF7b	CD8
BS-EQ-34-T0-replacement_TCRB.tsv	CASSLGGYEQYF	0.999784	0.000225397	COVID-19-NIH/NIAID	COVID (+)	IDFYLCFLAF	eEE224	s_19830	Healthy (No known exposure)	MIELSLIDFYLCFLAFLLFLVLIML	ORF7b	CD8
BS-EQ-34-T0-replacement_TCRB.tsv	CASSLGGYEQYF	0.999784	0.000225397	COVID-19-NIH/NIAID	COVID (+)	FYLCFLAFLL	eEE224	s_19830	Healthy (No known exposure)	MIELSLIDFYLCFLAFLLFLVLIML	ORF7b	CD8
BS-EQ-34-T0-replacement_TCRB.tsv	CASSLGGYEQYF	0.999784	0.000225397	COVID-19-NIH/NIAID	COVID (+)	FYLCFLAFL	eEE224	s_19830	Healthy (No known exposure)	MIELSLIDFYLCFLAFLLFLVLIML	ORF7b	CD8
BS-EQ-34-T0-replacement_TCRB.tsv	CASSLGGYEQYF	0.999784	0.000225397	COVID-19-NIH/NIAID	COVID (+)	FLAFLLFLV	eEE224	s_19830	Healthy (No known exposure)	MIELSLIDFYLCFLAFLLFLVLIML	ORF7b	CD8
BS-EQ-34-T0-replacement_TCRB.tsv	CASSLGGYEQYF	0.999784	0.000225397	COVID-19-NIH/NIAID	COVID (+)	AFLLFLVLI	eEE224	s_19830	Healthy (No known exposure)	MIELSLIDFYLCFLAFLLFLVLIML	ORF7b	CD8
BS-EQ-34-T0-replacement_TCRB.tsv	CASSLGGYEQYF	0.999784	0.000225397	COVID-19-NIH/NIAID	COVID (+)	VQELYSPIFL	eOX52	s_19384	Healthy (No known exposure)	IRQEEVQELYSPIFLIVAAIVFITLCFTLKRKTE	ORF7a	CD8
BS-EQ-34-T0-replacement_TCRB.tsv	CASSLGGYEQYF	0.999784	0.000225397	COVID-19-NIH/NIAID	COVID (+)	VQELYSPIF	eOX52	s_19384	Healthy (No known exposure)	IRQEEVQELYSPIFLIVAAIVFITLCFTLKRKTE	ORF7a	CD8
BS-EQ-34-T0-replacement_TCRB.tsv	CASSLGGYEQYF	0.999784	0.000225397	COVID-19-NIH/NIAID	COVID (+)	QELYSPIFL	eOX52	s_19384	Healthy (No known exposure)	IRQEEVQELYSPIFLIVAAIVFITLCFTLKRKTE	ORF7a	CD8
BS-EQ-34-T0-replacement_TCRB.tsv	CASSLGGYEQYF	0.999784	0.000225397	COVID-19-NIH/NIAID	COVID (+)	LYSPIFLIV	eOX52	s_19384	Healthy (No known exposure)	IRQEEVQELYSPIFLIVAAIVFITLCFTLKRKTE	ORF7a	CD8
BS-EQ-34-T0-replacement_TCRB.tsv	CASSLGGYEQYF	0.999784	0.000225397	COVID-19-NIH/NIAID	COVID (+)	ELYSPIFLI	eOX52	s_19384	Healthy (No known exposure)	IRQEEVQELYSPIFLIVAAIVFITLCFTLKRKTE	ORF7a	CD8
BS-EQ-34-T0-replacement_TCRB.tsv	CASSLGGYEQYF	0.999784	0.000225397	COVID-19-NIH/NIAID	COVID (+)	FLWLLWPVTL	eXL27	s_19830	Healthy (No known exposure)	QFAYANRNRFLYIIKLIFLWLLWPVTLACFVLAAVYRINWI	membrane glycoprotein	CD8
BS-EQ-34-T0-replacement_TCRB.tsv	CASSLGGYEQYF	0.999784	0.000225397	COVID-19-NIH/NIAID	COVID (+)	VLWAHGFEL	eOX54	s_10881	Healthy (No known exposure)	ORF1ab	ORF1ab	CD8
BS-EQ-34-T0-replacement_TCRB.tsv	CASSLGGYEQYF	0.999784	0.000225397	COVID-19-NIH/NIAID	COVID (+)	VEHVTFFIY	eLH42	s_1588	COVID-19-Convalescent	ORF1ab	ORF1ab	CD8
BS-EQ-34-T0-replacement_TCRB.tsv	CASSLGGYEQYF	0.999784	0.000225397	COVID-19-NIH/NIAID	COVID (+)	MLIIFWFSL	eXL31	s_20300	Healthy (No known exposure)	ORF1ab	ORF1ab	CD8
BS-EQ-34-T0-replacement_TCRB.tsv	CASSLGGYEQYF	0.999784	0.000225397	COVID-19-NIH/NIAID	COVID (+)	TPSGTWLTY	eEE224	s_19830	Healthy (No known exposure)	ORF1ab	ORF1ab	CD8
BS-EQ-34-T0-replacement_TCRB.tsv	CASSLGGYEQYF	0.999784	0.000225397	COVID-19-NIH/NIAID	COVID (+)	VTPSGTWLTY	eEE224	s_19830	Healthy (No known exposure)	ORF1ab	ORF1ab	CD8
BS-EQ-34-T0-replacement_TCRB.tsv	CASSLGGYEQYF	0.999784	0.000225397	COVID-19-NIH/NIAID	COVID (+)	AQVDVVNFNL	eEE226	s_19617	Healthy (No known exposure)	ORF1ab	ORF1ab	CD8
BS-EQ-34-T0-replacement_TCRB.tsv	CASSLGGYEQYF	0.999784	0.000225397	COVID-19-NIH/NIAID	COVID (+)	NYIAQVDVV	eEE226	s_19617	Healthy (No known exposure)	ORF1ab	ORF1ab	CD8
BS-EQ-34-T0-replacement_TCRB.tsv	CASSLGGYEQYF	0.999784	0.000225397	COVID-19-NIH/NIAID	COVID (+)	MEVTPSGTWL	eEE224	s_19830	Healthy (No known exposure)	ORF1ab	ORF1ab	CD8
BS-EQ-34-T0-replacement_TCRB.tsv	CASSLGGYEQYF	0.999784	0.000225397	COVID-19-NIH/NIAID	COVID (+)	GMEVTPSGTWL	eEE224	s_19830	Healthy (No known exposure)	ORF1ab	ORF1ab	CD8
BS-EQ-34-T0-replacement_TCRB.tsv	CASSLGGYEQYF	0.999784	0.000225397	COVID-19-NIH/NIAID	COVID (+)	RIRGGDGKMK	eLH41	s_3821	COVID-19-Convalescent	GVPINTNSSPDDQIGYYRRATRRIRGGDGKMKDLSPRW	nucleocapsid phosphoprotein	CD8
BS-EQ-34-T0-replacement_TCRB.tsv	CASSLGGYEQYF	0.999784	0.000225397	COVID-19-NIH/NIAID	COVID (+)	RIRGGDGKM	eLH41	s_3821	COVID-19-Convalescent	GVPINTNSSPDDQIGYYRRATRRIRGGDGKMKDLSPRW	nucleocapsid phosphoprotein	CD8
BS-EQ-34-T0-replacement_TCRB.tsv	CASSLGGYEQYF	0.999784	0.000225397	COVID-19-NIH/NIAID	COVID (+)	VGARKSAPL	eEE228	s_19943	Healthy (No known exposure)	CTQHQPYVVDDPCPIHFYSKWYIRVGARKSAPLIELC	ORF8	CD8
BS-EQ-34-T0-replacement_TCRB.tsv	CASSLGGYEQYF	0.999784	0.000225397	COVID-19-NIH/NIAID	COVID (+)	RVGARKSAPL	eEE228	s_19943	Healthy (No known exposure)	CTQHQPYVVDDPCPIHFYSKWYIRVGARKSAPLIELC	ORF8	CD8
BS-EQ-34-T0-replacement_TCRB.tsv	CASSLGGYEQYF	0.999784	0.000225397	COVID-19-NIH/NIAID	COVID (+)	STDTGVEHVTFFIY	eLH42	s_1588	COVID-19-Convalescent	ORF1ab	ORF1ab	CD8
BS-EQ-34-T0-replacement_TCRB.tsv	CASSLGGYEQYF	0.999784	0.000225397	COVID-19-NIH/NIAID	COVID (+)	YLCFLAFLL	eEE224	s_19830	Healthy (No known exposure)	MIELSLIDFYLCFLAFLLFLVLIML	ORF7b	CD8
BS-EQ-34-T0-replacement_TCRB.tsv	CASSLGGYEQYF	0.999784	0.000225397	COVID-19-NIH/NIAID	COVID (+)	SEVGPEHSLAEY	eXL30	s_19617	Healthy (No known exposure)	ORF1ab	ORF1ab	CD8
BS-EQ-34-T0-replacement_TCRB.tsv	CASSLGGYEQYF	0.999784	0.000225397	COVID-19-NIH/NIAID	COVID (+)	HTTDPSFLGRY	eQD111	s_7717	COVID-19-Convalescent	ORF1ab	ORF1ab	CD8
BS-EQ-34-T0-replacement_TCRB.tsv	CASSLGGYEQYF	0.999784	0.000225397	COVID-19-NIH/NIAID	COVID (+)	HVTFFIYNK	eLH42	s_1588	COVID-19-Convalescent	ORF1ab	ORF1ab	CD8
BS-EQ-34-T0-replacement_TCRB.tsv	CASSLGGYEQYF	0.999784	0.000225397	COVID-19-NIH/NIAID	COVID (+)	GVEHVTFFIY	eLH42	s_1588	COVID-19-Convalescent	ORF1ab	ORF1ab	CD8
BS-EQ-34-T0-replacement_TCRB.tsv	CASSLGGYEQYF	0.999784	0.000225397	COVID-19-NIH/NIAID	COVID (+)	YLNTLTLAV	eEE226	s_19617	Healthy (No known exposure)	ORF1ab	ORF1ab	CD8
BS-EQ-34-T0-replacement_TCRB.tsv	CASSLGGYEQYF	0.999784	0.000225397	COVID-19-NIH/NIAID	COVID (+)	FVDGVPFVV	eOX43	s_19830	Healthy (No known exposure)	ORF1ab	ORF1ab	CD8
BS-EQ-34-T0-replacement_TCRB.tsv	CASSLGGYEQYF	0.999784	0.000225397	COVID-19-NIH/NIAID	COVID (+)	ILHCANFNV	eOX46	s_19943	Healthy (No known exposure)	ORF1ab	ORF1ab	CD8
BS-GIGI_14-replacement_TCRB.tsv	CASSLRENYGYTF	0.999783	0.0342019	COVID-19-NIH/NIAID	COVID (+)	IMLIIFWFSL	eEE228	s_19943	Healthy (No known exposure)	ORF1ab	ORF1ab	CD8
BS-GIGI_14-replacement_TCRB.tsv	CASSLRENYGYTF	0.999783	0.0342019	COVID-19-NIH/NIAID	COVID (+)	MLIIFWFSL	eEE228	s_19943	Healthy (No known exposure)	ORF1ab	ORF1ab	CD8
BS-EQ-0014-T2-replacement_TCRB.tsv	CASSFGWNEQFF	0.99978	0.000546224	COVID-19-NIH/NIAID	COVID (+)	FVDGVPFVV	eXL27	s_19830	Healthy (No known exposure)	ORF1ab	ORF1ab	CD8
BS-GN-0007-T0-replacement_TCRB.tsv	CASSLSSYEQYF	0.99978	0.000403877	COVID-19-NIH/NIAID	COVID (+)	RTFKVSIWNL	eLH47	s_383	COVID-19-Convalescent	MFHLVDFQVTIAEILLIIMRTFKVSIWNLDY	ORF6	CD8
BS-GN-0007-T0-replacement_TCRB.tsv	CASSLSSYEQYF	0.99978	0.000403877	COVID-19-NIH/NIAID	COVID (+)	SIWNLDYII	eLH47	s_383	COVID-19-Convalescent	ORF1ab	ORF1ab	CD8
BS-GN-0007-T0-replacement_TCRB.tsv	CASSLSSYEQYF	0.99978	0.000403877	COVID-19-NIH/NIAID	COVID (+)	TFKVSIWNL	eLH47	s_383	COVID-19-Convalescent	MFHLVDFQVTIAEILLIIMRTFKVSIWNLDY	ORF6	CD8
BS-GN-0007-T0-replacement_TCRB.tsv	CASSLSSYEQYF	0.99978	0.000403877	COVID-19-NIH/NIAID	COVID (+)	VSIWNLDYII	eLH47	s_383	COVID-19-Convalescent	ORF1ab	ORF1ab	CD8
BS-GN-0007-T0-replacement_TCRB.tsv	CASSLSSYEQYF	0.99978	0.000403877	COVID-19-NIH/NIAID	COVID (+)	KVSIWNLDY	eLH47	s_383	COVID-19-Convalescent	MFHLVDFQVTIAEILLIIMRTFKVSIWNLDY	ORF6	CD8
BS-GN-0007-T0-replacement_TCRB.tsv	CASSLSSYEQYF	0.99978	0.000403877	COVID-19-NIH/NIAID	COVID (+)	IMRTFKVSI	eLH47	s_383	COVID-19-Convalescent	MFHLVDFQVTIAEILLIIMRTFKVSIWNLDY	ORF6	CD8
BS-GN-0007-T0-replacement_TCRB.tsv	CASSLSSYEQYF	0.99978	0.000403877	COVID-19-NIH/NIAID	COVID (+)	LIIMRTFKV	eLH47	s_383	COVID-19-Convalescent	MFHLVDFQVTIAEILLIIMRTFKVSIWNLDY	ORF6	CD8
BS-GN-0007-T0-replacement_TCRB.tsv	CASSLSSYEQYF	0.99978	0.000403877	COVID-19-NIH/NIAID	COVID (+)	FLNGSCGSV	eOX52	s_19384	Healthy (No known exposure)	ORF1ab	ORF1ab	CD8
BS-GN-0007-T0-replacement_TCRB.tsv	CASSLSSYEQYF	0.99978	0.000403877	COVID-19-NIH/NIAID	COVID (+)	FLNRFTTTL	eHH175	s_20300	Healthy (No known exposure)	ORF1ab	ORF1ab	CD8
BS-GN-0007-T0-replacement_TCRB.tsv	CASSLSSYEQYF	0.99978	0.000403877	COVID-19-NIH/NIAID	COVID (+)	CNDPFLGVY	eOX54	s_10881	Healthy (No known exposure)	KVCEFQFCNDPFLGVYYHKNNKSWMESEFRVYSSANNCTFEYV	surface glycoprotein	CD8
BS-GN-0007-T0-replacement_TCRB.tsv	CASSLSSYEQYF	0.99978	0.000403877	COVID-19-NIH/NIAID	COVID (+)	KVSIWNLDYI	eLH47	s_383	COVID-19-Convalescent	ORF1ab	ORF1ab	CD8
BS-GN-0007-T0-replacement_TCRB.tsv	CASSLSSYEQYF	0.99978	0.000403877	COVID-19-NIH/NIAID	COVID (+)	FCNDPFLGVY	eOX54	s_10881	Healthy (No known exposure)	KVCEFQFCNDPFLGVYYHKNNKSWMESEFRVYSSANNCTFEYV	surface glycoprotein	CD8
BS-GN-0007-T0-replacement_TCRB.tsv	CASSLSSYEQYF	0.99978	0.000403877	COVID-19-NIH/NIAID	COVID (+)	LLFNKVTLA	eEE226	s_19617	Healthy (No known exposure)	KDFGGFNFSQILPDPSKPSKRSFIEDLLFNKVTLADAGFIKQY	surface glycoprotein	CD8
BS-GN-0007-T0-replacement_TCRB.tsv	CASSLSSYEQYF	0.99978	0.000403877	COVID-19-NIH/NIAID	COVID (+)	FKVSIWNLDY	eLH47	s_383	COVID-19-Convalescent	MFHLVDFQVTIAEILLIIMRTFKVSIWNLDY	ORF6	CD8
BS-GN-0007-T0-replacement_TCRB.tsv	CASSLSSYEQYF	0.99978	0.000403877	COVID-19-NIH/NIAID	COVID (+)	ILLIIMRTFK	eLH47	s_383	COVID-19-Convalescent	MFHLVDFQVTIAEILLIIMRTFKVSIWNLDY	ORF6	CD8
BS-GN-0007-T0-replacement_TCRB.tsv	CASSLSSYEQYF	0.99978	0.000403877	COVID-19-NIH/NIAID	COVID (+)	CNDPFLGVYY	eOX54	s_10881	Healthy (No known exposure)	KVCEFQFCNDPFLGVYYHKNNKSWMESEFRVYSSANNCTFEYV	surface glycoprotein	CD8
BS-GN-0007-T0-replacement_TCRB.tsv	CASSLSSYEQYF	0.99978	0.000403877	COVID-19-NIH/NIAID	COVID (+)	FLPRVFSAV	eXL27	s_19830	Healthy (No known exposure)	ORF1ab	ORF1ab	CD8
BS-GN-0007-T0-replacement_TCRB.tsv	CASSLSSYEQYF	0.99978	0.000403877	COVID-19-NIH/NIAID	COVID (+)	HTTDPSFLGRY	eQD124	s_361	COVID-19-B-Non-Acute	ORF1ab	ORF1ab	CD8
BS-GIGI_13-replacement_TCRB.tsv	CASSRGGYEQYF	0.999779	0.00077821	COVID-19-NIH/NIAID	COVID (+)	DFLEYHDVR	eXL27	s_19830	Healthy (No known exposure)	TINCQEPKLGSLVVRCSFYEDFLEYHDVRVVLDFI	ORF8	CD8
BS-GIGI_13-replacement_TCRB.tsv	CASSRGGYEQYF	0.999779	0.00077821	COVID-19-NIH/NIAID	COVID (+)	RIRGGDGKMK	eLH48	s_535	COVID-19-Convalescent	GVPINTNSSPDDQIGYYRRATRRIRGGDGKMKDLSPRW	nucleocapsid phosphoprotein	CD8
BS-GIGI_13-replacement_TCRB.tsv	CASSRGGYEQYF	0.999779	0.00077821	COVID-19-NIH/NIAID	COVID (+)	RIRGGDGKM	eLH48	s_535	COVID-19-Convalescent	GVPINTNSSPDDQIGYYRRATRRIRGGDGKMKDLSPRW	nucleocapsid phosphoprotein	CD8
BS-GIGI_13-replacement_TCRB.tsv	CASSRGGYEQYF	0.999779	0.00077821	COVID-19-NIH/NIAID	COVID (+)	LEYHDVRVVL	eXL27	s_19830	Healthy (No known exposure)	TINCQEPKLGSLVVRCSFYEDFLEYHDVRVVLDFI	ORF8	CD8
BS-GIGI_13-replacement_TCRB.tsv	CASSRGGYEQYF	0.999779	0.00077821	COVID-19-NIH/NIAID	COVID (+)	LEYHDVRVV	eXL27	s_19830	Healthy (No known exposure)	TINCQEPKLGSLVVRCSFYEDFLEYHDVRVVLDFI	ORF8	CD8
BS-GIGI_13-replacement_TCRB.tsv	CASSRGGYEQYF	0.999779	0.00077821	COVID-19-NIH/NIAID	COVID (+)	EDFLEYHDVR	eXL27	s_19830	Healthy (No known exposure)	TINCQEPKLGSLVVRCSFYEDFLEYHDVRVVLDFI	ORF8	CD8
BS-GIGI_13-replacement_TCRB.tsv	CASSRGGYEQYF	0.999779	0.00077821	COVID-19-NIH/NIAID	COVID (+)	YEDFLEYHDVRVVL	eXL27	s_19830	Healthy (No known exposure)	TINCQEPKLGSLVVRCSFYEDFLEYHDVRVVLDFI	ORF8	CD8
BS-EQ-34-T1-replacement_TCRB.tsv	CASSLGNYGYTF	0.999779	0.000783743	COVID-19-NIH/NIAID	COVID (+)	PFFSNVTWF	eEE228	s_19943	Healthy (No known exposure)	FLPFFSNVTWFHAIHVSGTNGTKRFDNPVLPFNDGVYFASTEK	surface glycoprotein	CD8
BS-EQ-34-T1-replacement_TCRB.tsv	CASSLGNYGYTF	0.999779	0.000783743	COVID-19-NIH/NIAID	COVID (+)	LPFFSNVTWF	eEE228	s_19943	Healthy (No known exposure)	FLPFFSNVTWFHAIHVSGTNGTKRFDNPVLPFNDGVYFASTEK	surface glycoprotein	CD8
BS-EQ-34-T1-replacement_TCRB.tsv	CASSLGNYGYTF	0.999779	0.000783743	COVID-19-NIH/NIAID	COVID (+)	LPFFSNVTW	eEE228	s_19943	Healthy (No known exposure)	FLPFFSNVTWFHAIHVSGTNGTKRFDNPVLPFNDGVYFASTEK	surface glycoprotein	CD8
BS-EQ-34-T1-replacement_TCRB.tsv	CASSLGNYGYTF	0.999779	0.000783743	COVID-19-NIH/NIAID	COVID (+)	FLPFFSNVT	eEE228	s_19943	Healthy (No known exposure)	FLPFFSNVTWFHAIHVSGTNGTKRFDNPVLPFNDGVYFASTEK	surface glycoprotein	CD8
BS-EQ-34-T1-replacement_TCRB.tsv	CASSLGNYGYTF	0.999779	0.000783743	COVID-19-NIH/NIAID	COVID (+)	YINVFAFPF	eEE224	s_19830	Healthy (No known exposure)	MGYINVFAFPFTIYSLLLCRMN	ORF10	CD8
BS-EQ-34-T1-replacement_TCRB.tsv	CASSLGNYGYTF	0.999779	0.000783743	COVID-19-NIH/NIAID	COVID (+)	NVFAFPFTIY	eEE224	s_19830	Healthy (No known exposure)	MGYINVFAFPFTIYSLLLCRMN	ORF10	CD8
BS-EQ-34-T1-replacement_TCRB.tsv	CASSLGNYGYTF	0.999779	0.000783743	COVID-19-NIH/NIAID	COVID (+)	NVFAFPFTI	eEE224	s_19830	Healthy (No known exposure)	MGYINVFAFPFTIYSLLLCRMN	ORF10	CD8
BS-EQ-34-T1-replacement_TCRB.tsv	CASSLGNYGYTF	0.999779	0.000783743	COVID-19-NIH/NIAID	COVID (+)	MGYINVFAF	eEE224	s_19830	Healthy (No known exposure)	MGYINVFAFPFTIYSLLLCRMN	ORF10	CD8
BS-EQ-34-T1-replacement_TCRB.tsv	CASSLGNYGYTF	0.999779	0.000783743	COVID-19-NIH/NIAID	COVID (+)	INVFAFPFTI	eEE224	s_19830	Healthy (No known exposure)	MGYINVFAFPFTIYSLLLCRMN	ORF10	CD8
BS-EQ-34-T1-replacement_TCRB.tsv	CASSLGNYGYTF	0.999779	0.000783743	COVID-19-NIH/NIAID	COVID (+)	GYINVFAFPF	eEE224	s_19830	Healthy (No known exposure)	MGYINVFAFPFTIYSLLLCRMN	ORF10	CD8
BS-EQ-34-T1-replacement_TCRB.tsv	CASSLGNYGYTF	0.999779	0.000783743	COVID-19-NIH/NIAID	COVID (+)	FFSNVTWFH	eEE228	s_19943	Healthy (No known exposure)	FLPFFSNVTWFHAIHVSGTNGTKRFDNPVLPFNDGVYFASTEK	surface glycoprotein	CD8
BS-EQ-34-T1-replacement_TCRB.tsv	CASSLGNYGYTF	0.999779	0.000783743	COVID-19-NIH/NIAID	COVID (+)	SNVTWFHAI	eEE228	s_19943	Healthy (No known exposure)	FLPFFSNVTWFHAIHVSGTNGTKRFDNPVLPFNDGVYFASTEK	surface glycoprotein	CD8
BS-EQ-34-T1-replacement_TCRB.tsv	CASSLGNYGYTF	0.999779	0.000783743	COVID-19-NIH/NIAID	COVID (+)	AFPFTIYSL	eEE224	s_19830	Healthy (No known exposure)	MGYINVFAFPFTIYSLLLCRMN	ORF10	CD8
BS-EQ-28-T2-replacement_TCRB.tsv	CASSATGYEQYF	0.999778	0.000375129	COVID-19-NIH/NIAID	COVID (+)	NVFAFPFTIY	eEE226	s_19617	Healthy (No known exposure)	MGYINVFAFPFTIYSLLLCRMN	ORF10	CD8
BS-EQ-28-T2-replacement_TCRB.tsv	CASSATGYEQYF	0.999778	0.000375129	COVID-19-NIH/NIAID	COVID (+)	YINVFAFPF	eEE226	s_19617	Healthy (No known exposure)	MGYINVFAFPFTIYSLLLCRMN	ORF10	CD8
BS-EQ-28-T2-replacement_TCRB.tsv	CASSATGYEQYF	0.999778	0.000375129	COVID-19-NIH/NIAID	COVID (+)	AFPFTIYSL	eEE226	s_19617	Healthy (No known exposure)	MGYINVFAFPFTIYSLLLCRMN	ORF10	CD8
BS-EQ-28-T2-replacement_TCRB.tsv	CASSATGYEQYF	0.999778	0.000375129	COVID-19-NIH/NIAID	COVID (+)	GYINVFAFPF	eEE226	s_19617	Healthy (No known exposure)	MGYINVFAFPFTIYSLLLCRMN	ORF10	CD8
BS-EQ-28-T2-replacement_TCRB.tsv	CASSATGYEQYF	0.999778	0.000375129	COVID-19-NIH/NIAID	COVID (+)	INVFAFPFTI	eEE226	s_19617	Healthy (No known exposure)	MGYINVFAFPFTIYSLLLCRMN	ORF10	CD8
BS-EQ-28-T2-replacement_TCRB.tsv	CASSATGYEQYF	0.999778	0.000375129	COVID-19-NIH/NIAID	COVID (+)	MGYINVFAF	eEE226	s_19617	Healthy (No known exposure)	MGYINVFAFPFTIYSLLLCRMN	ORF10	CD8
BS-EQ-28-T2-replacement_TCRB.tsv	CASSATGYEQYF	0.999778	0.000375129	COVID-19-NIH/NIAID	COVID (+)	NVFAFPFTI	eEE226	s_19617	Healthy (No known exposure)	MGYINVFAFPFTIYSLLLCRMN	ORF10	CD8
BS-EQ-07-T1-replacement_TCRB.tsv	CASSLGGYEQYF	0.999777	0.000217297	COVID-19-NIH/NIAID	COVID (+)	FYLCFLAFLL	eEE224	s_19830	Healthy (No known exposure)	MIELSLIDFYLCFLAFLLFLVLIML	ORF7b	CD8
BS-EQ-07-T1-replacement_TCRB.tsv	CASSLGGYEQYF	0.999777	0.000217297	COVID-19-NIH/NIAID	COVID (+)	IELSLIDFYL	eEE224	s_19830	Healthy (No known exposure)	MIELSLIDFYLCFLAFLLFLVLIML	ORF7b	CD8
BS-EQ-07-T1-replacement_TCRB.tsv	CASSLGGYEQYF	0.999777	0.000217297	COVID-19-NIH/NIAID	COVID (+)	LIDFYLCFL	eEE224	s_19830	Healthy (No known exposure)	MIELSLIDFYLCFLAFLLFLVLIML	ORF7b	CD8
BS-EQ-07-T1-replacement_TCRB.tsv	CASSLGGYEQYF	0.999777	0.000217297	COVID-19-NIH/NIAID	COVID (+)	LLFLVLIML	eEE224	s_19830	Healthy (No known exposure)	MIELSLIDFYLCFLAFLLFLVLIML	ORF7b	CD8
BS-EQ-07-T1-replacement_TCRB.tsv	CASSLGGYEQYF	0.999777	0.000217297	COVID-19-NIH/NIAID	COVID (+)	MIELSLIDFY	eEE224	s_19830	Healthy (No known exposure)	MIELSLIDFYLCFLAFLLFLVLIML	ORF7b	CD8
BS-EQ-07-T1-replacement_TCRB.tsv	CASSLGGYEQYF	0.999777	0.000217297	COVID-19-NIH/NIAID	COVID (+)	SLIDFYLCFL	eEE224	s_19830	Healthy (No known exposure)	MIELSLIDFYLCFLAFLLFLVLIML	ORF7b	CD8
BS-EQ-07-T1-replacement_TCRB.tsv	CASSLGGYEQYF	0.999777	0.000217297	COVID-19-NIH/NIAID	COVID (+)	MLIIFWFSL	eXL31	s_20300	Healthy (No known exposure)	ORF1ab	ORF1ab	CD8
BS-EQ-07-T1-replacement_TCRB.tsv	CASSLGGYEQYF	0.999777	0.000217297	COVID-19-NIH/NIAID	COVID (+)	YLCFLAFLL	eEE224	s_19830	Healthy (No known exposure)	MIELSLIDFYLCFLAFLLFLVLIML	ORF7b	CD8
BS-EQ-07-T1-replacement_TCRB.tsv	CASSLGGYEQYF	0.999777	0.000217297	COVID-19-NIH/NIAID	COVID (+)	IMLIIFWFSL	eXL31	s_20300	Healthy (No known exposure)	ORF1ab	ORF1ab	CD8
BS-EQ-07-T1-replacement_TCRB.tsv	CASSLGGYEQYF	0.999777	0.000217297	COVID-19-NIH/NIAID	COVID (+)	IDFYLCFLAF	eEE224	s_19830	Healthy (No known exposure)	MIELSLIDFYLCFLAFLLFLVLIML	ORF7b	CD8
BS-EQ-07-T1-replacement_TCRB.tsv	CASSLGGYEQYF	0.999777	0.000217297	COVID-19-NIH/NIAID	COVID (+)	VTPSGTWLTY	eEE224	s_19830	Healthy (No known exposure)	ORF1ab	ORF1ab	CD8
BS-EQ-07-T1-replacement_TCRB.tsv	CASSLGGYEQYF	0.999777	0.000217297	COVID-19-NIH/NIAID	COVID (+)	RVGARKSAPL	eEE228	s_19943	Healthy (No known exposure)	CTQHQPYVVDDPCPIHFYSKWYIRVGARKSAPLIELC	ORF8	CD8
BS-EQ-07-T1-replacement_TCRB.tsv	CASSLGGYEQYF	0.999777	0.000217297	COVID-19-NIH/NIAID	COVID (+)	VGARKSAPL	eEE228	s_19943	Healthy (No known exposure)	CTQHQPYVVDDPCPIHFYSKWYIRVGARKSAPLIELC	ORF8	CD8
BS-EQ-07-T1-replacement_TCRB.tsv	CASSLGGYEQYF	0.999777	0.000217297	COVID-19-NIH/NIAID	COVID (+)	RIRGGDGKM	eLH41	s_3821	COVID-19-Convalescent	GVPINTNSSPDDQIGYYRRATRRIRGGDGKMKDLSPRW	nucleocapsid phosphoprotein	CD8
BS-EQ-07-T1-replacement_TCRB.tsv	CASSLGGYEQYF	0.999777	0.000217297	COVID-19-NIH/NIAID	COVID (+)	RIRGGDGKMK	eLH41	s_3821	COVID-19-Convalescent	GVPINTNSSPDDQIGYYRRATRRIRGGDGKMKDLSPRW	nucleocapsid phosphoprotein	CD8
BS-EQ-07-T1-replacement_TCRB.tsv	CASSLGGYEQYF	0.999777	0.000217297	COVID-19-NIH/NIAID	COVID (+)	MEVTPSGTWL	eEE224	s_19830	Healthy (No known exposure)	ORF1ab	ORF1ab	CD8
BS-EQ-07-T1-replacement_TCRB.tsv	CASSLGGYEQYF	0.999777	0.000217297	COVID-19-NIH/NIAID	COVID (+)	TPSGTWLTY	eEE224	s_19830	Healthy (No known exposure)	ORF1ab	ORF1ab	CD8
BS-EQ-07-T1-replacement_TCRB.tsv	CASSLGGYEQYF	0.999777	0.000217297	COVID-19-NIH/NIAID	COVID (+)	AFLLFLVLI	eEE224	s_19830	Healthy (No known exposure)	MIELSLIDFYLCFLAFLLFLVLIML	ORF7b	CD8
BS-EQ-07-T1-replacement_TCRB.tsv	CASSLGGYEQYF	0.999777	0.000217297	COVID-19-NIH/NIAID	COVID (+)	AQVDVVNFNL	eEE226	s_19617	Healthy (No known exposure)	ORF1ab	ORF1ab	CD8
BS-EQ-07-T1-replacement_TCRB.tsv	CASSLGGYEQYF	0.999777	0.000217297	COVID-19-NIH/NIAID	COVID (+)	NYIAQVDVV	eEE226	s_19617	Healthy (No known exposure)	ORF1ab	ORF1ab	CD8
BS-EQ-07-T1-replacement_TCRB.tsv	CASSLGGYEQYF	0.999777	0.000217297	COVID-19-NIH/NIAID	COVID (+)	FYLCFLAFL	eEE224	s_19830	Healthy (No known exposure)	MIELSLIDFYLCFLAFLLFLVLIML	ORF7b	CD8
BS-EQ-07-T1-replacement_TCRB.tsv	CASSLGGYEQYF	0.999777	0.000217297	COVID-19-NIH/NIAID	COVID (+)	GMEVTPSGTWL	eEE224	s_19830	Healthy (No known exposure)	ORF1ab	ORF1ab	CD8
BS-EQ-07-T1-replacement_TCRB.tsv	CASSLGGYEQYF	0.999777	0.000217297	COVID-19-NIH/NIAID	COVID (+)	VQELYSPIFL	eOX52	s_19384	Healthy (No known exposure)	IRQEEVQELYSPIFLIVAAIVFITLCFTLKRKTE	ORF7a	CD8
BS-EQ-07-T1-replacement_TCRB.tsv	CASSLGGYEQYF	0.999777	0.000217297	COVID-19-NIH/NIAID	COVID (+)	FLWLLWPVT	eXL27	s_19830	Healthy (No known exposure)	QFAYANRNRFLYIIKLIFLWLLWPVTLACFVLAAVYRINWI	membrane glycoprotein	CD8
BS-EQ-07-T1-replacement_TCRB.tsv	CASSLGGYEQYF	0.999777	0.000217297	COVID-19-NIH/NIAID	COVID (+)	SEVGPEHSLAEY	eXL30	s_19617	Healthy (No known exposure)	ORF1ab	ORF1ab	CD8
BS-EQ-07-T1-replacement_TCRB.tsv	CASSLGGYEQYF	0.999777	0.000217297	COVID-19-NIH/NIAID	COVID (+)	HTTDPSFLGRY	eQD111	s_7717	COVID-19-Convalescent	ORF1ab	ORF1ab	CD8
BS-EQ-07-T1-replacement_TCRB.tsv	CASSLGGYEQYF	0.999777	0.000217297	COVID-19-NIH/NIAID	COVID (+)	ILHCANFNV	eOX46	s_19943	Healthy (No known exposure)	ORF1ab	ORF1ab	CD8
BS-EQ-07-T1-replacement_TCRB.tsv	CASSLGGYEQYF	0.999777	0.000217297	COVID-19-NIH/NIAID	COVID (+)	FVDGVPFVV	eOX43	s_19830	Healthy (No known exposure)	ORF1ab	ORF1ab	CD8
BS-EQ-07-T1-replacement_TCRB.tsv	CASSLGGYEQYF	0.999777	0.000217297	COVID-19-NIH/NIAID	COVID (+)	VLWAHGFEL	eOX54	s_10881	Healthy (No known exposure)	ORF1ab	ORF1ab	CD8
BS-EQ-07-T1-replacement_TCRB.tsv	CASSLGGYEQYF	0.999777	0.000217297	COVID-19-NIH/NIAID	COVID (+)	YLNTLTLAV	eEE226	s_19617	Healthy (No known exposure)	ORF1ab	ORF1ab	CD8
BS-EQ-07-T1-replacement_TCRB.tsv	CASSLGGYEQYF	0.999777	0.000217297	COVID-19-NIH/NIAID	COVID (+)	GVEHVTFFIY	eLH42	s_1588	COVID-19-Convalescent	ORF1ab	ORF1ab	CD8
BS-EQ-07-T1-replacement_TCRB.tsv	CASSLGGYEQYF	0.999777	0.000217297	COVID-19-NIH/NIAID	COVID (+)	HVTFFIYNK	eLH42	s_1588	COVID-19-Convalescent	ORF1ab	ORF1ab	CD8
BS-EQ-07-T1-replacement_TCRB.tsv	CASSLGGYEQYF	0.999777	0.000217297	COVID-19-NIH/NIAID	COVID (+)	STDTGVEHVTFFIY	eLH42	s_1588	COVID-19-Convalescent	ORF1ab	ORF1ab	CD8
BS-EQ-07-T1-replacement_TCRB.tsv	CASSLGGYEQYF	0.999777	0.000217297	COVID-19-NIH/NIAID	COVID (+)	VEHVTFFIY	eLH42	s_1588	COVID-19-Convalescent	ORF1ab	ORF1ab	CD8
BS-EQ-07-T1-replacement_TCRB.tsv	CASSLGGYEQYF	0.999777	0.000217297	COVID-19-NIH/NIAID	COVID (+)	FLAFLLFLV	eEE224	s_19830	Healthy (No known exposure)	MIELSLIDFYLCFLAFLLFLVLIML	ORF7b	CD8
BS-EQ-07-T1-replacement_TCRB.tsv	CASSLGGYEQYF	0.999777	0.000217297	COVID-19-NIH/NIAID	COVID (+)	FLWLLWPVTL	eXL27	s_19830	Healthy (No known exposure)	QFAYANRNRFLYIIKLIFLWLLWPVTLACFVLAAVYRINWI	membrane glycoprotein	CD8
BS-EQ-07-T1-replacement_TCRB.tsv	CASSLGGYEQYF	0.999777	0.000217297	COVID-19-NIH/NIAID	COVID (+)	LWPVTLACF	eXL27	s_19830	Healthy (No known exposure)	QFAYANRNRFLYIIKLIFLWLLWPVTLACFVLAAVYRINWI	membrane glycoprotein	CD8
BS-EQ-07-T1-replacement_TCRB.tsv	CASSLGGYEQYF	0.999777	0.000217297	COVID-19-NIH/NIAID	COVID (+)	TLACFVLAAV	eXL27	s_19830	Healthy (No known exposure)	QFAYANRNRFLYIIKLIFLWLLWPVTLACFVLAAVYRINWI	membrane glycoprotein	CD8
BS-EQ-07-T1-replacement_TCRB.tsv	CASSLGGYEQYF	0.999777	0.000217297	COVID-19-NIH/NIAID	COVID (+)	WLLWPVTLA	eXL27	s_19830	Healthy (No known exposure)	QFAYANRNRFLYIIKLIFLWLLWPVTLACFVLAAVYRINWI	membrane glycoprotein	CD8
BS-EQ-07-T1-replacement_TCRB.tsv	CASSLGGYEQYF	0.999777	0.000217297	COVID-19-NIH/NIAID	COVID (+)	WPVTLACFVL	eXL27	s_19830	Healthy (No known exposure)	QFAYANRNRFLYIIKLIFLWLLWPVTLACFVLAAVYRINWI	membrane glycoprotein	CD8
BS-EQ-07-T1-replacement_TCRB.tsv	CASSLGGYEQYF	0.999777	0.000217297	COVID-19-NIH/NIAID	COVID (+)	ELYSPIFLI	eOX52	s_19384	Healthy (No known exposure)	IRQEEVQELYSPIFLIVAAIVFITLCFTLKRKTE	ORF7a	CD8
BS-EQ-07-T1-replacement_TCRB.tsv	CASSLGGYEQYF	0.999777	0.000217297	COVID-19-NIH/NIAID	COVID (+)	LYSPIFLIV	eOX52	s_19384	Healthy (No known exposure)	IRQEEVQELYSPIFLIVAAIVFITLCFTLKRKTE	ORF7a	CD8
BS-EQ-07-T1-replacement_TCRB.tsv	CASSLGGYEQYF	0.999777	0.000217297	COVID-19-NIH/NIAID	COVID (+)	QELYSPIFL	eOX52	s_19384	Healthy (No known exposure)	IRQEEVQELYSPIFLIVAAIVFITLCFTLKRKTE	ORF7a	CD8
BS-EQ-07-T1-replacement_TCRB.tsv	CASSLGGYEQYF	0.999777	0.000217297	COVID-19-NIH/NIAID	COVID (+)	VQELYSPIF	eOX52	s_19384	Healthy (No known exposure)	IRQEEVQELYSPIFLIVAAIVFITLCFTLKRKTE	ORF7a	CD8
BS-EQ-07-T1-replacement_TCRB.tsv	CASSLGGYEQYF	0.999777	0.000217297	COVID-19-NIH/NIAID	COVID (+)	LWLLWPVTL	eXL27	s_19830	Healthy (No known exposure)	QFAYANRNRFLYIIKLIFLWLLWPVTLACFVLAAVYRINWI	membrane glycoprotein	CD8
BS-EQ-0017-T0-replacement_TCRB.tsv	CASSESGYEQYF	0.999775	0.000449556	COVID-19-NIH/NIAID	COVID (+)	WLLWPVTLA	eLH46	s_359	COVID-19-Convalescent	QFAYANRNRFLYIIKLIFLWLLWPVTLACFVLAAVYRINWI	membrane glycoprotein	CD8
BS-EQ-0017-T0-replacement_TCRB.tsv	CASSESGYEQYF	0.999775	0.000449556	COVID-19-NIH/NIAID	COVID (+)	FLWLLWPVT	eLH46	s_359	COVID-19-Convalescent	QFAYANRNRFLYIIKLIFLWLLWPVTLACFVLAAVYRINWI	membrane glycoprotein	CD8
BS-EQ-0017-T0-replacement_TCRB.tsv	CASSESGYEQYF	0.999775	0.000449556	COVID-19-NIH/NIAID	COVID (+)	FLWLLWPVTL	eLH46	s_359	COVID-19-Convalescent	QFAYANRNRFLYIIKLIFLWLLWPVTLACFVLAAVYRINWI	membrane glycoprotein	CD8
BS-EQ-0017-T0-replacement_TCRB.tsv	CASSESGYEQYF	0.999775	0.000449556	COVID-19-NIH/NIAID	COVID (+)	LWPVTLACF	eLH46	s_359	COVID-19-Convalescent	QFAYANRNRFLYIIKLIFLWLLWPVTLACFVLAAVYRINWI	membrane glycoprotein	CD8
BS-EQ-0017-T0-replacement_TCRB.tsv	CASSESGYEQYF	0.999775	0.000449556	COVID-19-NIH/NIAID	COVID (+)	TLACFVLAAV	eLH46	s_359	COVID-19-Convalescent	QFAYANRNRFLYIIKLIFLWLLWPVTLACFVLAAVYRINWI	membrane glycoprotein	CD8
BS-EQ-0017-T0-replacement_TCRB.tsv	CASSESGYEQYF	0.999775	0.000449556	COVID-19-NIH/NIAID	COVID (+)	LWLLWPVTL	eLH46	s_359	COVID-19-Convalescent	QFAYANRNRFLYIIKLIFLWLLWPVTLACFVLAAVYRINWI	membrane glycoprotein	CD8
BS-EQ-0017-T0-replacement_TCRB.tsv	CASSESGYEQYF	0.999775	0.000449556	COVID-19-NIH/NIAID	COVID (+)	WPVTLACFVL	eLH46	s_359	COVID-19-Convalescent	QFAYANRNRFLYIIKLIFLWLLWPVTLACFVLAAVYRINWI	membrane glycoprotein	CD8
BS-EQ-25-T0-replacement_TCRB.tsv	CASSQGYSNQPQHF	0.999774	0.00170006	COVID-19-NIH/NIAID	COVID (+)	HTTDPSFLGRY	eMR17	s_451	COVID-19-Convalescent	ORF1ab	ORF1ab	CD8
BS-EQ-25-T0-replacement_TCRB.tsv	CASSQGYSNQPQHF	0.999774	0.00170006	COVID-19-NIH/NIAID	COVID (+)	KEIIFLEGETL	eEE226	s_19617	Healthy (No known exposure)	ORF1ab	ORF1ab	CD8
BS-EQ-25-T0-replacement_TCRB.tsv	CASSQGYSNQPQHF	0.999774	0.00170006	COVID-19-NIH/NIAID	COVID (+)	APKEIIFL	eEE226	s_19617	Healthy (No known exposure)	ORF1ab	ORF1ab	CD8
BS-GIGI_51-replacement_TCRB.tsv	CASSAANYGYTF	0.999773	0.000191916	COVID-19-NIH/NIAID	COVID (+)	ELIRQGTDY	eQD129	s_2283	COVID-19-Convalescent	ORF1ab	ORF1ab	CD8
BS-GIGI_51-replacement_TCRB.tsv	CASSAANYGYTF	0.999773	0.000191916	COVID-19-NIH/NIAID	COVID (+)	QELIRQGTDY	eQD129	s_2283	COVID-19-Convalescent	ORF1ab	ORF1ab	CD8
BS-GIGI_51-replacement_TCRB.tsv	CASSAANYGYTF	0.999773	0.000191916	COVID-19-NIH/NIAID	COVID (+)	QELIRQGTDYKHW	eQD129	s_2283	COVID-19-Convalescent	ORF1ab	ORF1ab	CD8
BS-EQ-0026-T0-replacement_TCRB.tsv	CASSLGSYEQYF	0.999773	0.000254712	COVID-19-NIH/NIAID	COVID (+)	QPTESIVRF	eXL30	s_19617	Healthy (No known exposure)	QTSNFRVQPTESIVRFPNITNLCPFGEVFNATRFASVYAWNRK	surface glycoprotein	CD8
BS-EQ-0026-T0-replacement_TCRB.tsv	CASSLGSYEQYF	0.999773	0.000254712	COVID-19-NIH/NIAID	COVID (+)	YINVFAFPF	eEE226	s_19617	Healthy (No known exposure)	MGYINVFAFPFTIYSLLLCRMN	ORF10	CD8
BS-EQ-0026-T0-replacement_TCRB.tsv	CASSLGSYEQYF	0.999773	0.000254712	COVID-19-NIH/NIAID	COVID (+)	NVFAFPFTIY	eEE226	s_19617	Healthy (No known exposure)	MGYINVFAFPFTIYSLLLCRMN	ORF10	CD8
BS-EQ-0026-T0-replacement_TCRB.tsv	CASSLGSYEQYF	0.999773	0.000254712	COVID-19-NIH/NIAID	COVID (+)	NVFAFPFTI	eEE226	s_19617	Healthy (No known exposure)	MGYINVFAFPFTIYSLLLCRMN	ORF10	CD8
BS-EQ-0026-T0-replacement_TCRB.tsv	CASSLGSYEQYF	0.999773	0.000254712	COVID-19-NIH/NIAID	COVID (+)	TESIVRFPNI	eXL30	s_19617	Healthy (No known exposure)	QTSNFRVQPTESIVRFPNITNLCPFGEVFNATRFASVYAWNRK	surface glycoprotein	CD8
BS-EQ-0026-T0-replacement_TCRB.tsv	CASSLGSYEQYF	0.999773	0.000254712	COVID-19-NIH/NIAID	COVID (+)	RFPNITNLCPF	eXL30	s_19617	Healthy (No known exposure)	QTSNFRVQPTESIVRFPNITNLCPFGEVFNATRFASVYAWNRK	surface glycoprotein	CD8
BS-EQ-0026-T0-replacement_TCRB.tsv	CASSLGSYEQYF	0.999773	0.000254712	COVID-19-NIH/NIAID	COVID (+)	LEPLVDLPI	eOX52	s_19384	Healthy (No known exposure)	IYSKHTPINLVRDLPQGFSALEPLVDLPIGINITRFQTLLALH	surface glycoprotein	CD8
BS-EQ-0026-T0-replacement_TCRB.tsv	CASSLGSYEQYF	0.999773	0.000254712	COVID-19-NIH/NIAID	COVID (+)	FPNITNLCPF	eXL30	s_19617	Healthy (No known exposure)	QTSNFRVQPTESIVRFPNITNLCPFGEVFNATRFASVYAWNRK	surface glycoprotein	CD8
BS-EQ-0026-T0-replacement_TCRB.tsv	CASSLGSYEQYF	0.999773	0.000254712	COVID-19-NIH/NIAID	COVID (+)	MGYINVFAF	eEE226	s_19617	Healthy (No known exposure)	MGYINVFAFPFTIYSLLLCRMN	ORF10	CD8
BS-EQ-0026-T0-replacement_TCRB.tsv	CASSLGSYEQYF	0.999773	0.000254712	COVID-19-NIH/NIAID	COVID (+)	TQDLFLPFF	eQD125	s_7736	COVID-19-Convalescent	ORF1ab	ORF1ab	CD8
BS-EQ-0026-T0-replacement_TCRB.tsv	CASSLGSYEQYF	0.999773	0.000254712	COVID-19-NIH/NIAID	COVID (+)	STQDLFLPFF	eQD125	s_7736	COVID-19-Convalescent	ORF1ab	ORF1ab	CD8
BS-EQ-0026-T0-replacement_TCRB.tsv	CASSLGSYEQYF	0.999773	0.000254712	COVID-19-NIH/NIAID	COVID (+)	FLNGSCGSV	eXL30	s_19617	Healthy (No known exposure)	ORF1ab	ORF1ab	CD8
BS-EQ-0026-T0-replacement_TCRB.tsv	CASSLGSYEQYF	0.999773	0.000254712	COVID-19-NIH/NIAID	COVID (+)	AFPFTIYSL	eEE226	s_19617	Healthy (No known exposure)	MGYINVFAFPFTIYSLLLCRMN	ORF10	CD8
BS-EQ-0026-T0-replacement_TCRB.tsv	CASSLGSYEQYF	0.999773	0.000254712	COVID-19-NIH/NIAID	COVID (+)	GYINVFAFPF	eEE226	s_19617	Healthy (No known exposure)	MGYINVFAFPFTIYSLLLCRMN	ORF10	CD8
BS-EQ-0026-T0-replacement_TCRB.tsv	CASSLGSYEQYF	0.999773	0.000254712	COVID-19-NIH/NIAID	COVID (+)	VQPTESIVRF	eXL30	s_19617	Healthy (No known exposure)	QTSNFRVQPTESIVRFPNITNLCPFGEVFNATRFASVYAWNRK	surface glycoprotein	CD8
BS-EQ-0026-T0-replacement_TCRB.tsv	CASSLGSYEQYF	0.999773	0.000254712	COVID-19-NIH/NIAID	COVID (+)	INVFAFPFTI	eEE226	s_19617	Healthy (No known exposure)	MGYINVFAFPFTIYSLLLCRMN	ORF10	CD8
BS-EQ-0026-T0-replacement_TCRB.tsv	CASSLGSYEQYF	0.999773	0.000254712	COVID-19-NIH/NIAID	COVID (+)	LLLLDRLNQ	eOX49	s_10943	Healthy (No known exposure)	PGSSRGTSPARMAGNGGDAALALLLLDRLNQLESKMSG	nucleocapsid phosphoprotein	CD8
BS-EQ-0026-T0-replacement_TCRB.tsv	CASSLGSYEQYF	0.999773	0.000254712	COVID-19-NIH/NIAID	COVID (+)	VRFPNITNL	eXL30	s_19617	Healthy (No known exposure)	QTSNFRVQPTESIVRFPNITNLCPFGEVFNATRFASVYAWNRK	surface glycoprotein	CD8
BS-EQ-0026-T0-replacement_TCRB.tsv	CASSLGSYEQYF	0.999773	0.000254712	COVID-19-NIH/NIAID	COVID (+)	CFTNVYADSF	eQD124	s_361	COVID-19-B-Non-Acute	ORF1ab	ORF1ab	CD8
BS-EQ-0026-T0-replacement_TCRB.tsv	CASSLGSYEQYF	0.999773	0.000254712	COVID-19-NIH/NIAID	COVID (+)	FYLCFLAFL	eOX43	s_19830	Healthy (No known exposure)	MIELSLIDFYLCFLAFLLFLVLIML	ORF7b	CD8
BS-EQ-0026-T0-replacement_TCRB.tsv	CASSLGSYEQYF	0.999773	0.000254712	COVID-19-NIH/NIAID	COVID (+)	FYLCFLAFLL	eOX43	s_19830	Healthy (No known exposure)	MIELSLIDFYLCFLAFLLFLVLIML	ORF7b	CD8
BS-EQ-0026-T0-replacement_TCRB.tsv	CASSLGSYEQYF	0.999773	0.000254712	COVID-19-NIH/NIAID	COVID (+)	IDFYLCFLAF	eOX43	s_19830	Healthy (No known exposure)	MIELSLIDFYLCFLAFLLFLVLIML	ORF7b	CD8
BS-EQ-0026-T0-replacement_TCRB.tsv	CASSLGSYEQYF	0.999773	0.000254712	COVID-19-NIH/NIAID	COVID (+)	IELSLIDFYL	eOX43	s_19830	Healthy (No known exposure)	MIELSLIDFYLCFLAFLLFLVLIML	ORF7b	CD8
BS-EQ-0026-T0-replacement_TCRB.tsv	CASSLGSYEQYF	0.999773	0.000254712	COVID-19-NIH/NIAID	COVID (+)	LIDFYLCFL	eOX43	s_19830	Healthy (No known exposure)	MIELSLIDFYLCFLAFLLFLVLIML	ORF7b	CD8
BS-EQ-0026-T0-replacement_TCRB.tsv	CASSLGSYEQYF	0.999773	0.000254712	COVID-19-NIH/NIAID	COVID (+)	LLFLVLIML	eOX43	s_19830	Healthy (No known exposure)	MIELSLIDFYLCFLAFLLFLVLIML	ORF7b	CD8
BS-EQ-0026-T0-replacement_TCRB.tsv	CASSLGSYEQYF	0.999773	0.000254712	COVID-19-NIH/NIAID	COVID (+)	MIELSLIDFY	eOX43	s_19830	Healthy (No known exposure)	MIELSLIDFYLCFLAFLLFLVLIML	ORF7b	CD8
BS-EQ-0026-T0-replacement_TCRB.tsv	CASSLGSYEQYF	0.999773	0.000254712	COVID-19-NIH/NIAID	COVID (+)	SLIDFYLCFL	eOX43	s_19830	Healthy (No known exposure)	MIELSLIDFYLCFLAFLLFLVLIML	ORF7b	CD8
BS-EQ-0026-T0-replacement_TCRB.tsv	CASSLGSYEQYF	0.999773	0.000254712	COVID-19-NIH/NIAID	COVID (+)	YLCFLAFLL	eOX43	s_19830	Healthy (No known exposure)	MIELSLIDFYLCFLAFLLFLVLIML	ORF7b	CD8
BS-EQ-0026-T0-replacement_TCRB.tsv	CASSLGSYEQYF	0.999773	0.000254712	COVID-19-NIH/NIAID	COVID (+)	IMLIIFWFSL	eXL27	s_19830	Healthy (No known exposure)	ORF1ab	ORF1ab	CD8
BS-EQ-0026-T0-replacement_TCRB.tsv	CASSLGSYEQYF	0.999773	0.000254712	COVID-19-NIH/NIAID	COVID (+)	MLIIFWFSL	eXL27	s_19830	Healthy (No known exposure)	ORF1ab	ORF1ab	CD8
BS-EQ-0026-T0-replacement_TCRB.tsv	CASSLGSYEQYF	0.999773	0.000254712	COVID-19-NIH/NIAID	COVID (+)	VDDPCPIHFY	eEE228	s_19943	Healthy (No known exposure)	CTQHQPYVVDDPCPIHFYSKWYIRVGARKSAPLIELC	ORF8	CD8
BS-EQ-0026-T0-replacement_TCRB.tsv	CASSLGSYEQYF	0.999773	0.000254712	COVID-19-NIH/NIAID	COVID (+)	VVDDPCPIHFY	eEE228	s_19943	Healthy (No known exposure)	CTQHQPYVVDDPCPIHFYSKWYIRVGARKSAPLIELC	ORF8	CD8
BS-EQ-0026-T0-replacement_TCRB.tsv	CASSLGSYEQYF	0.999773	0.000254712	COVID-19-NIH/NIAID	COVID (+)	YVVDDPCPI	eEE228	s_19943	Healthy (No known exposure)	CTQHQPYVVDDPCPIHFYSKWYIRVGARKSAPLIELC	ORF8	CD8
BS-EQ-0026-T0-replacement_TCRB.tsv	CASSLGSYEQYF	0.999773	0.000254712	COVID-19-NIH/NIAID	COVID (+)	ALALLLLDR	eOX49	s_10943	Healthy (No known exposure)	PGSSRGTSPARMAGNGGDAALALLLLDRLNQLESKMSG	nucleocapsid phosphoprotein	CD8
BS-EQ-0026-T0-replacement_TCRB.tsv	CASSLGSYEQYF	0.999773	0.000254712	COVID-19-NIH/NIAID	COVID (+)	GDAALALLLL	eOX49	s_10943	Healthy (No known exposure)	PGSSRGTSPARMAGNGGDAALALLLLDRLNQLESKMSG	nucleocapsid phosphoprotein	CD8
BS-EQ-0026-T0-replacement_TCRB.tsv	CASSLGSYEQYF	0.999773	0.000254712	COVID-19-NIH/NIAID	COVID (+)	LALLLLDRL	eOX49	s_10943	Healthy (No known exposure)	PGSSRGTSPARMAGNGGDAALALLLLDRLNQLESKMSG	nucleocapsid phosphoprotein	CD8
BS-EQ-0026-T0-replacement_TCRB.tsv	CASSLGSYEQYF	0.999773	0.000254712	COVID-19-NIH/NIAID	COVID (+)	FLAFLLFLV	eOX43	s_19830	Healthy (No known exposure)	MIELSLIDFYLCFLAFLLFLVLIML	ORF7b	CD8
BS-EQ-0026-T0-replacement_TCRB.tsv	CASSLGSYEQYF	0.999773	0.000254712	COVID-19-NIH/NIAID	COVID (+)	AFLLFLVLI	eOX43	s_19830	Healthy (No known exposure)	MIELSLIDFYLCFLAFLLFLVLIML	ORF7b	CD8
BS-EQ-0026-T0-replacement_TCRB.tsv	CASSLGSYEQYF	0.999773	0.000254712	COVID-19-NIH/NIAID	COVID (+)	TLATCELYHY	eDH96	s_1483	Healthy (No known exposure)	ORF1ab	ORF1ab	CD8
BS-EQ-0026-T0-replacement_TCRB.tsv	CASSLGSYEQYF	0.999773	0.000254712	COVID-19-NIH/NIAID	COVID (+)	LITLATCELY	eDH96	s_1483	Healthy (No known exposure)	ORF1ab	ORF1ab	CD8
BS-EQ-0026-T0-replacement_TCRB.tsv	CASSLGSYEQYF	0.999773	0.000254712	COVID-19-NIH/NIAID	COVID (+)	FTNVYADSF	eQD124	s_361	COVID-19-B-Non-Acute	ORF1ab	ORF1ab	CD8
BS-EQ-0026-T0-replacement_TCRB.tsv	CASSLGSYEQYF	0.999773	0.000254712	COVID-19-NIH/NIAID	COVID (+)	FTNVYADSFV	eQD124	s_361	COVID-19-B-Non-Acute	ORF1ab	ORF1ab	CD8
BS-EQ-0026-T0-replacement_TCRB.tsv	CASSLGSYEQYF	0.999773	0.000254712	COVID-19-NIH/NIAID	COVID (+)	KLNDLCFTNV	eQD124	s_361	COVID-19-B-Non-Acute	ORF1ab	ORF1ab	CD8
BS-EQ-0026-T0-replacement_TCRB.tsv	CASSLGSYEQYF	0.999773	0.000254712	COVID-19-NIH/NIAID	COVID (+)	LNDLCFTNVY	eQD124	s_361	COVID-19-B-Non-Acute	ORF1ab	ORF1ab	CD8
BS-EQ-0026-T0-replacement_TCRB.tsv	CASSLGSYEQYF	0.999773	0.000254712	COVID-19-NIH/NIAID	COVID (+)	NVYADSFVIR	eQD124	s_361	COVID-19-B-Non-Acute	ORF1ab	ORF1ab	CD8
BS-EQ-0026-T0-replacement_TCRB.tsv	CASSLGSYEQYF	0.999773	0.000254712	COVID-19-NIH/NIAID	COVID (+)	LLLDRLNQL	eOX49	s_10943	Healthy (No known exposure)	PGSSRGTSPARMAGNGGDAALALLLLDRLNQLESKMSG	nucleocapsid phosphoprotein	CD8
BS-EQ-0026-T0-replacement_TCRB.tsv	CASSLGSYEQYF	0.999773	0.000254712	COVID-19-NIH/NIAID	COVID (+)	VYADSFVIR	eQD124	s_361	COVID-19-B-Non-Acute	ORF1ab	ORF1ab	CD8
BS-EQ-0026-T0-replacement_TCRB.tsv	CASSLGSYEQYF	0.999773	0.000254712	COVID-19-NIH/NIAID	COVID (+)	APGQTGKIA	eDH96	s_1483	Healthy (No known exposure)	ORF1ab	ORF1ab	CD8
BS-EQ-0026-T0-replacement_TCRB.tsv	CASSLGSYEQYF	0.999773	0.000254712	COVID-19-NIH/NIAID	COVID (+)	GQTGKIADY	eDH96	s_1483	Healthy (No known exposure)	ORF1ab	ORF1ab	CD8
BS-EQ-0026-T0-replacement_TCRB.tsv	CASSLGSYEQYF	0.999773	0.000254712	COVID-19-NIH/NIAID	COVID (+)	KIADYNYKL	eDH96	s_1483	Healthy (No known exposure)	ORF1ab	ORF1ab	CD8
BS-EQ-0026-T0-replacement_TCRB.tsv	CASSLGSYEQYF	0.999773	0.000254712	COVID-19-NIH/NIAID	COVID (+)	QTGKIADYNY	eDH96	s_1483	Healthy (No known exposure)	ORF1ab	ORF1ab	CD8
BS-EQ-0026-T0-replacement_TCRB.tsv	CASSLGSYEQYF	0.999773	0.000254712	COVID-19-NIH/NIAID	COVID (+)	RQIAPGQTGK	eDH96	s_1483	Healthy (No known exposure)	ORF1ab	ORF1ab	CD8
BS-EQ-0026-T0-replacement_TCRB.tsv	CASSLGSYEQYF	0.999773	0.000254712	COVID-19-NIH/NIAID	COVID (+)	SELVIGAVI	eAV88	s_19830	Healthy (No known exposure)	TRSMWSFNPETNILLNVPLHGTILTRPLLESELVIGAVILR	membrane glycoprotein	CD8
BS-EQ-0026-T0-replacement_TCRB.tsv	CASSLGSYEQYF	0.999773	0.000254712	COVID-19-NIH/NIAID	COVID (+)	SELVIGAVIL	eAV88	s_19830	Healthy (No known exposure)	TRSMWSFNPETNILLNVPLHGTILTRPLLESELVIGAVILR	membrane glycoprotein	CD8
BS-EQ-0026-T0-replacement_TCRB.tsv	CASSLGSYEQYF	0.999773	0.000254712	COVID-19-NIH/NIAID	COVID (+)	CELYHYQECV	eDH96	s_1483	Healthy (No known exposure)	ORF1ab	ORF1ab	CD8
BS-EQ-0026-T0-replacement_TCRB.tsv	CASSLGSYEQYF	0.999773	0.000254712	COVID-19-NIH/NIAID	COVID (+)	ITLATCELY	eDH96	s_1483	Healthy (No known exposure)	ORF1ab	ORF1ab	CD8
BS-EQ-0026-T0-replacement_TCRB.tsv	CASSLGSYEQYF	0.999773	0.000254712	COVID-19-NIH/NIAID	COVID (+)	LLLLDRLNQL	eOX49	s_10943	Healthy (No known exposure)	PGSSRGTSPARMAGNGGDAALALLLLDRLNQLESKMSG	nucleocapsid phosphoprotein	CD8
BS-GIGI_42-replacement_TCRB.tsv	CASSTGAYEQYF	0.999772	0.000187811	COVID-19-NIH/NIAID	COVID (+)	KVPTDNYITTY	eQD111	s_7717	COVID-19-Convalescent	ORF1ab	ORF1ab	CD8
BS-GIGI_42-replacement_TCRB.tsv	CASSTGAYEQYF	0.999772	0.000187811	COVID-19-NIH/NIAID	COVID (+)	ALRKVPTDNYITTY	eQD111	s_7717	COVID-19-Convalescent	ORF1ab	ORF1ab	CD8
BS-GIGI_34-replacement_TCRB.tsv	CASSLFSYEQYF	0.999771	0.000330265	COVID-19-NIH/NIAID	COVID (+)	MLIIFWFSL	eOX43	s_19830	Healthy (No known exposure)	ORF1ab	ORF1ab	CD8
BS-GIGI_34-replacement_TCRB.tsv	CASSLFSYEQYF	0.999771	0.000330265	COVID-19-NIH/NIAID	COVID (+)	FLNGSCGSV	eEE240	s_20795	Healthy (No known exposure)	ORF1ab	ORF1ab	CD8
BS-GIGI_34-replacement_TCRB.tsv	CASSLFSYEQYF	0.999771	0.000330265	COVID-19-NIH/NIAID	COVID (+)	IMLIIFWFSL	eOX43	s_19830	Healthy (No known exposure)	ORF1ab	ORF1ab	CD8
BS-GN-0009-T0-replacement_TCRB.tsv	CASSRGGYEQYF	0.999771	0.00025669	COVID-19-NIH/NIAID	COVID (+)	LEYHDVRVVL	eXL27	s_19830	Healthy (No known exposure)	TINCQEPKLGSLVVRCSFYEDFLEYHDVRVVLDFI	ORF8	CD8
BS-GN-0009-T0-replacement_TCRB.tsv	CASSRGGYEQYF	0.999771	0.00025669	COVID-19-NIH/NIAID	COVID (+)	RIRGGDGKMK	eLH48	s_535	COVID-19-Convalescent	GVPINTNSSPDDQIGYYRRATRRIRGGDGKMKDLSPRW	nucleocapsid phosphoprotein	CD8
BS-GN-0009-T0-replacement_TCRB.tsv	CASSRGGYEQYF	0.999771	0.00025669	COVID-19-NIH/NIAID	COVID (+)	RIRGGDGKM	eLH48	s_535	COVID-19-Convalescent	GVPINTNSSPDDQIGYYRRATRRIRGGDGKMKDLSPRW	nucleocapsid phosphoprotein	CD8
BS-GN-0009-T0-replacement_TCRB.tsv	CASSRGGYEQYF	0.999771	0.00025669	COVID-19-NIH/NIAID	COVID (+)	YEDFLEYHDVRVVL	eXL27	s_19830	Healthy (No known exposure)	TINCQEPKLGSLVVRCSFYEDFLEYHDVRVVLDFI	ORF8	CD8
BS-GN-0009-T0-replacement_TCRB.tsv	CASSRGGYEQYF	0.999771	0.00025669	COVID-19-NIH/NIAID	COVID (+)	LEYHDVRVV	eXL27	s_19830	Healthy (No known exposure)	TINCQEPKLGSLVVRCSFYEDFLEYHDVRVVLDFI	ORF8	CD8
BS-GN-0009-T0-replacement_TCRB.tsv	CASSRGGYEQYF	0.999771	0.00025669	COVID-19-NIH/NIAID	COVID (+)	EDFLEYHDVR	eXL27	s_19830	Healthy (No known exposure)	TINCQEPKLGSLVVRCSFYEDFLEYHDVRVVLDFI	ORF8	CD8
BS-GN-0009-T0-replacement_TCRB.tsv	CASSRGGYEQYF	0.999771	0.00025669	COVID-19-NIH/NIAID	COVID (+)	DFLEYHDVR	eXL27	s_19830	Healthy (No known exposure)	TINCQEPKLGSLVVRCSFYEDFLEYHDVRVVLDFI	ORF8	CD8
BS-GIGI_34-replacement_TCRB.tsv	CASSLGSYEQYF	0.999771	0.000247698	COVID-19-NIH/NIAID	COVID (+)	IELSLIDFYL	eOX43	s_19830	Healthy (No known exposure)	MIELSLIDFYLCFLAFLLFLVLIML	ORF7b	CD8
BS-GIGI_34-replacement_TCRB.tsv	CASSLGSYEQYF	0.999771	0.000247698	COVID-19-NIH/NIAID	COVID (+)	IDFYLCFLAF	eOX43	s_19830	Healthy (No known exposure)	MIELSLIDFYLCFLAFLLFLVLIML	ORF7b	CD8
BS-GIGI_34-replacement_TCRB.tsv	CASSLGSYEQYF	0.999771	0.000247698	COVID-19-NIH/NIAID	COVID (+)	FYLCFLAFLL	eOX43	s_19830	Healthy (No known exposure)	MIELSLIDFYLCFLAFLLFLVLIML	ORF7b	CD8
BS-GIGI_34-replacement_TCRB.tsv	CASSLGSYEQYF	0.999771	0.000247698	COVID-19-NIH/NIAID	COVID (+)	FYLCFLAFL	eOX43	s_19830	Healthy (No known exposure)	MIELSLIDFYLCFLAFLLFLVLIML	ORF7b	CD8
BS-GIGI_34-replacement_TCRB.tsv	CASSLGSYEQYF	0.999771	0.000247698	COVID-19-NIH/NIAID	COVID (+)	LITLATCELY	eDH96	s_1483	Healthy (No known exposure)	ORF1ab	ORF1ab	CD8
BS-GIGI_34-replacement_TCRB.tsv	CASSLGSYEQYF	0.999771	0.000247698	COVID-19-NIH/NIAID	COVID (+)	FLAFLLFLV	eOX43	s_19830	Healthy (No known exposure)	MIELSLIDFYLCFLAFLLFLVLIML	ORF7b	CD8
BS-GIGI_34-replacement_TCRB.tsv	CASSLGSYEQYF	0.999771	0.000247698	COVID-19-NIH/NIAID	COVID (+)	AFLLFLVLI	eOX43	s_19830	Healthy (No known exposure)	MIELSLIDFYLCFLAFLLFLVLIML	ORF7b	CD8
BS-GIGI_34-replacement_TCRB.tsv	CASSLGSYEQYF	0.999771	0.000247698	COVID-19-NIH/NIAID	COVID (+)	TLATCELYHY	eDH96	s_1483	Healthy (No known exposure)	ORF1ab	ORF1ab	CD8
BS-GIGI_34-replacement_TCRB.tsv	CASSLGSYEQYF	0.999771	0.000247698	COVID-19-NIH/NIAID	COVID (+)	FTNVYADSFV	eQD124	s_361	COVID-19-B-Non-Acute	ORF1ab	ORF1ab	CD8
BS-GIGI_34-replacement_TCRB.tsv	CASSLGSYEQYF	0.999771	0.000247698	COVID-19-NIH/NIAID	COVID (+)	ITLATCELY	eDH96	s_1483	Healthy (No known exposure)	ORF1ab	ORF1ab	CD8
BS-GIGI_34-replacement_TCRB.tsv	CASSLGSYEQYF	0.999771	0.000247698	COVID-19-NIH/NIAID	COVID (+)	GDAALALLLL	eOX49	s_10943	Healthy (No known exposure)	PGSSRGTSPARMAGNGGDAALALLLLDRLNQLESKMSG	nucleocapsid phosphoprotein	CD8
BS-GIGI_34-replacement_TCRB.tsv	CASSLGSYEQYF	0.999771	0.000247698	COVID-19-NIH/NIAID	COVID (+)	NVYADSFVIR	eQD124	s_361	COVID-19-B-Non-Acute	ORF1ab	ORF1ab	CD8
BS-GIGI_34-replacement_TCRB.tsv	CASSLGSYEQYF	0.999771	0.000247698	COVID-19-NIH/NIAID	COVID (+)	LIDFYLCFL	eOX43	s_19830	Healthy (No known exposure)	MIELSLIDFYLCFLAFLLFLVLIML	ORF7b	CD8
BS-GIGI_34-replacement_TCRB.tsv	CASSLGSYEQYF	0.999771	0.000247698	COVID-19-NIH/NIAID	COVID (+)	KLNDLCFTNV	eQD124	s_361	COVID-19-B-Non-Acute	ORF1ab	ORF1ab	CD8
BS-GIGI_34-replacement_TCRB.tsv	CASSLGSYEQYF	0.999771	0.000247698	COVID-19-NIH/NIAID	COVID (+)	APGQTGKIA	eDH96	s_1483	Healthy (No known exposure)	ORF1ab	ORF1ab	CD8
BS-GIGI_34-replacement_TCRB.tsv	CASSLGSYEQYF	0.999771	0.000247698	COVID-19-NIH/NIAID	COVID (+)	GYINVFAFPF	eEE226	s_19617	Healthy (No known exposure)	MGYINVFAFPFTIYSLLLCRMN	ORF10	CD8
BS-GIGI_34-replacement_TCRB.tsv	CASSLGSYEQYF	0.999771	0.000247698	COVID-19-NIH/NIAID	COVID (+)	LLLDRLNQL	eOX49	s_10943	Healthy (No known exposure)	PGSSRGTSPARMAGNGGDAALALLLLDRLNQLESKMSG	nucleocapsid phosphoprotein	CD8
BS-GIGI_34-replacement_TCRB.tsv	CASSLGSYEQYF	0.999771	0.000247698	COVID-19-NIH/NIAID	COVID (+)	LLLLDRLNQ	eOX49	s_10943	Healthy (No known exposure)	PGSSRGTSPARMAGNGGDAALALLLLDRLNQLESKMSG	nucleocapsid phosphoprotein	CD8
BS-GIGI_34-replacement_TCRB.tsv	CASSLGSYEQYF	0.999771	0.000247698	COVID-19-NIH/NIAID	COVID (+)	LLLLDRLNQL	eOX49	s_10943	Healthy (No known exposure)	PGSSRGTSPARMAGNGGDAALALLLLDRLNQLESKMSG	nucleocapsid phosphoprotein	CD8
BS-GIGI_34-replacement_TCRB.tsv	CASSLGSYEQYF	0.999771	0.000247698	COVID-19-NIH/NIAID	COVID (+)	ALALLLLDR	eOX49	s_10943	Healthy (No known exposure)	PGSSRGTSPARMAGNGGDAALALLLLDRLNQLESKMSG	nucleocapsid phosphoprotein	CD8
BS-GIGI_34-replacement_TCRB.tsv	CASSLGSYEQYF	0.999771	0.000247698	COVID-19-NIH/NIAID	COVID (+)	YVVDDPCPI	eEE228	s_19943	Healthy (No known exposure)	CTQHQPYVVDDPCPIHFYSKWYIRVGARKSAPLIELC	ORF8	CD8
BS-GIGI_34-replacement_TCRB.tsv	CASSLGSYEQYF	0.999771	0.000247698	COVID-19-NIH/NIAID	COVID (+)	VVDDPCPIHFY	eEE228	s_19943	Healthy (No known exposure)	CTQHQPYVVDDPCPIHFYSKWYIRVGARKSAPLIELC	ORF8	CD8
BS-GIGI_34-replacement_TCRB.tsv	CASSLGSYEQYF	0.999771	0.000247698	COVID-19-NIH/NIAID	COVID (+)	VDDPCPIHFY	eEE228	s_19943	Healthy (No known exposure)	CTQHQPYVVDDPCPIHFYSKWYIRVGARKSAPLIELC	ORF8	CD8
BS-GIGI_34-replacement_TCRB.tsv	CASSLGSYEQYF	0.999771	0.000247698	COVID-19-NIH/NIAID	COVID (+)	MLIIFWFSL	eXL27	s_19830	Healthy (No known exposure)	ORF1ab	ORF1ab	CD8
BS-GIGI_34-replacement_TCRB.tsv	CASSLGSYEQYF	0.999771	0.000247698	COVID-19-NIH/NIAID	COVID (+)	AFPFTIYSL	eEE226	s_19617	Healthy (No known exposure)	MGYINVFAFPFTIYSLLLCRMN	ORF10	CD8
BS-GIGI_34-replacement_TCRB.tsv	CASSLGSYEQYF	0.999771	0.000247698	COVID-19-NIH/NIAID	COVID (+)	INVFAFPFTI	eEE226	s_19617	Healthy (No known exposure)	MGYINVFAFPFTIYSLLLCRMN	ORF10	CD8
BS-GIGI_34-replacement_TCRB.tsv	CASSLGSYEQYF	0.999771	0.000247698	COVID-19-NIH/NIAID	COVID (+)	LNDLCFTNVY	eQD124	s_361	COVID-19-B-Non-Acute	ORF1ab	ORF1ab	CD8
BS-GIGI_34-replacement_TCRB.tsv	CASSLGSYEQYF	0.999771	0.000247698	COVID-19-NIH/NIAID	COVID (+)	MGYINVFAF	eEE226	s_19617	Healthy (No known exposure)	MGYINVFAFPFTIYSLLLCRMN	ORF10	CD8
BS-GIGI_34-replacement_TCRB.tsv	CASSLGSYEQYF	0.999771	0.000247698	COVID-19-NIH/NIAID	COVID (+)	NVFAFPFTI	eEE226	s_19617	Healthy (No known exposure)	MGYINVFAFPFTIYSLLLCRMN	ORF10	CD8
BS-GIGI_34-replacement_TCRB.tsv	CASSLGSYEQYF	0.999771	0.000247698	COVID-19-NIH/NIAID	COVID (+)	NVFAFPFTIY	eEE226	s_19617	Healthy (No known exposure)	MGYINVFAFPFTIYSLLLCRMN	ORF10	CD8
BS-GIGI_34-replacement_TCRB.tsv	CASSLGSYEQYF	0.999771	0.000247698	COVID-19-NIH/NIAID	COVID (+)	IMLIIFWFSL	eXL27	s_19830	Healthy (No known exposure)	ORF1ab	ORF1ab	CD8
BS-GIGI_34-replacement_TCRB.tsv	CASSLGSYEQYF	0.999771	0.000247698	COVID-19-NIH/NIAID	COVID (+)	YLCFLAFLL	eOX43	s_19830	Healthy (No known exposure)	MIELSLIDFYLCFLAFLLFLVLIML	ORF7b	CD8
BS-GIGI_34-replacement_TCRB.tsv	CASSLGSYEQYF	0.999771	0.000247698	COVID-19-NIH/NIAID	COVID (+)	SLIDFYLCFL	eOX43	s_19830	Healthy (No known exposure)	MIELSLIDFYLCFLAFLLFLVLIML	ORF7b	CD8
BS-GIGI_34-replacement_TCRB.tsv	CASSLGSYEQYF	0.999771	0.000247698	COVID-19-NIH/NIAID	COVID (+)	MIELSLIDFY	eOX43	s_19830	Healthy (No known exposure)	MIELSLIDFYLCFLAFLLFLVLIML	ORF7b	CD8
BS-GIGI_34-replacement_TCRB.tsv	CASSLGSYEQYF	0.999771	0.000247698	COVID-19-NIH/NIAID	COVID (+)	LLFLVLIML	eOX43	s_19830	Healthy (No known exposure)	MIELSLIDFYLCFLAFLLFLVLIML	ORF7b	CD8
BS-GIGI_34-replacement_TCRB.tsv	CASSLGSYEQYF	0.999771	0.000247698	COVID-19-NIH/NIAID	COVID (+)	YINVFAFPF	eEE226	s_19617	Healthy (No known exposure)	MGYINVFAFPFTIYSLLLCRMN	ORF10	CD8
BS-GIGI_34-replacement_TCRB.tsv	CASSLGSYEQYF	0.999771	0.000247698	COVID-19-NIH/NIAID	COVID (+)	VYADSFVIR	eQD124	s_361	COVID-19-B-Non-Acute	ORF1ab	ORF1ab	CD8
BS-GIGI_34-replacement_TCRB.tsv	CASSLGSYEQYF	0.999771	0.000247698	COVID-19-NIH/NIAID	COVID (+)	LALLLLDRL	eOX49	s_10943	Healthy (No known exposure)	PGSSRGTSPARMAGNGGDAALALLLLDRLNQLESKMSG	nucleocapsid phosphoprotein	CD8
BS-GIGI_34-replacement_TCRB.tsv	CASSLGSYEQYF	0.999771	0.000247698	COVID-19-NIH/NIAID	COVID (+)	GQTGKIADY	eDH96	s_1483	Healthy (No known exposure)	ORF1ab	ORF1ab	CD8
BS-GIGI_34-replacement_TCRB.tsv	CASSLGSYEQYF	0.999771	0.000247698	COVID-19-NIH/NIAID	COVID (+)	SELVIGAVI	eAV88	s_19830	Healthy (No known exposure)	TRSMWSFNPETNILLNVPLHGTILTRPLLESELVIGAVILR	membrane glycoprotein	CD8
BS-GIGI_34-replacement_TCRB.tsv	CASSLGSYEQYF	0.999771	0.000247698	COVID-19-NIH/NIAID	COVID (+)	FLNGSCGSV	eXL30	s_19617	Healthy (No known exposure)	ORF1ab	ORF1ab	CD8
BS-GIGI_34-replacement_TCRB.tsv	CASSLGSYEQYF	0.999771	0.000247698	COVID-19-NIH/NIAID	COVID (+)	STQDLFLPFF	eQD125	s_7736	COVID-19-Convalescent	ORF1ab	ORF1ab	CD8
BS-GIGI_34-replacement_TCRB.tsv	CASSLGSYEQYF	0.999771	0.000247698	COVID-19-NIH/NIAID	COVID (+)	TQDLFLPFF	eQD125	s_7736	COVID-19-Convalescent	ORF1ab	ORF1ab	CD8
BS-GIGI_34-replacement_TCRB.tsv	CASSLGSYEQYF	0.999771	0.000247698	COVID-19-NIH/NIAID	COVID (+)	LEPLVDLPI	eOX52	s_19384	Healthy (No known exposure)	IYSKHTPINLVRDLPQGFSALEPLVDLPIGINITRFQTLLALH	surface glycoprotein	CD8
BS-GIGI_34-replacement_TCRB.tsv	CASSLGSYEQYF	0.999771	0.000247698	COVID-19-NIH/NIAID	COVID (+)	FPNITNLCPF	eXL30	s_19617	Healthy (No known exposure)	QTSNFRVQPTESIVRFPNITNLCPFGEVFNATRFASVYAWNRK	surface glycoprotein	CD8
BS-GIGI_34-replacement_TCRB.tsv	CASSLGSYEQYF	0.999771	0.000247698	COVID-19-NIH/NIAID	COVID (+)	QPTESIVRF	eXL30	s_19617	Healthy (No known exposure)	QTSNFRVQPTESIVRFPNITNLCPFGEVFNATRFASVYAWNRK	surface glycoprotein	CD8
BS-GIGI_34-replacement_TCRB.tsv	CASSLGSYEQYF	0.999771	0.000247698	COVID-19-NIH/NIAID	COVID (+)	RFPNITNLCPF	eXL30	s_19617	Healthy (No known exposure)	QTSNFRVQPTESIVRFPNITNLCPFGEVFNATRFASVYAWNRK	surface glycoprotein	CD8
BS-GIGI_34-replacement_TCRB.tsv	CASSLGSYEQYF	0.999771	0.000247698	COVID-19-NIH/NIAID	COVID (+)	TESIVRFPNI	eXL30	s_19617	Healthy (No known exposure)	QTSNFRVQPTESIVRFPNITNLCPFGEVFNATRFASVYAWNRK	surface glycoprotein	CD8
BS-GIGI_34-replacement_TCRB.tsv	CASSLGSYEQYF	0.999771	0.000247698	COVID-19-NIH/NIAID	COVID (+)	VQPTESIVRF	eXL30	s_19617	Healthy (No known exposure)	QTSNFRVQPTESIVRFPNITNLCPFGEVFNATRFASVYAWNRK	surface glycoprotein	CD8
BS-GIGI_34-replacement_TCRB.tsv	CASSLGSYEQYF	0.999771	0.000247698	COVID-19-NIH/NIAID	COVID (+)	VRFPNITNL	eXL30	s_19617	Healthy (No known exposure)	QTSNFRVQPTESIVRFPNITNLCPFGEVFNATRFASVYAWNRK	surface glycoprotein	CD8
BS-GIGI_34-replacement_TCRB.tsv	CASSLGSYEQYF	0.999771	0.000247698	COVID-19-NIH/NIAID	COVID (+)	CFTNVYADSF	eQD124	s_361	COVID-19-B-Non-Acute	ORF1ab	ORF1ab	CD8
BS-GIGI_34-replacement_TCRB.tsv	CASSLGSYEQYF	0.999771	0.000247698	COVID-19-NIH/NIAID	COVID (+)	FTNVYADSF	eQD124	s_361	COVID-19-B-Non-Acute	ORF1ab	ORF1ab	CD8
BS-GIGI_34-replacement_TCRB.tsv	CASSLGSYEQYF	0.999771	0.000247698	COVID-19-NIH/NIAID	COVID (+)	SELVIGAVIL	eAV88	s_19830	Healthy (No known exposure)	TRSMWSFNPETNILLNVPLHGTILTRPLLESELVIGAVILR	membrane glycoprotein	CD8
BS-GIGI_34-replacement_TCRB.tsv	CASSLGSYEQYF	0.999771	0.000247698	COVID-19-NIH/NIAID	COVID (+)	CELYHYQECV	eDH96	s_1483	Healthy (No known exposure)	ORF1ab	ORF1ab	CD8
BS-GIGI_34-replacement_TCRB.tsv	CASSLGSYEQYF	0.999771	0.000247698	COVID-19-NIH/NIAID	COVID (+)	KIADYNYKL	eDH96	s_1483	Healthy (No known exposure)	ORF1ab	ORF1ab	CD8
BS-GIGI_34-replacement_TCRB.tsv	CASSLGSYEQYF	0.999771	0.000247698	COVID-19-NIH/NIAID	COVID (+)	QTGKIADYNY	eDH96	s_1483	Healthy (No known exposure)	ORF1ab	ORF1ab	CD8
BS-GIGI_34-replacement_TCRB.tsv	CASSLGSYEQYF	0.999771	0.000247698	COVID-19-NIH/NIAID	COVID (+)	RQIAPGQTGK	eDH96	s_1483	Healthy (No known exposure)	ORF1ab	ORF1ab	CD8
BS-GIGI_34-replacement_TCRB.tsv	CASSLGGYEQYF	0.999769	0.000288982	COVID-19-NIH/NIAID	COVID (+)	VQELYSPIFL	eOX52	s_19384	Healthy (No known exposure)	IRQEEVQELYSPIFLIVAAIVFITLCFTLKRKTE	ORF7a	CD8
BS-GIGI_34-replacement_TCRB.tsv	CASSLGGYEQYF	0.999769	0.000288982	COVID-19-NIH/NIAID	COVID (+)	MIELSLIDFY	eEE224	s_19830	Healthy (No known exposure)	MIELSLIDFYLCFLAFLLFLVLIML	ORF7b	CD8
BS-GIGI_34-replacement_TCRB.tsv	CASSLGGYEQYF	0.999769	0.000288982	COVID-19-NIH/NIAID	COVID (+)	SLIDFYLCFL	eEE224	s_19830	Healthy (No known exposure)	MIELSLIDFYLCFLAFLLFLVLIML	ORF7b	CD8
BS-GIGI_34-replacement_TCRB.tsv	CASSLGGYEQYF	0.999769	0.000288982	COVID-19-NIH/NIAID	COVID (+)	YLCFLAFLL	eEE224	s_19830	Healthy (No known exposure)	MIELSLIDFYLCFLAFLLFLVLIML	ORF7b	CD8
BS-GIGI_34-replacement_TCRB.tsv	CASSLGGYEQYF	0.999769	0.000288982	COVID-19-NIH/NIAID	COVID (+)	IMLIIFWFSL	eXL31	s_20300	Healthy (No known exposure)	ORF1ab	ORF1ab	CD8
BS-GIGI_34-replacement_TCRB.tsv	CASSLGGYEQYF	0.999769	0.000288982	COVID-19-NIH/NIAID	COVID (+)	MLIIFWFSL	eXL31	s_20300	Healthy (No known exposure)	ORF1ab	ORF1ab	CD8
BS-GIGI_34-replacement_TCRB.tsv	CASSLGGYEQYF	0.999769	0.000288982	COVID-19-NIH/NIAID	COVID (+)	RVGARKSAPL	eEE228	s_19943	Healthy (No known exposure)	CTQHQPYVVDDPCPIHFYSKWYIRVGARKSAPLIELC	ORF8	CD8
BS-GIGI_34-replacement_TCRB.tsv	CASSLGGYEQYF	0.999769	0.000288982	COVID-19-NIH/NIAID	COVID (+)	VGARKSAPL	eEE228	s_19943	Healthy (No known exposure)	CTQHQPYVVDDPCPIHFYSKWYIRVGARKSAPLIELC	ORF8	CD8
BS-GIGI_34-replacement_TCRB.tsv	CASSLGGYEQYF	0.999769	0.000288982	COVID-19-NIH/NIAID	COVID (+)	RIRGGDGKM	eLH41	s_3821	COVID-19-Convalescent	GVPINTNSSPDDQIGYYRRATRRIRGGDGKMKDLSPRW	nucleocapsid phosphoprotein	CD8
BS-GIGI_34-replacement_TCRB.tsv	CASSLGGYEQYF	0.999769	0.000288982	COVID-19-NIH/NIAID	COVID (+)	RIRGGDGKMK	eLH41	s_3821	COVID-19-Convalescent	GVPINTNSSPDDQIGYYRRATRRIRGGDGKMKDLSPRW	nucleocapsid phosphoprotein	CD8
BS-GIGI_34-replacement_TCRB.tsv	CASSLGGYEQYF	0.999769	0.000288982	COVID-19-NIH/NIAID	COVID (+)	GMEVTPSGTWL	eEE224	s_19830	Healthy (No known exposure)	ORF1ab	ORF1ab	CD8
BS-GIGI_34-replacement_TCRB.tsv	CASSLGGYEQYF	0.999769	0.000288982	COVID-19-NIH/NIAID	COVID (+)	MEVTPSGTWL	eEE224	s_19830	Healthy (No known exposure)	ORF1ab	ORF1ab	CD8
BS-GIGI_34-replacement_TCRB.tsv	CASSLGGYEQYF	0.999769	0.000288982	COVID-19-NIH/NIAID	COVID (+)	TPSGTWLTY	eEE224	s_19830	Healthy (No known exposure)	ORF1ab	ORF1ab	CD8
BS-GIGI_34-replacement_TCRB.tsv	CASSLGGYEQYF	0.999769	0.000288982	COVID-19-NIH/NIAID	COVID (+)	VTPSGTWLTY	eEE224	s_19830	Healthy (No known exposure)	ORF1ab	ORF1ab	CD8
BS-GIGI_34-replacement_TCRB.tsv	CASSLGGYEQYF	0.999769	0.000288982	COVID-19-NIH/NIAID	COVID (+)	AQVDVVNFNL	eEE226	s_19617	Healthy (No known exposure)	ORF1ab	ORF1ab	CD8
BS-GIGI_34-replacement_TCRB.tsv	CASSLGGYEQYF	0.999769	0.000288982	COVID-19-NIH/NIAID	COVID (+)	NYIAQVDVV	eEE226	s_19617	Healthy (No known exposure)	ORF1ab	ORF1ab	CD8
BS-GIGI_34-replacement_TCRB.tsv	CASSLGGYEQYF	0.999769	0.000288982	COVID-19-NIH/NIAID	COVID (+)	VQELYSPIF	eOX52	s_19384	Healthy (No known exposure)	IRQEEVQELYSPIFLIVAAIVFITLCFTLKRKTE	ORF7a	CD8
BS-GIGI_34-replacement_TCRB.tsv	CASSLGGYEQYF	0.999769	0.000288982	COVID-19-NIH/NIAID	COVID (+)	QELYSPIFL	eOX52	s_19384	Healthy (No known exposure)	IRQEEVQELYSPIFLIVAAIVFITLCFTLKRKTE	ORF7a	CD8
BS-GIGI_34-replacement_TCRB.tsv	CASSLGGYEQYF	0.999769	0.000288982	COVID-19-NIH/NIAID	COVID (+)	WPVTLACFVL	eXL27	s_19830	Healthy (No known exposure)	QFAYANRNRFLYIIKLIFLWLLWPVTLACFVLAAVYRINWI	membrane glycoprotein	CD8
BS-GIGI_34-replacement_TCRB.tsv	CASSLGGYEQYF	0.999769	0.000288982	COVID-19-NIH/NIAID	COVID (+)	LYSPIFLIV	eOX52	s_19384	Healthy (No known exposure)	IRQEEVQELYSPIFLIVAAIVFITLCFTLKRKTE	ORF7a	CD8
BS-GIGI_34-replacement_TCRB.tsv	CASSLGGYEQYF	0.999769	0.000288982	COVID-19-NIH/NIAID	COVID (+)	LLFLVLIML	eEE224	s_19830	Healthy (No known exposure)	MIELSLIDFYLCFLAFLLFLVLIML	ORF7b	CD8
BS-GIGI_34-replacement_TCRB.tsv	CASSLGGYEQYF	0.999769	0.000288982	COVID-19-NIH/NIAID	COVID (+)	FLWLLWPVTL	eXL27	s_19830	Healthy (No known exposure)	QFAYANRNRFLYIIKLIFLWLLWPVTLACFVLAAVYRINWI	membrane glycoprotein	CD8
BS-GIGI_34-replacement_TCRB.tsv	CASSLGGYEQYF	0.999769	0.000288982	COVID-19-NIH/NIAID	COVID (+)	AFLLFLVLI	eEE224	s_19830	Healthy (No known exposure)	MIELSLIDFYLCFLAFLLFLVLIML	ORF7b	CD8
BS-GIGI_34-replacement_TCRB.tsv	CASSLGGYEQYF	0.999769	0.000288982	COVID-19-NIH/NIAID	COVID (+)	FLAFLLFLV	eEE224	s_19830	Healthy (No known exposure)	MIELSLIDFYLCFLAFLLFLVLIML	ORF7b	CD8
BS-GIGI_34-replacement_TCRB.tsv	CASSLGGYEQYF	0.999769	0.000288982	COVID-19-NIH/NIAID	COVID (+)	FYLCFLAFLL	eEE224	s_19830	Healthy (No known exposure)	MIELSLIDFYLCFLAFLLFLVLIML	ORF7b	CD8
BS-GIGI_34-replacement_TCRB.tsv	CASSLGGYEQYF	0.999769	0.000288982	COVID-19-NIH/NIAID	COVID (+)	IDFYLCFLAF	eEE224	s_19830	Healthy (No known exposure)	MIELSLIDFYLCFLAFLLFLVLIML	ORF7b	CD8
BS-GIGI_34-replacement_TCRB.tsv	CASSLGGYEQYF	0.999769	0.000288982	COVID-19-NIH/NIAID	COVID (+)	IELSLIDFYL	eEE224	s_19830	Healthy (No known exposure)	MIELSLIDFYLCFLAFLLFLVLIML	ORF7b	CD8
BS-GIGI_34-replacement_TCRB.tsv	CASSLGGYEQYF	0.999769	0.000288982	COVID-19-NIH/NIAID	COVID (+)	VEHVTFFIY	eLH42	s_1588	COVID-19-Convalescent	ORF1ab	ORF1ab	CD8
BS-GIGI_34-replacement_TCRB.tsv	CASSLGGYEQYF	0.999769	0.000288982	COVID-19-NIH/NIAID	COVID (+)	STDTGVEHVTFFIY	eLH42	s_1588	COVID-19-Convalescent	ORF1ab	ORF1ab	CD8
BS-GIGI_34-replacement_TCRB.tsv	CASSLGGYEQYF	0.999769	0.000288982	COVID-19-NIH/NIAID	COVID (+)	HVTFFIYNK	eLH42	s_1588	COVID-19-Convalescent	ORF1ab	ORF1ab	CD8
BS-GIGI_34-replacement_TCRB.tsv	CASSLGGYEQYF	0.999769	0.000288982	COVID-19-NIH/NIAID	COVID (+)	GVEHVTFFIY	eLH42	s_1588	COVID-19-Convalescent	ORF1ab	ORF1ab	CD8
BS-GIGI_34-replacement_TCRB.tsv	CASSLGGYEQYF	0.999769	0.000288982	COVID-19-NIH/NIAID	COVID (+)	YLNTLTLAV	eEE226	s_19617	Healthy (No known exposure)	ORF1ab	ORF1ab	CD8
BS-GIGI_34-replacement_TCRB.tsv	CASSLGGYEQYF	0.999769	0.000288982	COVID-19-NIH/NIAID	COVID (+)	VLWAHGFEL	eOX54	s_10881	Healthy (No known exposure)	ORF1ab	ORF1ab	CD8
BS-GIGI_34-replacement_TCRB.tsv	CASSLGGYEQYF	0.999769	0.000288982	COVID-19-NIH/NIAID	COVID (+)	FVDGVPFVV	eOX43	s_19830	Healthy (No known exposure)	ORF1ab	ORF1ab	CD8
BS-GIGI_34-replacement_TCRB.tsv	CASSLGGYEQYF	0.999769	0.000288982	COVID-19-NIH/NIAID	COVID (+)	ILHCANFNV	eOX46	s_19943	Healthy (No known exposure)	ORF1ab	ORF1ab	CD8
BS-GIGI_34-replacement_TCRB.tsv	CASSLGGYEQYF	0.999769	0.000288982	COVID-19-NIH/NIAID	COVID (+)	HTTDPSFLGRY	eQD111	s_7717	COVID-19-Convalescent	ORF1ab	ORF1ab	CD8
BS-GIGI_34-replacement_TCRB.tsv	CASSLGGYEQYF	0.999769	0.000288982	COVID-19-NIH/NIAID	COVID (+)	SEVGPEHSLAEY	eXL30	s_19617	Healthy (No known exposure)	ORF1ab	ORF1ab	CD8
BS-GIGI_34-replacement_TCRB.tsv	CASSLGGYEQYF	0.999769	0.000288982	COVID-19-NIH/NIAID	COVID (+)	ELYSPIFLI	eOX52	s_19384	Healthy (No known exposure)	IRQEEVQELYSPIFLIVAAIVFITLCFTLKRKTE	ORF7a	CD8
BS-GIGI_34-replacement_TCRB.tsv	CASSLGGYEQYF	0.999769	0.000288982	COVID-19-NIH/NIAID	COVID (+)	LWLLWPVTL	eXL27	s_19830	Healthy (No known exposure)	QFAYANRNRFLYIIKLIFLWLLWPVTLACFVLAAVYRINWI	membrane glycoprotein	CD8
BS-GIGI_34-replacement_TCRB.tsv	CASSLGGYEQYF	0.999769	0.000288982	COVID-19-NIH/NIAID	COVID (+)	LIDFYLCFL	eEE224	s_19830	Healthy (No known exposure)	MIELSLIDFYLCFLAFLLFLVLIML	ORF7b	CD8
BS-GIGI_34-replacement_TCRB.tsv	CASSLGGYEQYF	0.999769	0.000288982	COVID-19-NIH/NIAID	COVID (+)	LWPVTLACF	eXL27	s_19830	Healthy (No known exposure)	QFAYANRNRFLYIIKLIFLWLLWPVTLACFVLAAVYRINWI	membrane glycoprotein	CD8
BS-GIGI_34-replacement_TCRB.tsv	CASSLGGYEQYF	0.999769	0.000288982	COVID-19-NIH/NIAID	COVID (+)	TLACFVLAAV	eXL27	s_19830	Healthy (No known exposure)	QFAYANRNRFLYIIKLIFLWLLWPVTLACFVLAAVYRINWI	membrane glycoprotein	CD8
BS-GIGI_34-replacement_TCRB.tsv	CASSLGGYEQYF	0.999769	0.000288982	COVID-19-NIH/NIAID	COVID (+)	WLLWPVTLA	eXL27	s_19830	Healthy (No known exposure)	QFAYANRNRFLYIIKLIFLWLLWPVTLACFVLAAVYRINWI	membrane glycoprotein	CD8
BS-GIGI_34-replacement_TCRB.tsv	CASSLGGYEQYF	0.999769	0.000288982	COVID-19-NIH/NIAID	COVID (+)	FYLCFLAFL	eEE224	s_19830	Healthy (No known exposure)	MIELSLIDFYLCFLAFLLFLVLIML	ORF7b	CD8
BS-GIGI_34-replacement_TCRB.tsv	CASSLGGYEQYF	0.999769	0.000288982	COVID-19-NIH/NIAID	COVID (+)	FLWLLWPVT	eXL27	s_19830	Healthy (No known exposure)	QFAYANRNRFLYIIKLIFLWLLWPVTLACFVLAAVYRINWI	membrane glycoprotein	CD8
BS-EQ-0006-T1-replacement_TCRB.tsv	CASSEGASNQPQHF	0.999768	0.000749625	COVID-19-NIH/NIAID	COVID (+)	CGDSTECSNLLLQYGSFCT	eAV100	s_1995	COVID-19-Convalescent	SVTTEILPVSMTKTSVDCTMYICGDSTECSNLLLQYGSFCTQL	surface glycoprotein	CD4
BS-EQ-0006-T1-replacement_TCRB.tsv	CASSEGASNQPQHF	0.999768	0.000749625	COVID-19-NIH/NIAID	COVID (+)	AQVKQIYKTPPIKDFGGFN	eAV100	s_1995	COVID-19-Convalescent	ORF1ab	ORF1ab	CD4
BS-EQ-0006-T1-replacement_TCRB.tsv	CASSEGASNQPQHF	0.999768	0.000749625	COVID-19-NIH/NIAID	COVID (+)	NLLLQYGSFCTQLNRALTG	eAV100	s_1995	COVID-19-Convalescent	ORF1ab	ORF1ab	CD4
BS-EQ-0006-T1-replacement_TCRB.tsv	CASSEGASNQPQHF	0.999768	0.000749625	COVID-19-NIH/NIAID	COVID (+)	DKNTQEVFAQVKQIYKTPP	eAV100	s_1995	COVID-19-Convalescent	SFCTQLNRALTGIAVEQDKNTQEVFAQVKQIYKTPPIKDFGGF	surface glycoprotein	CD4
BS-EQ-0006-T1-replacement_TCRB.tsv	CASSEGASNQPQHF	0.999768	0.000749625	COVID-19-NIH/NIAID	COVID (+)	FCTQLNRALTGIAVEQDKN	eAV100	s_1995	COVID-19-Convalescent	SFCTQLNRALTGIAVEQDKNTQEVFAQVKQIYKTPPIKDFGGF	surface glycoprotein	CD4
BS-EQ-0006-T1-replacement_TCRB.tsv	CASSEGASNQPQHF	0.999768	0.000749625	COVID-19-NIH/NIAID	COVID (+)	LTGIAVEQDKNTQEVFAQV	eAV100	s_1995	COVID-19-Convalescent	SFCTQLNRALTGIAVEQDKNTQEVFAQVKQIYKTPPIKDFGGF	surface glycoprotein	CD4
BS-EQ-41-T1-replacement_TCRB.tsv	CASSLGSYEQYF	0.999767	0.000522739	COVID-19-NIH/NIAID	COVID (+)	APGQTGKIA	eDH96	s_1483	Healthy (No known exposure)	ORF1ab	ORF1ab	CD8
BS-EQ-41-T1-replacement_TCRB.tsv	CASSLGSYEQYF	0.999767	0.000522739	COVID-19-NIH/NIAID	COVID (+)	QTGKIADYNY	eDH96	s_1483	Healthy (No known exposure)	ORF1ab	ORF1ab	CD8
BS-EQ-41-T1-replacement_TCRB.tsv	CASSLGSYEQYF	0.999767	0.000522739	COVID-19-NIH/NIAID	COVID (+)	KIADYNYKL	eDH96	s_1483	Healthy (No known exposure)	ORF1ab	ORF1ab	CD8
BS-EQ-41-T1-replacement_TCRB.tsv	CASSLGSYEQYF	0.999767	0.000522739	COVID-19-NIH/NIAID	COVID (+)	GQTGKIADY	eDH96	s_1483	Healthy (No known exposure)	ORF1ab	ORF1ab	CD8
BS-EQ-41-T1-replacement_TCRB.tsv	CASSLGSYEQYF	0.999767	0.000522739	COVID-19-NIH/NIAID	COVID (+)	NVYADSFVIR	eQD124	s_361	COVID-19-B-Non-Acute	ORF1ab	ORF1ab	CD8
BS-EQ-41-T1-replacement_TCRB.tsv	CASSLGSYEQYF	0.999767	0.000522739	COVID-19-NIH/NIAID	COVID (+)	VYADSFVIR	eQD124	s_361	COVID-19-B-Non-Acute	ORF1ab	ORF1ab	CD8
BS-EQ-41-T1-replacement_TCRB.tsv	CASSLGSYEQYF	0.999767	0.000522739	COVID-19-NIH/NIAID	COVID (+)	SELVIGAVI	eAV88	s_19830	Healthy (No known exposure)	TRSMWSFNPETNILLNVPLHGTILTRPLLESELVIGAVILR	membrane glycoprotein	CD8
BS-EQ-41-T1-replacement_TCRB.tsv	CASSLGSYEQYF	0.999767	0.000522739	COVID-19-NIH/NIAID	COVID (+)	LNDLCFTNVY	eQD124	s_361	COVID-19-B-Non-Acute	ORF1ab	ORF1ab	CD8
BS-EQ-41-T1-replacement_TCRB.tsv	CASSLGSYEQYF	0.999767	0.000522739	COVID-19-NIH/NIAID	COVID (+)	KLNDLCFTNV	eQD124	s_361	COVID-19-B-Non-Acute	ORF1ab	ORF1ab	CD8
BS-EQ-41-T1-replacement_TCRB.tsv	CASSLGSYEQYF	0.999767	0.000522739	COVID-19-NIH/NIAID	COVID (+)	FTNVYADSFV	eQD124	s_361	COVID-19-B-Non-Acute	ORF1ab	ORF1ab	CD8
BS-EQ-41-T1-replacement_TCRB.tsv	CASSLGSYEQYF	0.999767	0.000522739	COVID-19-NIH/NIAID	COVID (+)	RQIAPGQTGK	eDH96	s_1483	Healthy (No known exposure)	ORF1ab	ORF1ab	CD8
BS-EQ-41-T1-replacement_TCRB.tsv	CASSLGSYEQYF	0.999767	0.000522739	COVID-19-NIH/NIAID	COVID (+)	SELVIGAVIL	eAV88	s_19830	Healthy (No known exposure)	TRSMWSFNPETNILLNVPLHGTILTRPLLESELVIGAVILR	membrane glycoprotein	CD8
BS-EQ-41-T1-replacement_TCRB.tsv	CASSLGSYEQYF	0.999767	0.000522739	COVID-19-NIH/NIAID	COVID (+)	CFTNVYADSF	eQD124	s_361	COVID-19-B-Non-Acute	ORF1ab	ORF1ab	CD8
BS-EQ-41-T1-replacement_TCRB.tsv	CASSLGSYEQYF	0.999767	0.000522739	COVID-19-NIH/NIAID	COVID (+)	CELYHYQECV	eDH96	s_1483	Healthy (No known exposure)	ORF1ab	ORF1ab	CD8
BS-EQ-41-T1-replacement_TCRB.tsv	CASSLGSYEQYF	0.999767	0.000522739	COVID-19-NIH/NIAID	COVID (+)	LLFLVLIML	eOX43	s_19830	Healthy (No known exposure)	MIELSLIDFYLCFLAFLLFLVLIML	ORF7b	CD8
BS-EQ-41-T1-replacement_TCRB.tsv	CASSLGSYEQYF	0.999767	0.000522739	COVID-19-NIH/NIAID	COVID (+)	LIDFYLCFL	eOX43	s_19830	Healthy (No known exposure)	MIELSLIDFYLCFLAFLLFLVLIML	ORF7b	CD8
BS-EQ-41-T1-replacement_TCRB.tsv	CASSLGSYEQYF	0.999767	0.000522739	COVID-19-NIH/NIAID	COVID (+)	IELSLIDFYL	eOX43	s_19830	Healthy (No known exposure)	MIELSLIDFYLCFLAFLLFLVLIML	ORF7b	CD8
BS-EQ-41-T1-replacement_TCRB.tsv	CASSLGSYEQYF	0.999767	0.000522739	COVID-19-NIH/NIAID	COVID (+)	IDFYLCFLAF	eOX43	s_19830	Healthy (No known exposure)	MIELSLIDFYLCFLAFLLFLVLIML	ORF7b	CD8
BS-EQ-41-T1-replacement_TCRB.tsv	CASSLGSYEQYF	0.999767	0.000522739	COVID-19-NIH/NIAID	COVID (+)	ITLATCELY	eDH96	s_1483	Healthy (No known exposure)	ORF1ab	ORF1ab	CD8
BS-EQ-41-T1-replacement_TCRB.tsv	CASSLGSYEQYF	0.999767	0.000522739	COVID-19-NIH/NIAID	COVID (+)	LITLATCELY	eDH96	s_1483	Healthy (No known exposure)	ORF1ab	ORF1ab	CD8
BS-EQ-41-T1-replacement_TCRB.tsv	CASSLGSYEQYF	0.999767	0.000522739	COVID-19-NIH/NIAID	COVID (+)	TLATCELYHY	eDH96	s_1483	Healthy (No known exposure)	ORF1ab	ORF1ab	CD8
BS-EQ-41-T1-replacement_TCRB.tsv	CASSLGSYEQYF	0.999767	0.000522739	COVID-19-NIH/NIAID	COVID (+)	VQPTESIVRF	eXL30	s_19617	Healthy (No known exposure)	QTSNFRVQPTESIVRFPNITNLCPFGEVFNATRFASVYAWNRK	surface glycoprotein	CD8
BS-EQ-41-T1-replacement_TCRB.tsv	CASSLGSYEQYF	0.999767	0.000522739	COVID-19-NIH/NIAID	COVID (+)	RFPNITNLCPF	eXL30	s_19617	Healthy (No known exposure)	QTSNFRVQPTESIVRFPNITNLCPFGEVFNATRFASVYAWNRK	surface glycoprotein	CD8
BS-EQ-41-T1-replacement_TCRB.tsv	CASSLGSYEQYF	0.999767	0.000522739	COVID-19-NIH/NIAID	COVID (+)	AFLLFLVLI	eOX43	s_19830	Healthy (No known exposure)	MIELSLIDFYLCFLAFLLFLVLIML	ORF7b	CD8
BS-EQ-41-T1-replacement_TCRB.tsv	CASSLGSYEQYF	0.999767	0.000522739	COVID-19-NIH/NIAID	COVID (+)	FLAFLLFLV	eOX43	s_19830	Healthy (No known exposure)	MIELSLIDFYLCFLAFLLFLVLIML	ORF7b	CD8
BS-EQ-41-T1-replacement_TCRB.tsv	CASSLGSYEQYF	0.999767	0.000522739	COVID-19-NIH/NIAID	COVID (+)	FYLCFLAFL	eOX43	s_19830	Healthy (No known exposure)	MIELSLIDFYLCFLAFLLFLVLIML	ORF7b	CD8
BS-EQ-41-T1-replacement_TCRB.tsv	CASSLGSYEQYF	0.999767	0.000522739	COVID-19-NIH/NIAID	COVID (+)	FTNVYADSF	eQD124	s_361	COVID-19-B-Non-Acute	ORF1ab	ORF1ab	CD8
BS-EQ-41-T1-replacement_TCRB.tsv	CASSLGSYEQYF	0.999767	0.000522739	COVID-19-NIH/NIAID	COVID (+)	TESIVRFPNI	eXL30	s_19617	Healthy (No known exposure)	QTSNFRVQPTESIVRFPNITNLCPFGEVFNATRFASVYAWNRK	surface glycoprotein	CD8
BS-EQ-41-T1-replacement_TCRB.tsv	CASSLGSYEQYF	0.999767	0.000522739	COVID-19-NIH/NIAID	COVID (+)	VRFPNITNL	eXL30	s_19617	Healthy (No known exposure)	QTSNFRVQPTESIVRFPNITNLCPFGEVFNATRFASVYAWNRK	surface glycoprotein	CD8
BS-EQ-41-T1-replacement_TCRB.tsv	CASSLGSYEQYF	0.999767	0.000522739	COVID-19-NIH/NIAID	COVID (+)	FYLCFLAFLL	eOX43	s_19830	Healthy (No known exposure)	MIELSLIDFYLCFLAFLLFLVLIML	ORF7b	CD8
BS-EQ-41-T1-replacement_TCRB.tsv	CASSLGSYEQYF	0.999767	0.000522739	COVID-19-NIH/NIAID	COVID (+)	FLNGSCGSV	eXL30	s_19617	Healthy (No known exposure)	ORF1ab	ORF1ab	CD8
BS-EQ-41-T1-replacement_TCRB.tsv	CASSLGSYEQYF	0.999767	0.000522739	COVID-19-NIH/NIAID	COVID (+)	STQDLFLPFF	eQD125	s_7736	COVID-19-Convalescent	ORF1ab	ORF1ab	CD8
BS-EQ-41-T1-replacement_TCRB.tsv	CASSLGSYEQYF	0.999767	0.000522739	COVID-19-NIH/NIAID	COVID (+)	INVFAFPFTI	eEE226	s_19617	Healthy (No known exposure)	MGYINVFAFPFTIYSLLLCRMN	ORF10	CD8
BS-EQ-41-T1-replacement_TCRB.tsv	CASSLGSYEQYF	0.999767	0.000522739	COVID-19-NIH/NIAID	COVID (+)	QPTESIVRF	eXL30	s_19617	Healthy (No known exposure)	QTSNFRVQPTESIVRFPNITNLCPFGEVFNATRFASVYAWNRK	surface glycoprotein	CD8
BS-EQ-41-T1-replacement_TCRB.tsv	CASSLGSYEQYF	0.999767	0.000522739	COVID-19-NIH/NIAID	COVID (+)	GYINVFAFPF	eEE226	s_19617	Healthy (No known exposure)	MGYINVFAFPFTIYSLLLCRMN	ORF10	CD8
BS-EQ-41-T1-replacement_TCRB.tsv	CASSLGSYEQYF	0.999767	0.000522739	COVID-19-NIH/NIAID	COVID (+)	AFPFTIYSL	eEE226	s_19617	Healthy (No known exposure)	MGYINVFAFPFTIYSLLLCRMN	ORF10	CD8
BS-EQ-41-T1-replacement_TCRB.tsv	CASSLGSYEQYF	0.999767	0.000522739	COVID-19-NIH/NIAID	COVID (+)	LLLLDRLNQL	eOX49	s_10943	Healthy (No known exposure)	PGSSRGTSPARMAGNGGDAALALLLLDRLNQLESKMSG	nucleocapsid phosphoprotein	CD8
BS-EQ-41-T1-replacement_TCRB.tsv	CASSLGSYEQYF	0.999767	0.000522739	COVID-19-NIH/NIAID	COVID (+)	LLLLDRLNQ	eOX49	s_10943	Healthy (No known exposure)	PGSSRGTSPARMAGNGGDAALALLLLDRLNQLESKMSG	nucleocapsid phosphoprotein	CD8
BS-EQ-41-T1-replacement_TCRB.tsv	CASSLGSYEQYF	0.999767	0.000522739	COVID-19-NIH/NIAID	COVID (+)	LLLDRLNQL	eOX49	s_10943	Healthy (No known exposure)	PGSSRGTSPARMAGNGGDAALALLLLDRLNQLESKMSG	nucleocapsid phosphoprotein	CD8
BS-EQ-41-T1-replacement_TCRB.tsv	CASSLGSYEQYF	0.999767	0.000522739	COVID-19-NIH/NIAID	COVID (+)	LALLLLDRL	eOX49	s_10943	Healthy (No known exposure)	PGSSRGTSPARMAGNGGDAALALLLLDRLNQLESKMSG	nucleocapsid phosphoprotein	CD8
BS-EQ-41-T1-replacement_TCRB.tsv	CASSLGSYEQYF	0.999767	0.000522739	COVID-19-NIH/NIAID	COVID (+)	GDAALALLLL	eOX49	s_10943	Healthy (No known exposure)	PGSSRGTSPARMAGNGGDAALALLLLDRLNQLESKMSG	nucleocapsid phosphoprotein	CD8
BS-EQ-41-T1-replacement_TCRB.tsv	CASSLGSYEQYF	0.999767	0.000522739	COVID-19-NIH/NIAID	COVID (+)	ALALLLLDR	eOX49	s_10943	Healthy (No known exposure)	PGSSRGTSPARMAGNGGDAALALLLLDRLNQLESKMSG	nucleocapsid phosphoprotein	CD8
BS-EQ-41-T1-replacement_TCRB.tsv	CASSLGSYEQYF	0.999767	0.000522739	COVID-19-NIH/NIAID	COVID (+)	YVVDDPCPI	eEE228	s_19943	Healthy (No known exposure)	CTQHQPYVVDDPCPIHFYSKWYIRVGARKSAPLIELC	ORF8	CD8
BS-EQ-41-T1-replacement_TCRB.tsv	CASSLGSYEQYF	0.999767	0.000522739	COVID-19-NIH/NIAID	COVID (+)	VVDDPCPIHFY	eEE228	s_19943	Healthy (No known exposure)	CTQHQPYVVDDPCPIHFYSKWYIRVGARKSAPLIELC	ORF8	CD8
BS-EQ-41-T1-replacement_TCRB.tsv	CASSLGSYEQYF	0.999767	0.000522739	COVID-19-NIH/NIAID	COVID (+)	VDDPCPIHFY	eEE228	s_19943	Healthy (No known exposure)	CTQHQPYVVDDPCPIHFYSKWYIRVGARKSAPLIELC	ORF8	CD8
BS-EQ-41-T1-replacement_TCRB.tsv	CASSLGSYEQYF	0.999767	0.000522739	COVID-19-NIH/NIAID	COVID (+)	MLIIFWFSL	eXL27	s_19830	Healthy (No known exposure)	ORF1ab	ORF1ab	CD8
BS-EQ-41-T1-replacement_TCRB.tsv	CASSLGSYEQYF	0.999767	0.000522739	COVID-19-NIH/NIAID	COVID (+)	IMLIIFWFSL	eXL27	s_19830	Healthy (No known exposure)	ORF1ab	ORF1ab	CD8
BS-EQ-41-T1-replacement_TCRB.tsv	CASSLGSYEQYF	0.999767	0.000522739	COVID-19-NIH/NIAID	COVID (+)	YLCFLAFLL	eOX43	s_19830	Healthy (No known exposure)	MIELSLIDFYLCFLAFLLFLVLIML	ORF7b	CD8
BS-EQ-41-T1-replacement_TCRB.tsv	CASSLGSYEQYF	0.999767	0.000522739	COVID-19-NIH/NIAID	COVID (+)	MGYINVFAF	eEE226	s_19617	Healthy (No known exposure)	MGYINVFAFPFTIYSLLLCRMN	ORF10	CD8
BS-EQ-41-T1-replacement_TCRB.tsv	CASSLGSYEQYF	0.999767	0.000522739	COVID-19-NIH/NIAID	COVID (+)	NVFAFPFTI	eEE226	s_19617	Healthy (No known exposure)	MGYINVFAFPFTIYSLLLCRMN	ORF10	CD8
BS-EQ-41-T1-replacement_TCRB.tsv	CASSLGSYEQYF	0.999767	0.000522739	COVID-19-NIH/NIAID	COVID (+)	NVFAFPFTIY	eEE226	s_19617	Healthy (No known exposure)	MGYINVFAFPFTIYSLLLCRMN	ORF10	CD8
BS-EQ-41-T1-replacement_TCRB.tsv	CASSLGSYEQYF	0.999767	0.000522739	COVID-19-NIH/NIAID	COVID (+)	YINVFAFPF	eEE226	s_19617	Healthy (No known exposure)	MGYINVFAFPFTIYSLLLCRMN	ORF10	CD8
BS-EQ-41-T1-replacement_TCRB.tsv	CASSLGSYEQYF	0.999767	0.000522739	COVID-19-NIH/NIAID	COVID (+)	SLIDFYLCFL	eOX43	s_19830	Healthy (No known exposure)	MIELSLIDFYLCFLAFLLFLVLIML	ORF7b	CD8
BS-EQ-41-T1-replacement_TCRB.tsv	CASSLGSYEQYF	0.999767	0.000522739	COVID-19-NIH/NIAID	COVID (+)	MIELSLIDFY	eOX43	s_19830	Healthy (No known exposure)	MIELSLIDFYLCFLAFLLFLVLIML	ORF7b	CD8
BS-EQ-41-T1-replacement_TCRB.tsv	CASSLGSYEQYF	0.999767	0.000522739	COVID-19-NIH/NIAID	COVID (+)	TQDLFLPFF	eQD125	s_7736	COVID-19-Convalescent	ORF1ab	ORF1ab	CD8
BS-EQ-41-T1-replacement_TCRB.tsv	CASSLGSYEQYF	0.999767	0.000522739	COVID-19-NIH/NIAID	COVID (+)	LEPLVDLPI	eOX52	s_19384	Healthy (No known exposure)	IYSKHTPINLVRDLPQGFSALEPLVDLPIGINITRFQTLLALH	surface glycoprotein	CD8
BS-EQ-41-T1-replacement_TCRB.tsv	CASSLGSYEQYF	0.999767	0.000522739	COVID-19-NIH/NIAID	COVID (+)	FPNITNLCPF	eXL30	s_19617	Healthy (No known exposure)	QTSNFRVQPTESIVRFPNITNLCPFGEVFNATRFASVYAWNRK	surface glycoprotein	CD8
BS-GN-0015-T0-replacement_TCRB.tsv	CASSQGNYGYTF	0.999766	0.00036785	COVID-19-NIH/NIAID	COVID (+)	ALALLLLDR	eHO136	s_926	COVID-19-Convalescent	PGSSRGTSPARMAGNGGDAALALLLLDRLNQLESKMSG	nucleocapsid phosphoprotein	CD8
BS-GN-0015-T0-replacement_TCRB.tsv	CASSQGNYGYTF	0.999766	0.00036785	COVID-19-NIH/NIAID	COVID (+)	GDAALALLLL	eHO136	s_926	COVID-19-Convalescent	PGSSRGTSPARMAGNGGDAALALLLLDRLNQLESKMSG	nucleocapsid phosphoprotein	CD8
BS-GN-0015-T0-replacement_TCRB.tsv	CASSQGNYGYTF	0.999766	0.00036785	COVID-19-NIH/NIAID	COVID (+)	LALLLLDRL	eHO136	s_926	COVID-19-Convalescent	PGSSRGTSPARMAGNGGDAALALLLLDRLNQLESKMSG	nucleocapsid phosphoprotein	CD8
BS-GN-0015-T0-replacement_TCRB.tsv	CASSQGNYGYTF	0.999766	0.00036785	COVID-19-NIH/NIAID	COVID (+)	LLLDRLNQL	eHO136	s_926	COVID-19-Convalescent	PGSSRGTSPARMAGNGGDAALALLLLDRLNQLESKMSG	nucleocapsid phosphoprotein	CD8
BS-GN-0015-T0-replacement_TCRB.tsv	CASSQGNYGYTF	0.999766	0.00036785	COVID-19-NIH/NIAID	COVID (+)	LLLLDRLNQ	eHO136	s_926	COVID-19-Convalescent	PGSSRGTSPARMAGNGGDAALALLLLDRLNQLESKMSG	nucleocapsid phosphoprotein	CD8
BS-GN-0015-T0-replacement_TCRB.tsv	CASSQGNYGYTF	0.999766	0.00036785	COVID-19-NIH/NIAID	COVID (+)	LLLLDRLNQL	eHO136	s_926	COVID-19-Convalescent	PGSSRGTSPARMAGNGGDAALALLLLDRLNQLESKMSG	nucleocapsid phosphoprotein	CD8
BS-GIGI_83-replacement_TCRB.tsv	CASSSQVSSYEQYF	0.999766	0.000144502	COVID-19-NIH/NIAID	COVID (+)	FLNGSCGSV	eEE226	s_19617	Healthy (No known exposure)	ORF1ab	ORF1ab	CD8
BS-GIGI_75-replacement_TCRB.tsv	CASSLSGYEQYF	0.999765	0.000237605	COVID-19-NIH/NIAID	COVID (+)	KLSYGIATV	eOX49	s_10943	Healthy (No known exposure)	ORF1ab	ORF1ab	CD8
BS-GIGI_75-replacement_TCRB.tsv	CASSLSGYEQYF	0.999765	0.000237605	COVID-19-NIH/NIAID	COVID (+)	SYFTSDYYQL	eHO140	s_1809	COVID-19-Convalescent	WESGVKDCVVLHSYFTSDYYQLYSTQLSTDTGVEHVTF	ORF3a	CD8
BS-GIGI_75-replacement_TCRB.tsv	CASSLSGYEQYF	0.999765	0.000237605	COVID-19-NIH/NIAID	COVID (+)	VLHSYFTSDY	eHO140	s_1809	COVID-19-Convalescent	WESGVKDCVVLHSYFTSDYYQLYSTQLSTDTGVEHVTF	ORF3a	CD8
BS-GIGI_75-replacement_TCRB.tsv	CASSLSGYEQYF	0.999765	0.000237605	COVID-19-NIH/NIAID	COVID (+)	YFTSDYYQLY	eHO140	s_1809	COVID-19-Convalescent	WESGVKDCVVLHSYFTSDYYQLYSTQLSTDTGVEHVTF	ORF3a	CD8
BS-GIGI_75-replacement_TCRB.tsv	CASSLSGYEQYF	0.999765	0.000237605	COVID-19-NIH/NIAID	COVID (+)	FLNGSCGSV	eEE228	s_19943	Healthy (No known exposure)	ORF1ab	ORF1ab	CD8
BS-GIGI_68-replacement_TCRB.tsv	CASSPDGNYGYTF	0.999764	0.00279049	COVID-19-NIH/NIAID	COVID (+)	GVVFLHVTY	eGK111	s_4445	COVID-19-Convalescent	QSAPHGVVFLHVTYVPAQEKNFTTAPAICHDGKAHFPREGVFV	surface glycoprotein	CD8
BS-GIGI_68-replacement_TCRB.tsv	CASSPDGNYGYTF	0.999764	0.00279049	COVID-19-NIH/NIAID	COVID (+)	VVFLHVTYV	eGK111	s_4445	COVID-19-Convalescent	QSAPHGVVFLHVTYVPAQEKNFTTAPAICHDGKAHFPREGVFV	surface glycoprotein	CD8
BS-GIGI_68-replacement_TCRB.tsv	CASSPDGNYGYTF	0.999764	0.00279049	COVID-19-NIH/NIAID	COVID (+)	APHGVVFLHV	eGK111	s_4445	COVID-19-Convalescent	QSAPHGVVFLHVTYVPAQEKNFTTAPAICHDGKAHFPREGVFV	surface glycoprotein	CD8
BS-GIGI_68-replacement_TCRB.tsv	CASSPDGNYGYTF	0.999764	0.00279049	COVID-19-NIH/NIAID	COVID (+)	APHGVVFL	eGK111	s_4445	COVID-19-Convalescent	QSAPHGVVFLHVTYVPAQEKNFTTAPAICHDGKAHFPREGVFV	surface glycoprotein	CD8
BS-GIGI_76-replacement_TCRB.tsv	CASSPGVSNQPQHF	0.999763	0.000684697	COVID-19-NIH/NIAID	COVID (+)	HTTDPSFLGRY	eQD111	s_7717	COVID-19-Convalescent	ORF1ab	ORF1ab	CD8
BS-GIGI_76-replacement_TCRB.tsv	CASSPGVSNQPQHF	0.999763	0.000684697	COVID-19-NIH/NIAID	COVID (+)	AQVKQIYKTPPIKDFGGFN	eAV100	s_1995	COVID-19-Convalescent	ORF1ab	ORF1ab	CD4
BS-GIGI_76-replacement_TCRB.tsv	CASSPGVSNQPQHF	0.999763	0.000684697	COVID-19-NIH/NIAID	COVID (+)	LTGIAVEQDKNTQEVFAQV	eAV100	s_1995	COVID-19-Convalescent	SFCTQLNRALTGIAVEQDKNTQEVFAQVKQIYKTPPIKDFGGF	surface glycoprotein	CD4
BS-GIGI_76-replacement_TCRB.tsv	CASSPGVSNQPQHF	0.999763	0.000684697	COVID-19-NIH/NIAID	COVID (+)	FCTQLNRALTGIAVEQDKN	eAV100	s_1995	COVID-19-Convalescent	SFCTQLNRALTGIAVEQDKNTQEVFAQVKQIYKTPPIKDFGGF	surface glycoprotein	CD4
BS-GIGI_76-replacement_TCRB.tsv	CASSPGVSNQPQHF	0.999763	0.000684697	COVID-19-NIH/NIAID	COVID (+)	DKNTQEVFAQVKQIYKTPP	eAV100	s_1995	COVID-19-Convalescent	SFCTQLNRALTGIAVEQDKNTQEVFAQVKQIYKTPPIKDFGGF	surface glycoprotein	CD4
BS-GIGI_76-replacement_TCRB.tsv	CASSPGVSNQPQHF	0.999763	0.000684697	COVID-19-NIH/NIAID	COVID (+)	CGDSTECSNLLLQYGSFCT	eAV100	s_1995	COVID-19-Convalescent	SVTTEILPVSMTKTSVDCTMYICGDSTECSNLLLQYGSFCTQL	surface glycoprotein	CD4
BS-GIGI_76-replacement_TCRB.tsv	CASSPGVSNQPQHF	0.999763	0.000684697	COVID-19-NIH/NIAID	COVID (+)	NLLLQYGSFCTQLNRALTG	eAV100	s_1995	COVID-19-Convalescent	ORF1ab	ORF1ab	CD4
BS-EQ-36-T0-replacement_TCRB.tsv	CASSLGGYEQYF	0.999763	0.000381607	COVID-19-NIH/NIAID	COVID (+)	LWLLWPVTL	eXL27	s_19830	Healthy (No known exposure)	QFAYANRNRFLYIIKLIFLWLLWPVTLACFVLAAVYRINWI	membrane glycoprotein	CD8
BS-EQ-36-T0-replacement_TCRB.tsv	CASSLGGYEQYF	0.999763	0.000381607	COVID-19-NIH/NIAID	COVID (+)	YLCFLAFLL	eEE224	s_19830	Healthy (No known exposure)	MIELSLIDFYLCFLAFLLFLVLIML	ORF7b	CD8
BS-EQ-36-T0-replacement_TCRB.tsv	CASSLGGYEQYF	0.999763	0.000381607	COVID-19-NIH/NIAID	COVID (+)	FLWLLWPVTL	eXL27	s_19830	Healthy (No known exposure)	QFAYANRNRFLYIIKLIFLWLLWPVTLACFVLAAVYRINWI	membrane glycoprotein	CD8
BS-EQ-36-T0-replacement_TCRB.tsv	CASSLGGYEQYF	0.999763	0.000381607	COVID-19-NIH/NIAID	COVID (+)	SLIDFYLCFL	eEE224	s_19830	Healthy (No known exposure)	MIELSLIDFYLCFLAFLLFLVLIML	ORF7b	CD8
BS-EQ-36-T0-replacement_TCRB.tsv	CASSLGGYEQYF	0.999763	0.000381607	COVID-19-NIH/NIAID	COVID (+)	FLWLLWPVT	eXL27	s_19830	Healthy (No known exposure)	QFAYANRNRFLYIIKLIFLWLLWPVTLACFVLAAVYRINWI	membrane glycoprotein	CD8
BS-EQ-36-T0-replacement_TCRB.tsv	CASSLGGYEQYF	0.999763	0.000381607	COVID-19-NIH/NIAID	COVID (+)	STDTGVEHVTFFIY	eLH42	s_1588	COVID-19-Convalescent	ORF1ab	ORF1ab	CD8
BS-EQ-36-T0-replacement_TCRB.tsv	CASSLGGYEQYF	0.999763	0.000381607	COVID-19-NIH/NIAID	COVID (+)	HVTFFIYNK	eLH42	s_1588	COVID-19-Convalescent	ORF1ab	ORF1ab	CD8
BS-EQ-36-T0-replacement_TCRB.tsv	CASSLGGYEQYF	0.999763	0.000381607	COVID-19-NIH/NIAID	COVID (+)	GVEHVTFFIY	eLH42	s_1588	COVID-19-Convalescent	ORF1ab	ORF1ab	CD8
BS-EQ-36-T0-replacement_TCRB.tsv	CASSLGGYEQYF	0.999763	0.000381607	COVID-19-NIH/NIAID	COVID (+)	YLNTLTLAV	eEE226	s_19617	Healthy (No known exposure)	ORF1ab	ORF1ab	CD8
BS-EQ-36-T0-replacement_TCRB.tsv	CASSLGGYEQYF	0.999763	0.000381607	COVID-19-NIH/NIAID	COVID (+)	VLWAHGFEL	eOX54	s_10881	Healthy (No known exposure)	ORF1ab	ORF1ab	CD8
BS-EQ-36-T0-replacement_TCRB.tsv	CASSLGGYEQYF	0.999763	0.000381607	COVID-19-NIH/NIAID	COVID (+)	FVDGVPFVV	eOX43	s_19830	Healthy (No known exposure)	ORF1ab	ORF1ab	CD8
BS-EQ-36-T0-replacement_TCRB.tsv	CASSLGGYEQYF	0.999763	0.000381607	COVID-19-NIH/NIAID	COVID (+)	ILHCANFNV	eOX46	s_19943	Healthy (No known exposure)	ORF1ab	ORF1ab	CD8
BS-EQ-36-T0-replacement_TCRB.tsv	CASSLGGYEQYF	0.999763	0.000381607	COVID-19-NIH/NIAID	COVID (+)	HTTDPSFLGRY	eQD111	s_7717	COVID-19-Convalescent	ORF1ab	ORF1ab	CD8
BS-EQ-36-T0-replacement_TCRB.tsv	CASSLGGYEQYF	0.999763	0.000381607	COVID-19-NIH/NIAID	COVID (+)	SEVGPEHSLAEY	eXL30	s_19617	Healthy (No known exposure)	ORF1ab	ORF1ab	CD8
BS-EQ-36-T0-replacement_TCRB.tsv	CASSLGGYEQYF	0.999763	0.000381607	COVID-19-NIH/NIAID	COVID (+)	VEHVTFFIY	eLH42	s_1588	COVID-19-Convalescent	ORF1ab	ORF1ab	CD8
BS-EQ-36-T0-replacement_TCRB.tsv	CASSLGGYEQYF	0.999763	0.000381607	COVID-19-NIH/NIAID	COVID (+)	LWPVTLACF	eXL27	s_19830	Healthy (No known exposure)	QFAYANRNRFLYIIKLIFLWLLWPVTLACFVLAAVYRINWI	membrane glycoprotein	CD8
BS-EQ-36-T0-replacement_TCRB.tsv	CASSLGGYEQYF	0.999763	0.000381607	COVID-19-NIH/NIAID	COVID (+)	TLACFVLAAV	eXL27	s_19830	Healthy (No known exposure)	QFAYANRNRFLYIIKLIFLWLLWPVTLACFVLAAVYRINWI	membrane glycoprotein	CD8
BS-EQ-36-T0-replacement_TCRB.tsv	CASSLGGYEQYF	0.999763	0.000381607	COVID-19-NIH/NIAID	COVID (+)	RIRGGDGKM	eLH41	s_3821	COVID-19-Convalescent	GVPINTNSSPDDQIGYYRRATRRIRGGDGKMKDLSPRW	nucleocapsid phosphoprotein	CD8
BS-EQ-36-T0-replacement_TCRB.tsv	CASSLGGYEQYF	0.999763	0.000381607	COVID-19-NIH/NIAID	COVID (+)	IDFYLCFLAF	eEE224	s_19830	Healthy (No known exposure)	MIELSLIDFYLCFLAFLLFLVLIML	ORF7b	CD8
BS-EQ-36-T0-replacement_TCRB.tsv	CASSLGGYEQYF	0.999763	0.000381607	COVID-19-NIH/NIAID	COVID (+)	IELSLIDFYL	eEE224	s_19830	Healthy (No known exposure)	MIELSLIDFYLCFLAFLLFLVLIML	ORF7b	CD8
BS-EQ-36-T0-replacement_TCRB.tsv	CASSLGGYEQYF	0.999763	0.000381607	COVID-19-NIH/NIAID	COVID (+)	LIDFYLCFL	eEE224	s_19830	Healthy (No known exposure)	MIELSLIDFYLCFLAFLLFLVLIML	ORF7b	CD8
BS-EQ-36-T0-replacement_TCRB.tsv	CASSLGGYEQYF	0.999763	0.000381607	COVID-19-NIH/NIAID	COVID (+)	WLLWPVTLA	eXL27	s_19830	Healthy (No known exposure)	QFAYANRNRFLYIIKLIFLWLLWPVTLACFVLAAVYRINWI	membrane glycoprotein	CD8
BS-EQ-36-T0-replacement_TCRB.tsv	CASSLGGYEQYF	0.999763	0.000381607	COVID-19-NIH/NIAID	COVID (+)	LLFLVLIML	eEE224	s_19830	Healthy (No known exposure)	MIELSLIDFYLCFLAFLLFLVLIML	ORF7b	CD8
BS-EQ-36-T0-replacement_TCRB.tsv	CASSLGGYEQYF	0.999763	0.000381607	COVID-19-NIH/NIAID	COVID (+)	FLAFLLFLV	eEE224	s_19830	Healthy (No known exposure)	MIELSLIDFYLCFLAFLLFLVLIML	ORF7b	CD8
BS-EQ-36-T0-replacement_TCRB.tsv	CASSLGGYEQYF	0.999763	0.000381607	COVID-19-NIH/NIAID	COVID (+)	MIELSLIDFY	eEE224	s_19830	Healthy (No known exposure)	MIELSLIDFYLCFLAFLLFLVLIML	ORF7b	CD8
BS-EQ-36-T0-replacement_TCRB.tsv	CASSLGGYEQYF	0.999763	0.000381607	COVID-19-NIH/NIAID	COVID (+)	RVGARKSAPL	eEE228	s_19943	Healthy (No known exposure)	CTQHQPYVVDDPCPIHFYSKWYIRVGARKSAPLIELC	ORF8	CD8
BS-EQ-36-T0-replacement_TCRB.tsv	CASSLGGYEQYF	0.999763	0.000381607	COVID-19-NIH/NIAID	COVID (+)	MLIIFWFSL	eXL31	s_20300	Healthy (No known exposure)	ORF1ab	ORF1ab	CD8
BS-EQ-36-T0-replacement_TCRB.tsv	CASSLGGYEQYF	0.999763	0.000381607	COVID-19-NIH/NIAID	COVID (+)	IMLIIFWFSL	eXL31	s_20300	Healthy (No known exposure)	ORF1ab	ORF1ab	CD8
BS-EQ-36-T0-replacement_TCRB.tsv	CASSLGGYEQYF	0.999763	0.000381607	COVID-19-NIH/NIAID	COVID (+)	AFLLFLVLI	eEE224	s_19830	Healthy (No known exposure)	MIELSLIDFYLCFLAFLLFLVLIML	ORF7b	CD8
BS-EQ-36-T0-replacement_TCRB.tsv	CASSLGGYEQYF	0.999763	0.000381607	COVID-19-NIH/NIAID	COVID (+)	VGARKSAPL	eEE228	s_19943	Healthy (No known exposure)	CTQHQPYVVDDPCPIHFYSKWYIRVGARKSAPLIELC	ORF8	CD8
BS-EQ-36-T0-replacement_TCRB.tsv	CASSLGGYEQYF	0.999763	0.000381607	COVID-19-NIH/NIAID	COVID (+)	RIRGGDGKMK	eLH41	s_3821	COVID-19-Convalescent	GVPINTNSSPDDQIGYYRRATRRIRGGDGKMKDLSPRW	nucleocapsid phosphoprotein	CD8
BS-EQ-36-T0-replacement_TCRB.tsv	CASSLGGYEQYF	0.999763	0.000381607	COVID-19-NIH/NIAID	COVID (+)	FYLCFLAFLL	eEE224	s_19830	Healthy (No known exposure)	MIELSLIDFYLCFLAFLLFLVLIML	ORF7b	CD8
BS-EQ-36-T0-replacement_TCRB.tsv	CASSLGGYEQYF	0.999763	0.000381607	COVID-19-NIH/NIAID	COVID (+)	GMEVTPSGTWL	eEE224	s_19830	Healthy (No known exposure)	ORF1ab	ORF1ab	CD8
BS-EQ-36-T0-replacement_TCRB.tsv	CASSLGGYEQYF	0.999763	0.000381607	COVID-19-NIH/NIAID	COVID (+)	MEVTPSGTWL	eEE224	s_19830	Healthy (No known exposure)	ORF1ab	ORF1ab	CD8
BS-EQ-36-T0-replacement_TCRB.tsv	CASSLGGYEQYF	0.999763	0.000381607	COVID-19-NIH/NIAID	COVID (+)	TPSGTWLTY	eEE224	s_19830	Healthy (No known exposure)	ORF1ab	ORF1ab	CD8
BS-EQ-36-T0-replacement_TCRB.tsv	CASSLGGYEQYF	0.999763	0.000381607	COVID-19-NIH/NIAID	COVID (+)	VTPSGTWLTY	eEE224	s_19830	Healthy (No known exposure)	ORF1ab	ORF1ab	CD8
BS-EQ-36-T0-replacement_TCRB.tsv	CASSLGGYEQYF	0.999763	0.000381607	COVID-19-NIH/NIAID	COVID (+)	AQVDVVNFNL	eEE226	s_19617	Healthy (No known exposure)	ORF1ab	ORF1ab	CD8
BS-EQ-36-T0-replacement_TCRB.tsv	CASSLGGYEQYF	0.999763	0.000381607	COVID-19-NIH/NIAID	COVID (+)	NYIAQVDVV	eEE226	s_19617	Healthy (No known exposure)	ORF1ab	ORF1ab	CD8
BS-EQ-36-T0-replacement_TCRB.tsv	CASSLGGYEQYF	0.999763	0.000381607	COVID-19-NIH/NIAID	COVID (+)	VQELYSPIFL	eOX52	s_19384	Healthy (No known exposure)	IRQEEVQELYSPIFLIVAAIVFITLCFTLKRKTE	ORF7a	CD8
BS-EQ-36-T0-replacement_TCRB.tsv	CASSLGGYEQYF	0.999763	0.000381607	COVID-19-NIH/NIAID	COVID (+)	VQELYSPIF	eOX52	s_19384	Healthy (No known exposure)	IRQEEVQELYSPIFLIVAAIVFITLCFTLKRKTE	ORF7a	CD8
BS-EQ-36-T0-replacement_TCRB.tsv	CASSLGGYEQYF	0.999763	0.000381607	COVID-19-NIH/NIAID	COVID (+)	QELYSPIFL	eOX52	s_19384	Healthy (No known exposure)	IRQEEVQELYSPIFLIVAAIVFITLCFTLKRKTE	ORF7a	CD8
BS-EQ-36-T0-replacement_TCRB.tsv	CASSLGGYEQYF	0.999763	0.000381607	COVID-19-NIH/NIAID	COVID (+)	LYSPIFLIV	eOX52	s_19384	Healthy (No known exposure)	IRQEEVQELYSPIFLIVAAIVFITLCFTLKRKTE	ORF7a	CD8
BS-EQ-36-T0-replacement_TCRB.tsv	CASSLGGYEQYF	0.999763	0.000381607	COVID-19-NIH/NIAID	COVID (+)	ELYSPIFLI	eOX52	s_19384	Healthy (No known exposure)	IRQEEVQELYSPIFLIVAAIVFITLCFTLKRKTE	ORF7a	CD8
BS-EQ-36-T0-replacement_TCRB.tsv	CASSLGGYEQYF	0.999763	0.000381607	COVID-19-NIH/NIAID	COVID (+)	WPVTLACFVL	eXL27	s_19830	Healthy (No known exposure)	QFAYANRNRFLYIIKLIFLWLLWPVTLACFVLAAVYRINWI	membrane glycoprotein	CD8
BS-EQ-36-T0-replacement_TCRB.tsv	CASSLGGYEQYF	0.999763	0.000381607	COVID-19-NIH/NIAID	COVID (+)	FYLCFLAFL	eEE224	s_19830	Healthy (No known exposure)	MIELSLIDFYLCFLAFLLFLVLIML	ORF7b	CD8
BS-GIGI_76-replacement_TCRB.tsv	CASSQTGSNQPQHF	0.999762	0.00030431	COVID-19-NIH/NIAID	COVID (+)	KTFPPTEPK	eHO141	s_3238	COVID-19-Acute	ORF1ab	ORF1ab	CD8
BS-GIGI_76-replacement_TCRB.tsv	CASSQTGSNQPQHF	0.999762	0.00030431	COVID-19-NIH/NIAID	COVID (+)	AYKTFPPTEPK	eHO141	s_3238	COVID-19-Acute	ORF1ab	ORF1ab	CD8
BS-EQ-0026-T0-replacement_TCRB.tsv	CASSLGGYEQYF	0.999762	0.000662252	COVID-19-NIH/NIAID	COVID (+)	ELYSPIFLI	eOX52	s_19384	Healthy (No known exposure)	IRQEEVQELYSPIFLIVAAIVFITLCFTLKRKTE	ORF7a	CD8
BS-EQ-0026-T0-replacement_TCRB.tsv	CASSLGGYEQYF	0.999762	0.000662252	COVID-19-NIH/NIAID	COVID (+)	FLWLLWPVTL	eXL27	s_19830	Healthy (No known exposure)	QFAYANRNRFLYIIKLIFLWLLWPVTLACFVLAAVYRINWI	membrane glycoprotein	CD8
BS-EQ-0026-T0-replacement_TCRB.tsv	CASSLGGYEQYF	0.999762	0.000662252	COVID-19-NIH/NIAID	COVID (+)	WLLWPVTLA	eXL27	s_19830	Healthy (No known exposure)	QFAYANRNRFLYIIKLIFLWLLWPVTLACFVLAAVYRINWI	membrane glycoprotein	CD8
BS-EQ-0026-T0-replacement_TCRB.tsv	CASSLGGYEQYF	0.999762	0.000662252	COVID-19-NIH/NIAID	COVID (+)	TLACFVLAAV	eXL27	s_19830	Healthy (No known exposure)	QFAYANRNRFLYIIKLIFLWLLWPVTLACFVLAAVYRINWI	membrane glycoprotein	CD8
BS-EQ-0026-T0-replacement_TCRB.tsv	CASSLGGYEQYF	0.999762	0.000662252	COVID-19-NIH/NIAID	COVID (+)	LWPVTLACF	eXL27	s_19830	Healthy (No known exposure)	QFAYANRNRFLYIIKLIFLWLLWPVTLACFVLAAVYRINWI	membrane glycoprotein	CD8
BS-EQ-0026-T0-replacement_TCRB.tsv	CASSLGGYEQYF	0.999762	0.000662252	COVID-19-NIH/NIAID	COVID (+)	SEVGPEHSLAEY	eXL30	s_19617	Healthy (No known exposure)	ORF1ab	ORF1ab	CD8
BS-EQ-0026-T0-replacement_TCRB.tsv	CASSLGGYEQYF	0.999762	0.000662252	COVID-19-NIH/NIAID	COVID (+)	HTTDPSFLGRY	eQD111	s_7717	COVID-19-Convalescent	ORF1ab	ORF1ab	CD8
BS-EQ-0026-T0-replacement_TCRB.tsv	CASSLGGYEQYF	0.999762	0.000662252	COVID-19-NIH/NIAID	COVID (+)	LWLLWPVTL	eXL27	s_19830	Healthy (No known exposure)	QFAYANRNRFLYIIKLIFLWLLWPVTLACFVLAAVYRINWI	membrane glycoprotein	CD8
BS-EQ-0026-T0-replacement_TCRB.tsv	CASSLGGYEQYF	0.999762	0.000662252	COVID-19-NIH/NIAID	COVID (+)	FLWLLWPVT	eXL27	s_19830	Healthy (No known exposure)	QFAYANRNRFLYIIKLIFLWLLWPVTLACFVLAAVYRINWI	membrane glycoprotein	CD8
BS-EQ-0026-T0-replacement_TCRB.tsv	CASSLGGYEQYF	0.999762	0.000662252	COVID-19-NIH/NIAID	COVID (+)	GVEHVTFFIY	eLH42	s_1588	COVID-19-Convalescent	ORF1ab	ORF1ab	CD8
BS-EQ-0026-T0-replacement_TCRB.tsv	CASSLGGYEQYF	0.999762	0.000662252	COVID-19-NIH/NIAID	COVID (+)	ILHCANFNV	eOX46	s_19943	Healthy (No known exposure)	ORF1ab	ORF1ab	CD8
BS-EQ-0026-T0-replacement_TCRB.tsv	CASSLGGYEQYF	0.999762	0.000662252	COVID-19-NIH/NIAID	COVID (+)	FVDGVPFVV	eOX43	s_19830	Healthy (No known exposure)	ORF1ab	ORF1ab	CD8
BS-EQ-0026-T0-replacement_TCRB.tsv	CASSLGGYEQYF	0.999762	0.000662252	COVID-19-NIH/NIAID	COVID (+)	VLWAHGFEL	eOX54	s_10881	Healthy (No known exposure)	ORF1ab	ORF1ab	CD8
BS-EQ-0026-T0-replacement_TCRB.tsv	CASSLGGYEQYF	0.999762	0.000662252	COVID-19-NIH/NIAID	COVID (+)	VEHVTFFIY	eLH42	s_1588	COVID-19-Convalescent	ORF1ab	ORF1ab	CD8
BS-EQ-0026-T0-replacement_TCRB.tsv	CASSLGGYEQYF	0.999762	0.000662252	COVID-19-NIH/NIAID	COVID (+)	STDTGVEHVTFFIY	eLH42	s_1588	COVID-19-Convalescent	ORF1ab	ORF1ab	CD8
BS-EQ-0026-T0-replacement_TCRB.tsv	CASSLGGYEQYF	0.999762	0.000662252	COVID-19-NIH/NIAID	COVID (+)	YLNTLTLAV	eEE226	s_19617	Healthy (No known exposure)	ORF1ab	ORF1ab	CD8
BS-EQ-0026-T0-replacement_TCRB.tsv	CASSLGGYEQYF	0.999762	0.000662252	COVID-19-NIH/NIAID	COVID (+)	WPVTLACFVL	eXL27	s_19830	Healthy (No known exposure)	QFAYANRNRFLYIIKLIFLWLLWPVTLACFVLAAVYRINWI	membrane glycoprotein	CD8
BS-EQ-0026-T0-replacement_TCRB.tsv	CASSLGGYEQYF	0.999762	0.000662252	COVID-19-NIH/NIAID	COVID (+)	HVTFFIYNK	eLH42	s_1588	COVID-19-Convalescent	ORF1ab	ORF1ab	CD8
BS-EQ-0026-T0-replacement_TCRB.tsv	CASSLGGYEQYF	0.999762	0.000662252	COVID-19-NIH/NIAID	COVID (+)	LYSPIFLIV	eOX52	s_19384	Healthy (No known exposure)	IRQEEVQELYSPIFLIVAAIVFITLCFTLKRKTE	ORF7a	CD8
BS-EQ-0026-T0-replacement_TCRB.tsv	CASSLGGYEQYF	0.999762	0.000662252	COVID-19-NIH/NIAID	COVID (+)	IDFYLCFLAF	eEE224	s_19830	Healthy (No known exposure)	MIELSLIDFYLCFLAFLLFLVLIML	ORF7b	CD8
BS-EQ-0026-T0-replacement_TCRB.tsv	CASSLGGYEQYF	0.999762	0.000662252	COVID-19-NIH/NIAID	COVID (+)	IMLIIFWFSL	eXL31	s_20300	Healthy (No known exposure)	ORF1ab	ORF1ab	CD8
BS-EQ-0026-T0-replacement_TCRB.tsv	CASSLGGYEQYF	0.999762	0.000662252	COVID-19-NIH/NIAID	COVID (+)	RVGARKSAPL	eEE228	s_19943	Healthy (No known exposure)	CTQHQPYVVDDPCPIHFYSKWYIRVGARKSAPLIELC	ORF8	CD8
BS-EQ-0026-T0-replacement_TCRB.tsv	CASSLGGYEQYF	0.999762	0.000662252	COVID-19-NIH/NIAID	COVID (+)	QELYSPIFL	eOX52	s_19384	Healthy (No known exposure)	IRQEEVQELYSPIFLIVAAIVFITLCFTLKRKTE	ORF7a	CD8
BS-EQ-0026-T0-replacement_TCRB.tsv	CASSLGGYEQYF	0.999762	0.000662252	COVID-19-NIH/NIAID	COVID (+)	VGARKSAPL	eEE228	s_19943	Healthy (No known exposure)	CTQHQPYVVDDPCPIHFYSKWYIRVGARKSAPLIELC	ORF8	CD8
BS-EQ-0026-T0-replacement_TCRB.tsv	CASSLGGYEQYF	0.999762	0.000662252	COVID-19-NIH/NIAID	COVID (+)	RIRGGDGKM	eLH41	s_3821	COVID-19-Convalescent	GVPINTNSSPDDQIGYYRRATRRIRGGDGKMKDLSPRW	nucleocapsid phosphoprotein	CD8
BS-EQ-0026-T0-replacement_TCRB.tsv	CASSLGGYEQYF	0.999762	0.000662252	COVID-19-NIH/NIAID	COVID (+)	YLCFLAFLL	eEE224	s_19830	Healthy (No known exposure)	MIELSLIDFYLCFLAFLLFLVLIML	ORF7b	CD8
BS-EQ-0026-T0-replacement_TCRB.tsv	CASSLGGYEQYF	0.999762	0.000662252	COVID-19-NIH/NIAID	COVID (+)	SLIDFYLCFL	eEE224	s_19830	Healthy (No known exposure)	MIELSLIDFYLCFLAFLLFLVLIML	ORF7b	CD8
BS-EQ-0026-T0-replacement_TCRB.tsv	CASSLGGYEQYF	0.999762	0.000662252	COVID-19-NIH/NIAID	COVID (+)	MIELSLIDFY	eEE224	s_19830	Healthy (No known exposure)	MIELSLIDFYLCFLAFLLFLVLIML	ORF7b	CD8
BS-EQ-0026-T0-replacement_TCRB.tsv	CASSLGGYEQYF	0.999762	0.000662252	COVID-19-NIH/NIAID	COVID (+)	LLFLVLIML	eEE224	s_19830	Healthy (No known exposure)	MIELSLIDFYLCFLAFLLFLVLIML	ORF7b	CD8
BS-EQ-0026-T0-replacement_TCRB.tsv	CASSLGGYEQYF	0.999762	0.000662252	COVID-19-NIH/NIAID	COVID (+)	RIRGGDGKMK	eLH41	s_3821	COVID-19-Convalescent	GVPINTNSSPDDQIGYYRRATRRIRGGDGKMKDLSPRW	nucleocapsid phosphoprotein	CD8
BS-EQ-0026-T0-replacement_TCRB.tsv	CASSLGGYEQYF	0.999762	0.000662252	COVID-19-NIH/NIAID	COVID (+)	LIDFYLCFL	eEE224	s_19830	Healthy (No known exposure)	MIELSLIDFYLCFLAFLLFLVLIML	ORF7b	CD8
BS-EQ-0026-T0-replacement_TCRB.tsv	CASSLGGYEQYF	0.999762	0.000662252	COVID-19-NIH/NIAID	COVID (+)	IELSLIDFYL	eEE224	s_19830	Healthy (No known exposure)	MIELSLIDFYLCFLAFLLFLVLIML	ORF7b	CD8
BS-EQ-0026-T0-replacement_TCRB.tsv	CASSLGGYEQYF	0.999762	0.000662252	COVID-19-NIH/NIAID	COVID (+)	FYLCFLAFLL	eEE224	s_19830	Healthy (No known exposure)	MIELSLIDFYLCFLAFLLFLVLIML	ORF7b	CD8
BS-EQ-0026-T0-replacement_TCRB.tsv	CASSLGGYEQYF	0.999762	0.000662252	COVID-19-NIH/NIAID	COVID (+)	FYLCFLAFL	eEE224	s_19830	Healthy (No known exposure)	MIELSLIDFYLCFLAFLLFLVLIML	ORF7b	CD8
BS-EQ-0026-T0-replacement_TCRB.tsv	CASSLGGYEQYF	0.999762	0.000662252	COVID-19-NIH/NIAID	COVID (+)	FLAFLLFLV	eEE224	s_19830	Healthy (No known exposure)	MIELSLIDFYLCFLAFLLFLVLIML	ORF7b	CD8
BS-EQ-0026-T0-replacement_TCRB.tsv	CASSLGGYEQYF	0.999762	0.000662252	COVID-19-NIH/NIAID	COVID (+)	AFLLFLVLI	eEE224	s_19830	Healthy (No known exposure)	MIELSLIDFYLCFLAFLLFLVLIML	ORF7b	CD8
BS-EQ-0026-T0-replacement_TCRB.tsv	CASSLGGYEQYF	0.999762	0.000662252	COVID-19-NIH/NIAID	COVID (+)	VQELYSPIFL	eOX52	s_19384	Healthy (No known exposure)	IRQEEVQELYSPIFLIVAAIVFITLCFTLKRKTE	ORF7a	CD8
BS-EQ-0026-T0-replacement_TCRB.tsv	CASSLGGYEQYF	0.999762	0.000662252	COVID-19-NIH/NIAID	COVID (+)	GMEVTPSGTWL	eEE224	s_19830	Healthy (No known exposure)	ORF1ab	ORF1ab	CD8
BS-EQ-0026-T0-replacement_TCRB.tsv	CASSLGGYEQYF	0.999762	0.000662252	COVID-19-NIH/NIAID	COVID (+)	MEVTPSGTWL	eEE224	s_19830	Healthy (No known exposure)	ORF1ab	ORF1ab	CD8
BS-EQ-0026-T0-replacement_TCRB.tsv	CASSLGGYEQYF	0.999762	0.000662252	COVID-19-NIH/NIAID	COVID (+)	TPSGTWLTY	eEE224	s_19830	Healthy (No known exposure)	ORF1ab	ORF1ab	CD8
BS-EQ-0026-T0-replacement_TCRB.tsv	CASSLGGYEQYF	0.999762	0.000662252	COVID-19-NIH/NIAID	COVID (+)	VTPSGTWLTY	eEE224	s_19830	Healthy (No known exposure)	ORF1ab	ORF1ab	CD8
BS-EQ-0026-T0-replacement_TCRB.tsv	CASSLGGYEQYF	0.999762	0.000662252	COVID-19-NIH/NIAID	COVID (+)	AQVDVVNFNL	eEE226	s_19617	Healthy (No known exposure)	ORF1ab	ORF1ab	CD8
BS-EQ-0026-T0-replacement_TCRB.tsv	CASSLGGYEQYF	0.999762	0.000662252	COVID-19-NIH/NIAID	COVID (+)	NYIAQVDVV	eEE226	s_19617	Healthy (No known exposure)	ORF1ab	ORF1ab	CD8
BS-EQ-0026-T0-replacement_TCRB.tsv	CASSLGGYEQYF	0.999762	0.000662252	COVID-19-NIH/NIAID	COVID (+)	VQELYSPIF	eOX52	s_19384	Healthy (No known exposure)	IRQEEVQELYSPIFLIVAAIVFITLCFTLKRKTE	ORF7a	CD8
BS-EQ-0026-T0-replacement_TCRB.tsv	CASSLGGYEQYF	0.999762	0.000662252	COVID-19-NIH/NIAID	COVID (+)	MLIIFWFSL	eXL31	s_20300	Healthy (No known exposure)	ORF1ab	ORF1ab	CD8
BS-EQ-33-T3-replacement_TCRB.tsv	CASSAGDYGYTF	0.999761	0.000720294	COVID-19-NIH/NIAID	COVID (+)	HTTDPSFLGRY	eMR17	s_451	COVID-19-Convalescent	ORF1ab	ORF1ab	CD8
BS-EQ-39-T0-replacement_TCRB.tsv	CASSEGASNQPQHF	0.999759	0.00021029	COVID-19-NIH/NIAID	COVID (+)	CGDSTECSNLLLQYGSFCT	eAV100	s_1995	COVID-19-Convalescent	SVTTEILPVSMTKTSVDCTMYICGDSTECSNLLLQYGSFCTQL	surface glycoprotein	CD4
BS-EQ-39-T0-replacement_TCRB.tsv	CASSEGASNQPQHF	0.999759	0.00021029	COVID-19-NIH/NIAID	COVID (+)	AQVKQIYKTPPIKDFGGFN	eAV100	s_1995	COVID-19-Convalescent	ORF1ab	ORF1ab	CD4
BS-EQ-39-T0-replacement_TCRB.tsv	CASSEGASNQPQHF	0.999759	0.00021029	COVID-19-NIH/NIAID	COVID (+)	FCTQLNRALTGIAVEQDKN	eAV100	s_1995	COVID-19-Convalescent	SFCTQLNRALTGIAVEQDKNTQEVFAQVKQIYKTPPIKDFGGF	surface glycoprotein	CD4
BS-EQ-39-T0-replacement_TCRB.tsv	CASSEGASNQPQHF	0.999759	0.00021029	COVID-19-NIH/NIAID	COVID (+)	DKNTQEVFAQVKQIYKTPP	eAV100	s_1995	COVID-19-Convalescent	SFCTQLNRALTGIAVEQDKNTQEVFAQVKQIYKTPPIKDFGGF	surface glycoprotein	CD4
BS-EQ-39-T0-replacement_TCRB.tsv	CASSEGASNQPQHF	0.999759	0.00021029	COVID-19-NIH/NIAID	COVID (+)	LTGIAVEQDKNTQEVFAQV	eAV100	s_1995	COVID-19-Convalescent	SFCTQLNRALTGIAVEQDKNTQEVFAQVKQIYKTPPIKDFGGF	surface glycoprotein	CD4
BS-EQ-39-T0-replacement_TCRB.tsv	CASSEGASNQPQHF	0.999759	0.00021029	COVID-19-NIH/NIAID	COVID (+)	NLLLQYGSFCTQLNRALTG	eAV100	s_1995	COVID-19-Convalescent	ORF1ab	ORF1ab	CD4
BS-EQ-0011-T1-replacement_TCRB.tsv	CASSPDGNYGYTF	0.999759	0.000129908	COVID-19-NIH/NIAID	COVID (+)	VVFLHVTYV	eGK111	s_4445	COVID-19-Convalescent	QSAPHGVVFLHVTYVPAQEKNFTTAPAICHDGKAHFPREGVFV	surface glycoprotein	CD8
BS-EQ-0011-T1-replacement_TCRB.tsv	CASSPDGNYGYTF	0.999759	0.000129908	COVID-19-NIH/NIAID	COVID (+)	GVVFLHVTY	eGK111	s_4445	COVID-19-Convalescent	QSAPHGVVFLHVTYVPAQEKNFTTAPAICHDGKAHFPREGVFV	surface glycoprotein	CD8
BS-EQ-0011-T1-replacement_TCRB.tsv	CASSPDGNYGYTF	0.999759	0.000129908	COVID-19-NIH/NIAID	COVID (+)	APHGVVFLHV	eGK111	s_4445	COVID-19-Convalescent	QSAPHGVVFLHVTYVPAQEKNFTTAPAICHDGKAHFPREGVFV	surface glycoprotein	CD8
BS-EQ-0011-T1-replacement_TCRB.tsv	CASSPDGNYGYTF	0.999759	0.000129908	COVID-19-NIH/NIAID	COVID (+)	APHGVVFL	eGK111	s_4445	COVID-19-Convalescent	QSAPHGVVFLHVTYVPAQEKNFTTAPAICHDGKAHFPREGVFV	surface glycoprotein	CD8
BS-EQ-41-T1-replacement_TCRB.tsv	CASSLSSYEQYF	0.999758	0.000464657	COVID-19-NIH/NIAID	COVID (+)	HTTDPSFLGRY	eQD124	s_361	COVID-19-B-Non-Acute	ORF1ab	ORF1ab	CD8
BS-EQ-41-T1-replacement_TCRB.tsv	CASSLSSYEQYF	0.999758	0.000464657	COVID-19-NIH/NIAID	COVID (+)	LLFNKVTLA	eEE226	s_19617	Healthy (No known exposure)	KDFGGFNFSQILPDPSKPSKRSFIEDLLFNKVTLADAGFIKQY	surface glycoprotein	CD8
BS-EQ-41-T1-replacement_TCRB.tsv	CASSLSSYEQYF	0.999758	0.000464657	COVID-19-NIH/NIAID	COVID (+)	RTFKVSIWNL	eLH47	s_383	COVID-19-Convalescent	MFHLVDFQVTIAEILLIIMRTFKVSIWNLDY	ORF6	CD8
BS-EQ-41-T1-replacement_TCRB.tsv	CASSLSSYEQYF	0.999758	0.000464657	COVID-19-NIH/NIAID	COVID (+)	SIWNLDYII	eLH47	s_383	COVID-19-Convalescent	ORF1ab	ORF1ab	CD8
BS-EQ-41-T1-replacement_TCRB.tsv	CASSLSSYEQYF	0.999758	0.000464657	COVID-19-NIH/NIAID	COVID (+)	TFKVSIWNL	eLH47	s_383	COVID-19-Convalescent	MFHLVDFQVTIAEILLIIMRTFKVSIWNLDY	ORF6	CD8
BS-EQ-41-T1-replacement_TCRB.tsv	CASSLSSYEQYF	0.999758	0.000464657	COVID-19-NIH/NIAID	COVID (+)	VSIWNLDYII	eLH47	s_383	COVID-19-Convalescent	ORF1ab	ORF1ab	CD8
BS-EQ-41-T1-replacement_TCRB.tsv	CASSLSSYEQYF	0.999758	0.000464657	COVID-19-NIH/NIAID	COVID (+)	CNDPFLGVY	eOX54	s_10881	Healthy (No known exposure)	KVCEFQFCNDPFLGVYYHKNNKSWMESEFRVYSSANNCTFEYV	surface glycoprotein	CD8
BS-EQ-41-T1-replacement_TCRB.tsv	CASSLSSYEQYF	0.999758	0.000464657	COVID-19-NIH/NIAID	COVID (+)	FCNDPFLGVY	eOX54	s_10881	Healthy (No known exposure)	KVCEFQFCNDPFLGVYYHKNNKSWMESEFRVYSSANNCTFEYV	surface glycoprotein	CD8
BS-EQ-41-T1-replacement_TCRB.tsv	CASSLSSYEQYF	0.999758	0.000464657	COVID-19-NIH/NIAID	COVID (+)	CNDPFLGVYY	eOX54	s_10881	Healthy (No known exposure)	KVCEFQFCNDPFLGVYYHKNNKSWMESEFRVYSSANNCTFEYV	surface glycoprotein	CD8
BS-EQ-41-T1-replacement_TCRB.tsv	CASSLSSYEQYF	0.999758	0.000464657	COVID-19-NIH/NIAID	COVID (+)	FLPRVFSAV	eXL27	s_19830	Healthy (No known exposure)	ORF1ab	ORF1ab	CD8
BS-EQ-41-T1-replacement_TCRB.tsv	CASSLSSYEQYF	0.999758	0.000464657	COVID-19-NIH/NIAID	COVID (+)	FKVSIWNLDY	eLH47	s_383	COVID-19-Convalescent	MFHLVDFQVTIAEILLIIMRTFKVSIWNLDY	ORF6	CD8
BS-EQ-41-T1-replacement_TCRB.tsv	CASSLSSYEQYF	0.999758	0.000464657	COVID-19-NIH/NIAID	COVID (+)	FLNGSCGSV	eOX52	s_19384	Healthy (No known exposure)	ORF1ab	ORF1ab	CD8
BS-EQ-41-T1-replacement_TCRB.tsv	CASSLSSYEQYF	0.999758	0.000464657	COVID-19-NIH/NIAID	COVID (+)	FLNRFTTTL	eHH175	s_20300	Healthy (No known exposure)	ORF1ab	ORF1ab	CD8
BS-EQ-41-T1-replacement_TCRB.tsv	CASSLSSYEQYF	0.999758	0.000464657	COVID-19-NIH/NIAID	COVID (+)	ILLIIMRTFK	eLH47	s_383	COVID-19-Convalescent	MFHLVDFQVTIAEILLIIMRTFKVSIWNLDY	ORF6	CD8
BS-EQ-41-T1-replacement_TCRB.tsv	CASSLSSYEQYF	0.999758	0.000464657	COVID-19-NIH/NIAID	COVID (+)	KVSIWNLDY	eLH47	s_383	COVID-19-Convalescent	MFHLVDFQVTIAEILLIIMRTFKVSIWNLDY	ORF6	CD8
BS-EQ-41-T1-replacement_TCRB.tsv	CASSLSSYEQYF	0.999758	0.000464657	COVID-19-NIH/NIAID	COVID (+)	IMRTFKVSI	eLH47	s_383	COVID-19-Convalescent	MFHLVDFQVTIAEILLIIMRTFKVSIWNLDY	ORF6	CD8
BS-EQ-41-T1-replacement_TCRB.tsv	CASSLSSYEQYF	0.999758	0.000464657	COVID-19-NIH/NIAID	COVID (+)	KVSIWNLDYI	eLH47	s_383	COVID-19-Convalescent	ORF1ab	ORF1ab	CD8
BS-EQ-41-T1-replacement_TCRB.tsv	CASSLSSYEQYF	0.999758	0.000464657	COVID-19-NIH/NIAID	COVID (+)	LIIMRTFKV	eLH47	s_383	COVID-19-Convalescent	MFHLVDFQVTIAEILLIIMRTFKVSIWNLDY	ORF6	CD8
BS-EQ-41-T1-replacement_TCRB.tsv	CASSLRPSNQPQHF	0.999758	0.000871232	COVID-19-NIH/NIAID	COVID (+)	YVFCTVNAL	ePD84	s_19931	Healthy (No known exposure)	ORF1ab	ORF1ab	CD8
BS-GIGI_34-replacement_TCRB.tsv	CASSLQGYEQYF	0.999757	0.000330265	COVID-19-NIH/NIAID	COVID (+)	LIDFYLCFL	eEE226	s_19617	Healthy (No known exposure)	MIELSLIDFYLCFLAFLLFLVLIML	ORF7b	CD8
BS-GIGI_34-replacement_TCRB.tsv	CASSLQGYEQYF	0.999757	0.000330265	COVID-19-NIH/NIAID	COVID (+)	AFLLFLVLI	eEE226	s_19617	Healthy (No known exposure)	MIELSLIDFYLCFLAFLLFLVLIML	ORF7b	CD8
BS-GIGI_34-replacement_TCRB.tsv	CASSLQGYEQYF	0.999757	0.000330265	COVID-19-NIH/NIAID	COVID (+)	FLAFLLFLV	eEE226	s_19617	Healthy (No known exposure)	MIELSLIDFYLCFLAFLLFLVLIML	ORF7b	CD8
BS-GIGI_34-replacement_TCRB.tsv	CASSLQGYEQYF	0.999757	0.000330265	COVID-19-NIH/NIAID	COVID (+)	FYLCFLAFL	eEE226	s_19617	Healthy (No known exposure)	MIELSLIDFYLCFLAFLLFLVLIML	ORF7b	CD8
BS-GIGI_34-replacement_TCRB.tsv	CASSLQGYEQYF	0.999757	0.000330265	COVID-19-NIH/NIAID	COVID (+)	IDFYLCFLAF	eEE226	s_19617	Healthy (No known exposure)	MIELSLIDFYLCFLAFLLFLVLIML	ORF7b	CD8
BS-GIGI_34-replacement_TCRB.tsv	CASSLQGYEQYF	0.999757	0.000330265	COVID-19-NIH/NIAID	COVID (+)	IELSLIDFYL	eEE226	s_19617	Healthy (No known exposure)	MIELSLIDFYLCFLAFLLFLVLIML	ORF7b	CD8
BS-GIGI_34-replacement_TCRB.tsv	CASSLQGYEQYF	0.999757	0.000330265	COVID-19-NIH/NIAID	COVID (+)	FYLCFLAFLL	eEE226	s_19617	Healthy (No known exposure)	MIELSLIDFYLCFLAFLLFLVLIML	ORF7b	CD8
BS-GIGI_34-replacement_TCRB.tsv	CASSLQGYEQYF	0.999757	0.000330265	COVID-19-NIH/NIAID	COVID (+)	LLFLVLIML	eEE226	s_19617	Healthy (No known exposure)	MIELSLIDFYLCFLAFLLFLVLIML	ORF7b	CD8
BS-GIGI_34-replacement_TCRB.tsv	CASSLQGYEQYF	0.999757	0.000330265	COVID-19-NIH/NIAID	COVID (+)	SLIDFYLCFL	eEE226	s_19617	Healthy (No known exposure)	MIELSLIDFYLCFLAFLLFLVLIML	ORF7b	CD8
BS-GIGI_34-replacement_TCRB.tsv	CASSLQGYEQYF	0.999757	0.000330265	COVID-19-NIH/NIAID	COVID (+)	YLCFLAFLL	eEE226	s_19617	Healthy (No known exposure)	MIELSLIDFYLCFLAFLLFLVLIML	ORF7b	CD8
BS-GIGI_34-replacement_TCRB.tsv	CASSLQGYEQYF	0.999757	0.000330265	COVID-19-NIH/NIAID	COVID (+)	MIELSLIDFY	eEE226	s_19617	Healthy (No known exposure)	MIELSLIDFYLCFLAFLLFLVLIML	ORF7b	CD8
BS-EQ-39-T0-replacement_TCRB.tsv	CASSLGGYEQYF	0.999755	0.000140193	COVID-19-NIH/NIAID	COVID (+)	FLWLLWPVTL	eXL27	s_19830	Healthy (No known exposure)	QFAYANRNRFLYIIKLIFLWLLWPVTLACFVLAAVYRINWI	membrane glycoprotein	CD8
BS-EQ-39-T0-replacement_TCRB.tsv	CASSLGGYEQYF	0.999755	0.000140193	COVID-19-NIH/NIAID	COVID (+)	IDFYLCFLAF	eEE224	s_19830	Healthy (No known exposure)	MIELSLIDFYLCFLAFLLFLVLIML	ORF7b	CD8
BS-EQ-39-T0-replacement_TCRB.tsv	CASSLGGYEQYF	0.999755	0.000140193	COVID-19-NIH/NIAID	COVID (+)	TLACFVLAAV	eXL27	s_19830	Healthy (No known exposure)	QFAYANRNRFLYIIKLIFLWLLWPVTLACFVLAAVYRINWI	membrane glycoprotein	CD8
BS-EQ-39-T0-replacement_TCRB.tsv	CASSLGGYEQYF	0.999755	0.000140193	COVID-19-NIH/NIAID	COVID (+)	LWPVTLACF	eXL27	s_19830	Healthy (No known exposure)	QFAYANRNRFLYIIKLIFLWLLWPVTLACFVLAAVYRINWI	membrane glycoprotein	CD8
BS-EQ-39-T0-replacement_TCRB.tsv	CASSLGGYEQYF	0.999755	0.000140193	COVID-19-NIH/NIAID	COVID (+)	FYLCFLAFLL	eEE224	s_19830	Healthy (No known exposure)	MIELSLIDFYLCFLAFLLFLVLIML	ORF7b	CD8
BS-EQ-39-T0-replacement_TCRB.tsv	CASSLGGYEQYF	0.999755	0.000140193	COVID-19-NIH/NIAID	COVID (+)	VEHVTFFIY	eLH42	s_1588	COVID-19-Convalescent	ORF1ab	ORF1ab	CD8
BS-EQ-39-T0-replacement_TCRB.tsv	CASSLGGYEQYF	0.999755	0.000140193	COVID-19-NIH/NIAID	COVID (+)	LWLLWPVTL	eXL27	s_19830	Healthy (No known exposure)	QFAYANRNRFLYIIKLIFLWLLWPVTLACFVLAAVYRINWI	membrane glycoprotein	CD8
BS-EQ-39-T0-replacement_TCRB.tsv	CASSLGGYEQYF	0.999755	0.000140193	COVID-19-NIH/NIAID	COVID (+)	NYIAQVDVV	eEE226	s_19617	Healthy (No known exposure)	ORF1ab	ORF1ab	CD8
BS-EQ-39-T0-replacement_TCRB.tsv	CASSLGGYEQYF	0.999755	0.000140193	COVID-19-NIH/NIAID	COVID (+)	FLWLLWPVT	eXL27	s_19830	Healthy (No known exposure)	QFAYANRNRFLYIIKLIFLWLLWPVTLACFVLAAVYRINWI	membrane glycoprotein	CD8
BS-EQ-39-T0-replacement_TCRB.tsv	CASSLGGYEQYF	0.999755	0.000140193	COVID-19-NIH/NIAID	COVID (+)	AQVDVVNFNL	eEE226	s_19617	Healthy (No known exposure)	ORF1ab	ORF1ab	CD8
BS-EQ-39-T0-replacement_TCRB.tsv	CASSLGGYEQYF	0.999755	0.000140193	COVID-19-NIH/NIAID	COVID (+)	VTPSGTWLTY	eEE224	s_19830	Healthy (No known exposure)	ORF1ab	ORF1ab	CD8
BS-EQ-39-T0-replacement_TCRB.tsv	CASSLGGYEQYF	0.999755	0.000140193	COVID-19-NIH/NIAID	COVID (+)	FYLCFLAFL	eEE224	s_19830	Healthy (No known exposure)	MIELSLIDFYLCFLAFLLFLVLIML	ORF7b	CD8
BS-EQ-39-T0-replacement_TCRB.tsv	CASSLGGYEQYF	0.999755	0.000140193	COVID-19-NIH/NIAID	COVID (+)	FLAFLLFLV	eEE224	s_19830	Healthy (No known exposure)	MIELSLIDFYLCFLAFLLFLVLIML	ORF7b	CD8
BS-EQ-39-T0-replacement_TCRB.tsv	CASSLGGYEQYF	0.999755	0.000140193	COVID-19-NIH/NIAID	COVID (+)	LIDFYLCFL	eEE224	s_19830	Healthy (No known exposure)	MIELSLIDFYLCFLAFLLFLVLIML	ORF7b	CD8
BS-EQ-39-T0-replacement_TCRB.tsv	CASSLGGYEQYF	0.999755	0.000140193	COVID-19-NIH/NIAID	COVID (+)	IELSLIDFYL	eEE224	s_19830	Healthy (No known exposure)	MIELSLIDFYLCFLAFLLFLVLIML	ORF7b	CD8
BS-EQ-39-T0-replacement_TCRB.tsv	CASSLGGYEQYF	0.999755	0.000140193	COVID-19-NIH/NIAID	COVID (+)	GVEHVTFFIY	eLH42	s_1588	COVID-19-Convalescent	ORF1ab	ORF1ab	CD8
BS-EQ-39-T0-replacement_TCRB.tsv	CASSLGGYEQYF	0.999755	0.000140193	COVID-19-NIH/NIAID	COVID (+)	LLFLVLIML	eEE224	s_19830	Healthy (No known exposure)	MIELSLIDFYLCFLAFLLFLVLIML	ORF7b	CD8
BS-EQ-39-T0-replacement_TCRB.tsv	CASSLGGYEQYF	0.999755	0.000140193	COVID-19-NIH/NIAID	COVID (+)	MIELSLIDFY	eEE224	s_19830	Healthy (No known exposure)	MIELSLIDFYLCFLAFLLFLVLIML	ORF7b	CD8
BS-EQ-39-T0-replacement_TCRB.tsv	CASSLGGYEQYF	0.999755	0.000140193	COVID-19-NIH/NIAID	COVID (+)	SLIDFYLCFL	eEE224	s_19830	Healthy (No known exposure)	MIELSLIDFYLCFLAFLLFLVLIML	ORF7b	CD8
BS-EQ-39-T0-replacement_TCRB.tsv	CASSLGGYEQYF	0.999755	0.000140193	COVID-19-NIH/NIAID	COVID (+)	YLCFLAFLL	eEE224	s_19830	Healthy (No known exposure)	MIELSLIDFYLCFLAFLLFLVLIML	ORF7b	CD8
BS-EQ-39-T0-replacement_TCRB.tsv	CASSLGGYEQYF	0.999755	0.000140193	COVID-19-NIH/NIAID	COVID (+)	IMLIIFWFSL	eXL31	s_20300	Healthy (No known exposure)	ORF1ab	ORF1ab	CD8
BS-EQ-39-T0-replacement_TCRB.tsv	CASSLGGYEQYF	0.999755	0.000140193	COVID-19-NIH/NIAID	COVID (+)	MLIIFWFSL	eXL31	s_20300	Healthy (No known exposure)	ORF1ab	ORF1ab	CD8
BS-EQ-39-T0-replacement_TCRB.tsv	CASSLGGYEQYF	0.999755	0.000140193	COVID-19-NIH/NIAID	COVID (+)	WLLWPVTLA	eXL27	s_19830	Healthy (No known exposure)	QFAYANRNRFLYIIKLIFLWLLWPVTLACFVLAAVYRINWI	membrane glycoprotein	CD8
BS-EQ-39-T0-replacement_TCRB.tsv	CASSLGGYEQYF	0.999755	0.000140193	COVID-19-NIH/NIAID	COVID (+)	RVGARKSAPL	eEE228	s_19943	Healthy (No known exposure)	CTQHQPYVVDDPCPIHFYSKWYIRVGARKSAPLIELC	ORF8	CD8
BS-EQ-39-T0-replacement_TCRB.tsv	CASSLGGYEQYF	0.999755	0.000140193	COVID-19-NIH/NIAID	COVID (+)	VGARKSAPL	eEE228	s_19943	Healthy (No known exposure)	CTQHQPYVVDDPCPIHFYSKWYIRVGARKSAPLIELC	ORF8	CD8
BS-EQ-39-T0-replacement_TCRB.tsv	CASSLGGYEQYF	0.999755	0.000140193	COVID-19-NIH/NIAID	COVID (+)	RIRGGDGKM	eLH41	s_3821	COVID-19-Convalescent	GVPINTNSSPDDQIGYYRRATRRIRGGDGKMKDLSPRW	nucleocapsid phosphoprotein	CD8
BS-EQ-39-T0-replacement_TCRB.tsv	CASSLGGYEQYF	0.999755	0.000140193	COVID-19-NIH/NIAID	COVID (+)	RIRGGDGKMK	eLH41	s_3821	COVID-19-Convalescent	GVPINTNSSPDDQIGYYRRATRRIRGGDGKMKDLSPRW	nucleocapsid phosphoprotein	CD8
BS-EQ-39-T0-replacement_TCRB.tsv	CASSLGGYEQYF	0.999755	0.000140193	COVID-19-NIH/NIAID	COVID (+)	GMEVTPSGTWL	eEE224	s_19830	Healthy (No known exposure)	ORF1ab	ORF1ab	CD8
BS-EQ-39-T0-replacement_TCRB.tsv	CASSLGGYEQYF	0.999755	0.000140193	COVID-19-NIH/NIAID	COVID (+)	MEVTPSGTWL	eEE224	s_19830	Healthy (No known exposure)	ORF1ab	ORF1ab	CD8
BS-EQ-39-T0-replacement_TCRB.tsv	CASSLGGYEQYF	0.999755	0.000140193	COVID-19-NIH/NIAID	COVID (+)	TPSGTWLTY	eEE224	s_19830	Healthy (No known exposure)	ORF1ab	ORF1ab	CD8
BS-EQ-39-T0-replacement_TCRB.tsv	CASSLGGYEQYF	0.999755	0.000140193	COVID-19-NIH/NIAID	COVID (+)	STDTGVEHVTFFIY	eLH42	s_1588	COVID-19-Convalescent	ORF1ab	ORF1ab	CD8
BS-EQ-39-T0-replacement_TCRB.tsv	CASSLGGYEQYF	0.999755	0.000140193	COVID-19-NIH/NIAID	COVID (+)	WPVTLACFVL	eXL27	s_19830	Healthy (No known exposure)	QFAYANRNRFLYIIKLIFLWLLWPVTLACFVLAAVYRINWI	membrane glycoprotein	CD8
BS-EQ-39-T0-replacement_TCRB.tsv	CASSLGGYEQYF	0.999755	0.000140193	COVID-19-NIH/NIAID	COVID (+)	QELYSPIFL	eOX52	s_19384	Healthy (No known exposure)	IRQEEVQELYSPIFLIVAAIVFITLCFTLKRKTE	ORF7a	CD8
BS-EQ-39-T0-replacement_TCRB.tsv	CASSLGGYEQYF	0.999755	0.000140193	COVID-19-NIH/NIAID	COVID (+)	VLWAHGFEL	eOX54	s_10881	Healthy (No known exposure)	ORF1ab	ORF1ab	CD8
BS-EQ-39-T0-replacement_TCRB.tsv	CASSLGGYEQYF	0.999755	0.000140193	COVID-19-NIH/NIAID	COVID (+)	FVDGVPFVV	eOX43	s_19830	Healthy (No known exposure)	ORF1ab	ORF1ab	CD8
BS-EQ-39-T0-replacement_TCRB.tsv	CASSLGGYEQYF	0.999755	0.000140193	COVID-19-NIH/NIAID	COVID (+)	ILHCANFNV	eOX46	s_19943	Healthy (No known exposure)	ORF1ab	ORF1ab	CD8
BS-EQ-39-T0-replacement_TCRB.tsv	CASSLGGYEQYF	0.999755	0.000140193	COVID-19-NIH/NIAID	COVID (+)	HTTDPSFLGRY	eQD111	s_7717	COVID-19-Convalescent	ORF1ab	ORF1ab	CD8
BS-EQ-39-T0-replacement_TCRB.tsv	CASSLGGYEQYF	0.999755	0.000140193	COVID-19-NIH/NIAID	COVID (+)	SEVGPEHSLAEY	eXL30	s_19617	Healthy (No known exposure)	ORF1ab	ORF1ab	CD8
BS-EQ-39-T0-replacement_TCRB.tsv	CASSLGGYEQYF	0.999755	0.000140193	COVID-19-NIH/NIAID	COVID (+)	HVTFFIYNK	eLH42	s_1588	COVID-19-Convalescent	ORF1ab	ORF1ab	CD8
BS-EQ-39-T0-replacement_TCRB.tsv	CASSLGGYEQYF	0.999755	0.000140193	COVID-19-NIH/NIAID	COVID (+)	VQELYSPIFL	eOX52	s_19384	Healthy (No known exposure)	IRQEEVQELYSPIFLIVAAIVFITLCFTLKRKTE	ORF7a	CD8
BS-EQ-39-T0-replacement_TCRB.tsv	CASSLGGYEQYF	0.999755	0.000140193	COVID-19-NIH/NIAID	COVID (+)	AFLLFLVLI	eEE224	s_19830	Healthy (No known exposure)	MIELSLIDFYLCFLAFLLFLVLIML	ORF7b	CD8
BS-EQ-39-T0-replacement_TCRB.tsv	CASSLGGYEQYF	0.999755	0.000140193	COVID-19-NIH/NIAID	COVID (+)	YLNTLTLAV	eEE226	s_19617	Healthy (No known exposure)	ORF1ab	ORF1ab	CD8
BS-EQ-39-T0-replacement_TCRB.tsv	CASSLGGYEQYF	0.999755	0.000140193	COVID-19-NIH/NIAID	COVID (+)	VQELYSPIF	eOX52	s_19384	Healthy (No known exposure)	IRQEEVQELYSPIFLIVAAIVFITLCFTLKRKTE	ORF7a	CD8
BS-EQ-39-T0-replacement_TCRB.tsv	CASSLGGYEQYF	0.999755	0.000140193	COVID-19-NIH/NIAID	COVID (+)	LYSPIFLIV	eOX52	s_19384	Healthy (No known exposure)	IRQEEVQELYSPIFLIVAAIVFITLCFTLKRKTE	ORF7a	CD8
BS-EQ-39-T0-replacement_TCRB.tsv	CASSLGGYEQYF	0.999755	0.000140193	COVID-19-NIH/NIAID	COVID (+)	ELYSPIFLI	eOX52	s_19384	Healthy (No known exposure)	IRQEEVQELYSPIFLIVAAIVFITLCFTLKRKTE	ORF7a	CD8
BS-EQ-0011-T1-replacement_TCRB.tsv	CASSYPEMNTEAFF	0.999755	0.000129908	COVID-19-NIH/NIAID	COVID (+)	TALTQHGKEDLKFPRGQGV	eAV100	s_1995	COVID-19-Convalescent	QRRPQGLPNNTASWFTALTQHGKEDLKFPRGQGVPINT	nucleocapsid phosphoprotein	CD4
BS-EQ-0011-T1-replacement_TCRB.tsv	CASSYPEMNTEAFF	0.999755	0.000129908	COVID-19-NIH/NIAID	COVID (+)	PNNTASWFTALTQHGKEDL	eAV100	s_1995	COVID-19-Convalescent	QRRPQGLPNNTASWFTALTQHGKEDLKFPRGQGVPINT	nucleocapsid phosphoprotein	CD4
BS-EQ-0011-T1-replacement_TCRB.tsv	CASSYPEMNTEAFF	0.999755	0.000129908	COVID-19-NIH/NIAID	COVID (+)	SSPDDQIGYYRRATRRIRG	eAV100	s_1995	COVID-19-Convalescent	GVPINTNSSPDDQIGYYRRATRRIRGGDGKMKDLSPRW	nucleocapsid phosphoprotein	CD4
BS-EQ-0011-T1-replacement_TCRB.tsv	CASSYPEMNTEAFF	0.999755	0.000129908	COVID-19-NIH/NIAID	COVID (+)	QGVPINTNSSPDDQIGYYR	eAV100	s_1995	COVID-19-Convalescent	ORF1ab	ORF1ab	CD4
BS-EQ-0011-T1-replacement_TCRB.tsv	CASSYPEMNTEAFF	0.999755	0.000129908	COVID-19-NIH/NIAID	COVID (+)	EDLKFPRGQGVPINTNSSP	eAV100	s_1995	COVID-19-Convalescent	ORF1ab	ORF1ab	CD4
BS-GIGI_16-replacement_TCRB.tsv	CASSLGSYEQYF	0.999754	0.00014393	COVID-19-NIH/NIAID	COVID (+)	LLLLDRLNQL	eOX49	s_10943	Healthy (No known exposure)	PGSSRGTSPARMAGNGGDAALALLLLDRLNQLESKMSG	nucleocapsid phosphoprotein	CD8
BS-GIGI_16-replacement_TCRB.tsv	CASSLGSYEQYF	0.999754	0.00014393	COVID-19-NIH/NIAID	COVID (+)	INVFAFPFTI	eEE226	s_19617	Healthy (No known exposure)	MGYINVFAFPFTIYSLLLCRMN	ORF10	CD8
BS-GIGI_16-replacement_TCRB.tsv	CASSLGSYEQYF	0.999754	0.00014393	COVID-19-NIH/NIAID	COVID (+)	ALALLLLDR	eOX49	s_10943	Healthy (No known exposure)	PGSSRGTSPARMAGNGGDAALALLLLDRLNQLESKMSG	nucleocapsid phosphoprotein	CD8
BS-GIGI_16-replacement_TCRB.tsv	CASSLGSYEQYF	0.999754	0.00014393	COVID-19-NIH/NIAID	COVID (+)	AFPFTIYSL	eEE226	s_19617	Healthy (No known exposure)	MGYINVFAFPFTIYSLLLCRMN	ORF10	CD8
BS-GIGI_16-replacement_TCRB.tsv	CASSLGSYEQYF	0.999754	0.00014393	COVID-19-NIH/NIAID	COVID (+)	GYINVFAFPF	eEE226	s_19617	Healthy (No known exposure)	MGYINVFAFPFTIYSLLLCRMN	ORF10	CD8
BS-GIGI_16-replacement_TCRB.tsv	CASSLGSYEQYF	0.999754	0.00014393	COVID-19-NIH/NIAID	COVID (+)	SLIDFYLCFL	eOX43	s_19830	Healthy (No known exposure)	MIELSLIDFYLCFLAFLLFLVLIML	ORF7b	CD8
BS-GIGI_16-replacement_TCRB.tsv	CASSLGSYEQYF	0.999754	0.00014393	COVID-19-NIH/NIAID	COVID (+)	MGYINVFAF	eEE226	s_19617	Healthy (No known exposure)	MGYINVFAFPFTIYSLLLCRMN	ORF10	CD8
BS-GIGI_16-replacement_TCRB.tsv	CASSLGSYEQYF	0.999754	0.00014393	COVID-19-NIH/NIAID	COVID (+)	NVFAFPFTI	eEE226	s_19617	Healthy (No known exposure)	MGYINVFAFPFTIYSLLLCRMN	ORF10	CD8
BS-GIGI_16-replacement_TCRB.tsv	CASSLGSYEQYF	0.999754	0.00014393	COVID-19-NIH/NIAID	COVID (+)	YVVDDPCPI	eEE228	s_19943	Healthy (No known exposure)	CTQHQPYVVDDPCPIHFYSKWYIRVGARKSAPLIELC	ORF8	CD8
BS-GIGI_16-replacement_TCRB.tsv	CASSLGSYEQYF	0.999754	0.00014393	COVID-19-NIH/NIAID	COVID (+)	MIELSLIDFY	eOX43	s_19830	Healthy (No known exposure)	MIELSLIDFYLCFLAFLLFLVLIML	ORF7b	CD8
BS-GIGI_16-replacement_TCRB.tsv	CASSLGSYEQYF	0.999754	0.00014393	COVID-19-NIH/NIAID	COVID (+)	VVDDPCPIHFY	eEE228	s_19943	Healthy (No known exposure)	CTQHQPYVVDDPCPIHFYSKWYIRVGARKSAPLIELC	ORF8	CD8
BS-GIGI_16-replacement_TCRB.tsv	CASSLGSYEQYF	0.999754	0.00014393	COVID-19-NIH/NIAID	COVID (+)	VDDPCPIHFY	eEE228	s_19943	Healthy (No known exposure)	CTQHQPYVVDDPCPIHFYSKWYIRVGARKSAPLIELC	ORF8	CD8
BS-GIGI_16-replacement_TCRB.tsv	CASSLGSYEQYF	0.999754	0.00014393	COVID-19-NIH/NIAID	COVID (+)	LIDFYLCFL	eOX43	s_19830	Healthy (No known exposure)	MIELSLIDFYLCFLAFLLFLVLIML	ORF7b	CD8
BS-GIGI_16-replacement_TCRB.tsv	CASSLGSYEQYF	0.999754	0.00014393	COVID-19-NIH/NIAID	COVID (+)	LLFLVLIML	eOX43	s_19830	Healthy (No known exposure)	MIELSLIDFYLCFLAFLLFLVLIML	ORF7b	CD8
BS-GIGI_16-replacement_TCRB.tsv	CASSLGSYEQYF	0.999754	0.00014393	COVID-19-NIH/NIAID	COVID (+)	MLIIFWFSL	eXL27	s_19830	Healthy (No known exposure)	ORF1ab	ORF1ab	CD8
BS-GIGI_16-replacement_TCRB.tsv	CASSLGSYEQYF	0.999754	0.00014393	COVID-19-NIH/NIAID	COVID (+)	IMLIIFWFSL	eXL27	s_19830	Healthy (No known exposure)	ORF1ab	ORF1ab	CD8
BS-GIGI_16-replacement_TCRB.tsv	CASSLGSYEQYF	0.999754	0.00014393	COVID-19-NIH/NIAID	COVID (+)	LALLLLDRL	eOX49	s_10943	Healthy (No known exposure)	PGSSRGTSPARMAGNGGDAALALLLLDRLNQLESKMSG	nucleocapsid phosphoprotein	CD8
BS-GIGI_16-replacement_TCRB.tsv	CASSLGSYEQYF	0.999754	0.00014393	COVID-19-NIH/NIAID	COVID (+)	YLCFLAFLL	eOX43	s_19830	Healthy (No known exposure)	MIELSLIDFYLCFLAFLLFLVLIML	ORF7b	CD8
BS-GIGI_16-replacement_TCRB.tsv	CASSLGSYEQYF	0.999754	0.00014393	COVID-19-NIH/NIAID	COVID (+)	GDAALALLLL	eOX49	s_10943	Healthy (No known exposure)	PGSSRGTSPARMAGNGGDAALALLLLDRLNQLESKMSG	nucleocapsid phosphoprotein	CD8
BS-GIGI_16-replacement_TCRB.tsv	CASSLGSYEQYF	0.999754	0.00014393	COVID-19-NIH/NIAID	COVID (+)	CFTNVYADSF	eQD124	s_361	COVID-19-B-Non-Acute	ORF1ab	ORF1ab	CD8
BS-GIGI_16-replacement_TCRB.tsv	CASSLGSYEQYF	0.999754	0.00014393	COVID-19-NIH/NIAID	COVID (+)	IELSLIDFYL	eOX43	s_19830	Healthy (No known exposure)	MIELSLIDFYLCFLAFLLFLVLIML	ORF7b	CD8
BS-GIGI_16-replacement_TCRB.tsv	CASSLGSYEQYF	0.999754	0.00014393	COVID-19-NIH/NIAID	COVID (+)	IDFYLCFLAF	eOX43	s_19830	Healthy (No known exposure)	MIELSLIDFYLCFLAFLLFLVLIML	ORF7b	CD8
BS-GIGI_16-replacement_TCRB.tsv	CASSLGSYEQYF	0.999754	0.00014393	COVID-19-NIH/NIAID	COVID (+)	FTNVYADSFV	eQD124	s_361	COVID-19-B-Non-Acute	ORF1ab	ORF1ab	CD8
BS-GIGI_16-replacement_TCRB.tsv	CASSLGSYEQYF	0.999754	0.00014393	COVID-19-NIH/NIAID	COVID (+)	FTNVYADSF	eQD124	s_361	COVID-19-B-Non-Acute	ORF1ab	ORF1ab	CD8
BS-GIGI_16-replacement_TCRB.tsv	CASSLGSYEQYF	0.999754	0.00014393	COVID-19-NIH/NIAID	COVID (+)	VRFPNITNL	eXL30	s_19617	Healthy (No known exposure)	QTSNFRVQPTESIVRFPNITNLCPFGEVFNATRFASVYAWNRK	surface glycoprotein	CD8
BS-GIGI_16-replacement_TCRB.tsv	CASSLGSYEQYF	0.999754	0.00014393	COVID-19-NIH/NIAID	COVID (+)	VQPTESIVRF	eXL30	s_19617	Healthy (No known exposure)	QTSNFRVQPTESIVRFPNITNLCPFGEVFNATRFASVYAWNRK	surface glycoprotein	CD8
BS-GIGI_16-replacement_TCRB.tsv	CASSLGSYEQYF	0.999754	0.00014393	COVID-19-NIH/NIAID	COVID (+)	TESIVRFPNI	eXL30	s_19617	Healthy (No known exposure)	QTSNFRVQPTESIVRFPNITNLCPFGEVFNATRFASVYAWNRK	surface glycoprotein	CD8
BS-GIGI_16-replacement_TCRB.tsv	CASSLGSYEQYF	0.999754	0.00014393	COVID-19-NIH/NIAID	COVID (+)	RFPNITNLCPF	eXL30	s_19617	Healthy (No known exposure)	QTSNFRVQPTESIVRFPNITNLCPFGEVFNATRFASVYAWNRK	surface glycoprotein	CD8
BS-GIGI_16-replacement_TCRB.tsv	CASSLGSYEQYF	0.999754	0.00014393	COVID-19-NIH/NIAID	COVID (+)	QPTESIVRF	eXL30	s_19617	Healthy (No known exposure)	QTSNFRVQPTESIVRFPNITNLCPFGEVFNATRFASVYAWNRK	surface glycoprotein	CD8
BS-GIGI_16-replacement_TCRB.tsv	CASSLGSYEQYF	0.999754	0.00014393	COVID-19-NIH/NIAID	COVID (+)	FPNITNLCPF	eXL30	s_19617	Healthy (No known exposure)	QTSNFRVQPTESIVRFPNITNLCPFGEVFNATRFASVYAWNRK	surface glycoprotein	CD8
BS-GIGI_16-replacement_TCRB.tsv	CASSLGSYEQYF	0.999754	0.00014393	COVID-19-NIH/NIAID	COVID (+)	LEPLVDLPI	eOX52	s_19384	Healthy (No known exposure)	IYSKHTPINLVRDLPQGFSALEPLVDLPIGINITRFQTLLALH	surface glycoprotein	CD8
BS-GIGI_16-replacement_TCRB.tsv	CASSLGSYEQYF	0.999754	0.00014393	COVID-19-NIH/NIAID	COVID (+)	TQDLFLPFF	eQD125	s_7736	COVID-19-Convalescent	ORF1ab	ORF1ab	CD8
BS-GIGI_16-replacement_TCRB.tsv	CASSLGSYEQYF	0.999754	0.00014393	COVID-19-NIH/NIAID	COVID (+)	STQDLFLPFF	eQD125	s_7736	COVID-19-Convalescent	ORF1ab	ORF1ab	CD8
BS-GIGI_16-replacement_TCRB.tsv	CASSLGSYEQYF	0.999754	0.00014393	COVID-19-NIH/NIAID	COVID (+)	FLNGSCGSV	eXL30	s_19617	Healthy (No known exposure)	ORF1ab	ORF1ab	CD8
BS-GIGI_16-replacement_TCRB.tsv	CASSLGSYEQYF	0.999754	0.00014393	COVID-19-NIH/NIAID	COVID (+)	NVFAFPFTIY	eEE226	s_19617	Healthy (No known exposure)	MGYINVFAFPFTIYSLLLCRMN	ORF10	CD8
BS-GIGI_16-replacement_TCRB.tsv	CASSLGSYEQYF	0.999754	0.00014393	COVID-19-NIH/NIAID	COVID (+)	YINVFAFPF	eEE226	s_19617	Healthy (No known exposure)	MGYINVFAFPFTIYSLLLCRMN	ORF10	CD8
BS-GIGI_16-replacement_TCRB.tsv	CASSLGSYEQYF	0.999754	0.00014393	COVID-19-NIH/NIAID	COVID (+)	LLLDRLNQL	eOX49	s_10943	Healthy (No known exposure)	PGSSRGTSPARMAGNGGDAALALLLLDRLNQLESKMSG	nucleocapsid phosphoprotein	CD8
BS-GIGI_16-replacement_TCRB.tsv	CASSLGSYEQYF	0.999754	0.00014393	COVID-19-NIH/NIAID	COVID (+)	KLNDLCFTNV	eQD124	s_361	COVID-19-B-Non-Acute	ORF1ab	ORF1ab	CD8
BS-GIGI_16-replacement_TCRB.tsv	CASSLGSYEQYF	0.999754	0.00014393	COVID-19-NIH/NIAID	COVID (+)	LNDLCFTNVY	eQD124	s_361	COVID-19-B-Non-Acute	ORF1ab	ORF1ab	CD8
BS-GIGI_16-replacement_TCRB.tsv	CASSLGSYEQYF	0.999754	0.00014393	COVID-19-NIH/NIAID	COVID (+)	NVYADSFVIR	eQD124	s_361	COVID-19-B-Non-Acute	ORF1ab	ORF1ab	CD8
BS-GIGI_16-replacement_TCRB.tsv	CASSLGSYEQYF	0.999754	0.00014393	COVID-19-NIH/NIAID	COVID (+)	CELYHYQECV	eDH96	s_1483	Healthy (No known exposure)	ORF1ab	ORF1ab	CD8
BS-GIGI_16-replacement_TCRB.tsv	CASSLGSYEQYF	0.999754	0.00014393	COVID-19-NIH/NIAID	COVID (+)	FYLCFLAFLL	eOX43	s_19830	Healthy (No known exposure)	MIELSLIDFYLCFLAFLLFLVLIML	ORF7b	CD8
BS-GIGI_16-replacement_TCRB.tsv	CASSLGSYEQYF	0.999754	0.00014393	COVID-19-NIH/NIAID	COVID (+)	FYLCFLAFL	eOX43	s_19830	Healthy (No known exposure)	MIELSLIDFYLCFLAFLLFLVLIML	ORF7b	CD8
BS-GIGI_16-replacement_TCRB.tsv	CASSLGSYEQYF	0.999754	0.00014393	COVID-19-NIH/NIAID	COVID (+)	FLAFLLFLV	eOX43	s_19830	Healthy (No known exposure)	MIELSLIDFYLCFLAFLLFLVLIML	ORF7b	CD8
BS-GIGI_16-replacement_TCRB.tsv	CASSLGSYEQYF	0.999754	0.00014393	COVID-19-NIH/NIAID	COVID (+)	AFLLFLVLI	eOX43	s_19830	Healthy (No known exposure)	MIELSLIDFYLCFLAFLLFLVLIML	ORF7b	CD8
BS-GIGI_16-replacement_TCRB.tsv	CASSLGSYEQYF	0.999754	0.00014393	COVID-19-NIH/NIAID	COVID (+)	TLATCELYHY	eDH96	s_1483	Healthy (No known exposure)	ORF1ab	ORF1ab	CD8
BS-GIGI_16-replacement_TCRB.tsv	CASSLGSYEQYF	0.999754	0.00014393	COVID-19-NIH/NIAID	COVID (+)	LITLATCELY	eDH96	s_1483	Healthy (No known exposure)	ORF1ab	ORF1ab	CD8
BS-GIGI_16-replacement_TCRB.tsv	CASSLGSYEQYF	0.999754	0.00014393	COVID-19-NIH/NIAID	COVID (+)	ITLATCELY	eDH96	s_1483	Healthy (No known exposure)	ORF1ab	ORF1ab	CD8
BS-GIGI_16-replacement_TCRB.tsv	CASSLGSYEQYF	0.999754	0.00014393	COVID-19-NIH/NIAID	COVID (+)	SELVIGAVIL	eAV88	s_19830	Healthy (No known exposure)	TRSMWSFNPETNILLNVPLHGTILTRPLLESELVIGAVILR	membrane glycoprotein	CD8
BS-GIGI_16-replacement_TCRB.tsv	CASSLGSYEQYF	0.999754	0.00014393	COVID-19-NIH/NIAID	COVID (+)	VYADSFVIR	eQD124	s_361	COVID-19-B-Non-Acute	ORF1ab	ORF1ab	CD8
BS-GIGI_16-replacement_TCRB.tsv	CASSLGSYEQYF	0.999754	0.00014393	COVID-19-NIH/NIAID	COVID (+)	SELVIGAVI	eAV88	s_19830	Healthy (No known exposure)	TRSMWSFNPETNILLNVPLHGTILTRPLLESELVIGAVILR	membrane glycoprotein	CD8
BS-GIGI_16-replacement_TCRB.tsv	CASSLGSYEQYF	0.999754	0.00014393	COVID-19-NIH/NIAID	COVID (+)	RQIAPGQTGK	eDH96	s_1483	Healthy (No known exposure)	ORF1ab	ORF1ab	CD8
BS-GIGI_16-replacement_TCRB.tsv	CASSLGSYEQYF	0.999754	0.00014393	COVID-19-NIH/NIAID	COVID (+)	QTGKIADYNY	eDH96	s_1483	Healthy (No known exposure)	ORF1ab	ORF1ab	CD8
BS-GIGI_16-replacement_TCRB.tsv	CASSLGSYEQYF	0.999754	0.00014393	COVID-19-NIH/NIAID	COVID (+)	KIADYNYKL	eDH96	s_1483	Healthy (No known exposure)	ORF1ab	ORF1ab	CD8
BS-GIGI_16-replacement_TCRB.tsv	CASSLGSYEQYF	0.999754	0.00014393	COVID-19-NIH/NIAID	COVID (+)	GQTGKIADY	eDH96	s_1483	Healthy (No known exposure)	ORF1ab	ORF1ab	CD8
BS-GIGI_16-replacement_TCRB.tsv	CASSLGSYEQYF	0.999754	0.00014393	COVID-19-NIH/NIAID	COVID (+)	APGQTGKIA	eDH96	s_1483	Healthy (No known exposure)	ORF1ab	ORF1ab	CD8
BS-GIGI_16-replacement_TCRB.tsv	CASSLGSYEQYF	0.999754	0.00014393	COVID-19-NIH/NIAID	COVID (+)	LLLLDRLNQ	eOX49	s_10943	Healthy (No known exposure)	PGSSRGTSPARMAGNGGDAALALLLLDRLNQLESKMSG	nucleocapsid phosphoprotein	CD8
BS-EQ-41-T1-replacement_TCRB.tsv	CASSLGGYEQYF	0.999754	0.000580821	COVID-19-NIH/NIAID	COVID (+)	LYSPIFLIV	eOX52	s_19384	Healthy (No known exposure)	IRQEEVQELYSPIFLIVAAIVFITLCFTLKRKTE	ORF7a	CD8
BS-EQ-41-T1-replacement_TCRB.tsv	CASSLGGYEQYF	0.999754	0.000580821	COVID-19-NIH/NIAID	COVID (+)	ELYSPIFLI	eOX52	s_19384	Healthy (No known exposure)	IRQEEVQELYSPIFLIVAAIVFITLCFTLKRKTE	ORF7a	CD8
BS-EQ-41-T1-replacement_TCRB.tsv	CASSLGGYEQYF	0.999754	0.000580821	COVID-19-NIH/NIAID	COVID (+)	LIDFYLCFL	eEE224	s_19830	Healthy (No known exposure)	MIELSLIDFYLCFLAFLLFLVLIML	ORF7b	CD8
BS-EQ-41-T1-replacement_TCRB.tsv	CASSLGGYEQYF	0.999754	0.000580821	COVID-19-NIH/NIAID	COVID (+)	VLWAHGFEL	eOX54	s_10881	Healthy (No known exposure)	ORF1ab	ORF1ab	CD8
BS-EQ-41-T1-replacement_TCRB.tsv	CASSLGGYEQYF	0.999754	0.000580821	COVID-19-NIH/NIAID	COVID (+)	GVEHVTFFIY	eLH42	s_1588	COVID-19-Convalescent	ORF1ab	ORF1ab	CD8
BS-EQ-41-T1-replacement_TCRB.tsv	CASSLGGYEQYF	0.999754	0.000580821	COVID-19-NIH/NIAID	COVID (+)	HVTFFIYNK	eLH42	s_1588	COVID-19-Convalescent	ORF1ab	ORF1ab	CD8
BS-EQ-41-T1-replacement_TCRB.tsv	CASSLGGYEQYF	0.999754	0.000580821	COVID-19-NIH/NIAID	COVID (+)	STDTGVEHVTFFIY	eLH42	s_1588	COVID-19-Convalescent	ORF1ab	ORF1ab	CD8
BS-EQ-41-T1-replacement_TCRB.tsv	CASSLGGYEQYF	0.999754	0.000580821	COVID-19-NIH/NIAID	COVID (+)	VEHVTFFIY	eLH42	s_1588	COVID-19-Convalescent	ORF1ab	ORF1ab	CD8
BS-EQ-41-T1-replacement_TCRB.tsv	CASSLGGYEQYF	0.999754	0.000580821	COVID-19-NIH/NIAID	COVID (+)	FLWLLWPVT	eXL27	s_19830	Healthy (No known exposure)	QFAYANRNRFLYIIKLIFLWLLWPVTLACFVLAAVYRINWI	membrane glycoprotein	CD8
BS-EQ-41-T1-replacement_TCRB.tsv	CASSLGGYEQYF	0.999754	0.000580821	COVID-19-NIH/NIAID	COVID (+)	FLWLLWPVTL	eXL27	s_19830	Healthy (No known exposure)	QFAYANRNRFLYIIKLIFLWLLWPVTLACFVLAAVYRINWI	membrane glycoprotein	CD8
BS-EQ-41-T1-replacement_TCRB.tsv	CASSLGGYEQYF	0.999754	0.000580821	COVID-19-NIH/NIAID	COVID (+)	VQELYSPIF	eOX52	s_19384	Healthy (No known exposure)	IRQEEVQELYSPIFLIVAAIVFITLCFTLKRKTE	ORF7a	CD8
BS-EQ-41-T1-replacement_TCRB.tsv	CASSLGGYEQYF	0.999754	0.000580821	COVID-19-NIH/NIAID	COVID (+)	LWPVTLACF	eXL27	s_19830	Healthy (No known exposure)	QFAYANRNRFLYIIKLIFLWLLWPVTLACFVLAAVYRINWI	membrane glycoprotein	CD8
BS-EQ-41-T1-replacement_TCRB.tsv	CASSLGGYEQYF	0.999754	0.000580821	COVID-19-NIH/NIAID	COVID (+)	TLACFVLAAV	eXL27	s_19830	Healthy (No known exposure)	QFAYANRNRFLYIIKLIFLWLLWPVTLACFVLAAVYRINWI	membrane glycoprotein	CD8
BS-EQ-41-T1-replacement_TCRB.tsv	CASSLGGYEQYF	0.999754	0.000580821	COVID-19-NIH/NIAID	COVID (+)	QELYSPIFL	eOX52	s_19384	Healthy (No known exposure)	IRQEEVQELYSPIFLIVAAIVFITLCFTLKRKTE	ORF7a	CD8
BS-EQ-41-T1-replacement_TCRB.tsv	CASSLGGYEQYF	0.999754	0.000580821	COVID-19-NIH/NIAID	COVID (+)	WLLWPVTLA	eXL27	s_19830	Healthy (No known exposure)	QFAYANRNRFLYIIKLIFLWLLWPVTLACFVLAAVYRINWI	membrane glycoprotein	CD8
BS-EQ-41-T1-replacement_TCRB.tsv	CASSLGGYEQYF	0.999754	0.000580821	COVID-19-NIH/NIAID	COVID (+)	WPVTLACFVL	eXL27	s_19830	Healthy (No known exposure)	QFAYANRNRFLYIIKLIFLWLLWPVTLACFVLAAVYRINWI	membrane glycoprotein	CD8
BS-EQ-41-T1-replacement_TCRB.tsv	CASSLGGYEQYF	0.999754	0.000580821	COVID-19-NIH/NIAID	COVID (+)	LLFLVLIML	eEE224	s_19830	Healthy (No known exposure)	MIELSLIDFYLCFLAFLLFLVLIML	ORF7b	CD8
BS-EQ-41-T1-replacement_TCRB.tsv	CASSLGGYEQYF	0.999754	0.000580821	COVID-19-NIH/NIAID	COVID (+)	IELSLIDFYL	eEE224	s_19830	Healthy (No known exposure)	MIELSLIDFYLCFLAFLLFLVLIML	ORF7b	CD8
BS-EQ-41-T1-replacement_TCRB.tsv	CASSLGGYEQYF	0.999754	0.000580821	COVID-19-NIH/NIAID	COVID (+)	IDFYLCFLAF	eEE224	s_19830	Healthy (No known exposure)	MIELSLIDFYLCFLAFLLFLVLIML	ORF7b	CD8
BS-EQ-41-T1-replacement_TCRB.tsv	CASSLGGYEQYF	0.999754	0.000580821	COVID-19-NIH/NIAID	COVID (+)	FYLCFLAFLL	eEE224	s_19830	Healthy (No known exposure)	MIELSLIDFYLCFLAFLLFLVLIML	ORF7b	CD8
BS-EQ-41-T1-replacement_TCRB.tsv	CASSLGGYEQYF	0.999754	0.000580821	COVID-19-NIH/NIAID	COVID (+)	FYLCFLAFL	eEE224	s_19830	Healthy (No known exposure)	MIELSLIDFYLCFLAFLLFLVLIML	ORF7b	CD8
BS-EQ-41-T1-replacement_TCRB.tsv	CASSLGGYEQYF	0.999754	0.000580821	COVID-19-NIH/NIAID	COVID (+)	FLAFLLFLV	eEE224	s_19830	Healthy (No known exposure)	MIELSLIDFYLCFLAFLLFLVLIML	ORF7b	CD8
BS-EQ-41-T1-replacement_TCRB.tsv	CASSLGGYEQYF	0.999754	0.000580821	COVID-19-NIH/NIAID	COVID (+)	AFLLFLVLI	eEE224	s_19830	Healthy (No known exposure)	MIELSLIDFYLCFLAFLLFLVLIML	ORF7b	CD8
BS-EQ-41-T1-replacement_TCRB.tsv	CASSLGGYEQYF	0.999754	0.000580821	COVID-19-NIH/NIAID	COVID (+)	YLNTLTLAV	eEE226	s_19617	Healthy (No known exposure)	ORF1ab	ORF1ab	CD8
BS-EQ-41-T1-replacement_TCRB.tsv	CASSLGGYEQYF	0.999754	0.000580821	COVID-19-NIH/NIAID	COVID (+)	LWLLWPVTL	eXL27	s_19830	Healthy (No known exposure)	QFAYANRNRFLYIIKLIFLWLLWPVTLACFVLAAVYRINWI	membrane glycoprotein	CD8
BS-EQ-41-T1-replacement_TCRB.tsv	CASSLGGYEQYF	0.999754	0.000580821	COVID-19-NIH/NIAID	COVID (+)	FVDGVPFVV	eOX43	s_19830	Healthy (No known exposure)	ORF1ab	ORF1ab	CD8
BS-EQ-41-T1-replacement_TCRB.tsv	CASSLGGYEQYF	0.999754	0.000580821	COVID-19-NIH/NIAID	COVID (+)	ILHCANFNV	eOX46	s_19943	Healthy (No known exposure)	ORF1ab	ORF1ab	CD8
BS-EQ-41-T1-replacement_TCRB.tsv	CASSLGGYEQYF	0.999754	0.000580821	COVID-19-NIH/NIAID	COVID (+)	SEVGPEHSLAEY	eXL30	s_19617	Healthy (No known exposure)	ORF1ab	ORF1ab	CD8
BS-EQ-41-T1-replacement_TCRB.tsv	CASSLGGYEQYF	0.999754	0.000580821	COVID-19-NIH/NIAID	COVID (+)	NYIAQVDVV	eEE226	s_19617	Healthy (No known exposure)	ORF1ab	ORF1ab	CD8
BS-EQ-41-T1-replacement_TCRB.tsv	CASSLGGYEQYF	0.999754	0.000580821	COVID-19-NIH/NIAID	COVID (+)	AQVDVVNFNL	eEE226	s_19617	Healthy (No known exposure)	ORF1ab	ORF1ab	CD8
BS-EQ-41-T1-replacement_TCRB.tsv	CASSLGGYEQYF	0.999754	0.000580821	COVID-19-NIH/NIAID	COVID (+)	VTPSGTWLTY	eEE224	s_19830	Healthy (No known exposure)	ORF1ab	ORF1ab	CD8
BS-EQ-41-T1-replacement_TCRB.tsv	CASSLGGYEQYF	0.999754	0.000580821	COVID-19-NIH/NIAID	COVID (+)	TPSGTWLTY	eEE224	s_19830	Healthy (No known exposure)	ORF1ab	ORF1ab	CD8
BS-EQ-41-T1-replacement_TCRB.tsv	CASSLGGYEQYF	0.999754	0.000580821	COVID-19-NIH/NIAID	COVID (+)	MEVTPSGTWL	eEE224	s_19830	Healthy (No known exposure)	ORF1ab	ORF1ab	CD8
BS-EQ-41-T1-replacement_TCRB.tsv	CASSLGGYEQYF	0.999754	0.000580821	COVID-19-NIH/NIAID	COVID (+)	GMEVTPSGTWL	eEE224	s_19830	Healthy (No known exposure)	ORF1ab	ORF1ab	CD8
BS-EQ-41-T1-replacement_TCRB.tsv	CASSLGGYEQYF	0.999754	0.000580821	COVID-19-NIH/NIAID	COVID (+)	RIRGGDGKMK	eLH41	s_3821	COVID-19-Convalescent	GVPINTNSSPDDQIGYYRRATRRIRGGDGKMKDLSPRW	nucleocapsid phosphoprotein	CD8
BS-EQ-41-T1-replacement_TCRB.tsv	CASSLGGYEQYF	0.999754	0.000580821	COVID-19-NIH/NIAID	COVID (+)	RIRGGDGKM	eLH41	s_3821	COVID-19-Convalescent	GVPINTNSSPDDQIGYYRRATRRIRGGDGKMKDLSPRW	nucleocapsid phosphoprotein	CD8
BS-EQ-41-T1-replacement_TCRB.tsv	CASSLGGYEQYF	0.999754	0.000580821	COVID-19-NIH/NIAID	COVID (+)	VGARKSAPL	eEE228	s_19943	Healthy (No known exposure)	CTQHQPYVVDDPCPIHFYSKWYIRVGARKSAPLIELC	ORF8	CD8
BS-EQ-41-T1-replacement_TCRB.tsv	CASSLGGYEQYF	0.999754	0.000580821	COVID-19-NIH/NIAID	COVID (+)	VQELYSPIFL	eOX52	s_19384	Healthy (No known exposure)	IRQEEVQELYSPIFLIVAAIVFITLCFTLKRKTE	ORF7a	CD8
BS-EQ-41-T1-replacement_TCRB.tsv	CASSLGGYEQYF	0.999754	0.000580821	COVID-19-NIH/NIAID	COVID (+)	MIELSLIDFY	eEE224	s_19830	Healthy (No known exposure)	MIELSLIDFYLCFLAFLLFLVLIML	ORF7b	CD8
BS-EQ-41-T1-replacement_TCRB.tsv	CASSLGGYEQYF	0.999754	0.000580821	COVID-19-NIH/NIAID	COVID (+)	SLIDFYLCFL	eEE224	s_19830	Healthy (No known exposure)	MIELSLIDFYLCFLAFLLFLVLIML	ORF7b	CD8
BS-EQ-41-T1-replacement_TCRB.tsv	CASSLGGYEQYF	0.999754	0.000580821	COVID-19-NIH/NIAID	COVID (+)	HTTDPSFLGRY	eQD111	s_7717	COVID-19-Convalescent	ORF1ab	ORF1ab	CD8
BS-EQ-41-T1-replacement_TCRB.tsv	CASSLGGYEQYF	0.999754	0.000580821	COVID-19-NIH/NIAID	COVID (+)	YLCFLAFLL	eEE224	s_19830	Healthy (No known exposure)	MIELSLIDFYLCFLAFLLFLVLIML	ORF7b	CD8
BS-EQ-41-T1-replacement_TCRB.tsv	CASSLGGYEQYF	0.999754	0.000580821	COVID-19-NIH/NIAID	COVID (+)	IMLIIFWFSL	eXL31	s_20300	Healthy (No known exposure)	ORF1ab	ORF1ab	CD8
BS-EQ-41-T1-replacement_TCRB.tsv	CASSLGGYEQYF	0.999754	0.000580821	COVID-19-NIH/NIAID	COVID (+)	MLIIFWFSL	eXL31	s_20300	Healthy (No known exposure)	ORF1ab	ORF1ab	CD8
BS-EQ-41-T1-replacement_TCRB.tsv	CASSLGGYEQYF	0.999754	0.000580821	COVID-19-NIH/NIAID	COVID (+)	RVGARKSAPL	eEE228	s_19943	Healthy (No known exposure)	CTQHQPYVVDDPCPIHFYSKWYIRVGARKSAPLIELC	ORF8	CD8
BS-GIGI_16-replacement_TCRB.tsv	CASSPGGYEQYF	0.999754	0.00014393	COVID-19-NIH/NIAID	COVID (+)	LEYHDVRVV	eLH48	s_535	COVID-19-Convalescent	TINCQEPKLGSLVVRCSFYEDFLEYHDVRVVLDFI	ORF8	CD8
BS-GIGI_16-replacement_TCRB.tsv	CASSPGGYEQYF	0.999754	0.00014393	COVID-19-NIH/NIAID	COVID (+)	HTTDPSFLGRY	eQD114	s_5649	COVID-19-Convalescent	ORF1ab	ORF1ab	CD8
BS-GIGI_16-replacement_TCRB.tsv	CASSPGGYEQYF	0.999754	0.00014393	COVID-19-NIH/NIAID	COVID (+)	KAYNVTQAF	eQD108	s_500001	COVID-19-Convalescent	ORF1ab	ORF1ab	CD8
BS-GIGI_16-replacement_TCRB.tsv	CASSPGGYEQYF	0.999754	0.00014393	COVID-19-NIH/NIAID	COVID (+)	IDFYLCFLAF	eXL27	s_19830	Healthy (No known exposure)	MIELSLIDFYLCFLAFLLFLVLIML	ORF7b	CD8
BS-GIGI_16-replacement_TCRB.tsv	CASSPGGYEQYF	0.999754	0.00014393	COVID-19-NIH/NIAID	COVID (+)	IELSLIDFYL	eXL27	s_19830	Healthy (No known exposure)	MIELSLIDFYLCFLAFLLFLVLIML	ORF7b	CD8
BS-GIGI_16-replacement_TCRB.tsv	CASSPGGYEQYF	0.999754	0.00014393	COVID-19-NIH/NIAID	COVID (+)	LIDFYLCFL	eXL27	s_19830	Healthy (No known exposure)	MIELSLIDFYLCFLAFLLFLVLIML	ORF7b	CD8
BS-GIGI_16-replacement_TCRB.tsv	CASSPGGYEQYF	0.999754	0.00014393	COVID-19-NIH/NIAID	COVID (+)	SPRWYFYYL	eAV91	s_19855	Healthy (No known exposure)	DLSPRWYFYYLGTGPEAGLPYGANKDGIIWVATEGALN	nucleocapsid phosphoprotein	CD8
BS-GIGI_16-replacement_TCRB.tsv	CASSPGGYEQYF	0.999754	0.00014393	COVID-19-NIH/NIAID	COVID (+)	LLFLVLIML	eXL27	s_19830	Healthy (No known exposure)	MIELSLIDFYLCFLAFLLFLVLIML	ORF7b	CD8
BS-GIGI_16-replacement_TCRB.tsv	CASSPGGYEQYF	0.999754	0.00014393	COVID-19-NIH/NIAID	COVID (+)	YEDFLEYHDVRVVL	eLH48	s_535	COVID-19-Convalescent	TINCQEPKLGSLVVRCSFYEDFLEYHDVRVVLDFI	ORF8	CD8
BS-GIGI_16-replacement_TCRB.tsv	CASSPGGYEQYF	0.999754	0.00014393	COVID-19-NIH/NIAID	COVID (+)	MIELSLIDFY	eXL27	s_19830	Healthy (No known exposure)	MIELSLIDFYLCFLAFLLFLVLIML	ORF7b	CD8
BS-GIGI_16-replacement_TCRB.tsv	CASSPGGYEQYF	0.999754	0.00014393	COVID-19-NIH/NIAID	COVID (+)	SLIDFYLCFL	eXL27	s_19830	Healthy (No known exposure)	MIELSLIDFYLCFLAFLLFLVLIML	ORF7b	CD8
BS-GIGI_16-replacement_TCRB.tsv	CASSPGGYEQYF	0.999754	0.00014393	COVID-19-NIH/NIAID	COVID (+)	ILGTVSWNL	eLH46	s_359	COVID-19-Convalescent	ORF1ab	ORF1ab	CD8
BS-GIGI_16-replacement_TCRB.tsv	CASSPGGYEQYF	0.999754	0.00014393	COVID-19-NIH/NIAID	COVID (+)	LEYHDVRVVL	eLH48	s_535	COVID-19-Convalescent	TINCQEPKLGSLVVRCSFYEDFLEYHDVRVVLDFI	ORF8	CD8
BS-GIGI_16-replacement_TCRB.tsv	CASSPGGYEQYF	0.999754	0.00014393	COVID-19-NIH/NIAID	COVID (+)	YLCFLAFLL	eXL27	s_19830	Healthy (No known exposure)	MIELSLIDFYLCFLAFLLFLVLIML	ORF7b	CD8
BS-GIGI_16-replacement_TCRB.tsv	CASSPGGYEQYF	0.999754	0.00014393	COVID-19-NIH/NIAID	COVID (+)	DFLEYHDVR	eLH48	s_535	COVID-19-Convalescent	TINCQEPKLGSLVVRCSFYEDFLEYHDVRVVLDFI	ORF8	CD8
BS-GIGI_16-replacement_TCRB.tsv	CASSPGGYEQYF	0.999754	0.00014393	COVID-19-NIH/NIAID	COVID (+)	EDFLEYHDVR	eLH48	s_535	COVID-19-Convalescent	TINCQEPKLGSLVVRCSFYEDFLEYHDVRVVLDFI	ORF8	CD8
BS-GIGI_16-replacement_TCRB.tsv	CASSPGGYEQYF	0.999754	0.00014393	COVID-19-NIH/NIAID	COVID (+)	SNEKQEILGTVSW	eLH46	s_359	COVID-19-Convalescent	ORF1ab	ORF1ab	CD8
BS-GIGI_16-replacement_TCRB.tsv	CASSPGGYEQYF	0.999754	0.00014393	COVID-19-NIH/NIAID	COVID (+)	LSPRWYFYY	eAV91	s_19855	Healthy (No known exposure)	DLSPRWYFYYLGTGPEAGLPYGANKDGIIWVATEGALN	nucleocapsid phosphoprotein	CD8
BS-GIGI_16-replacement_TCRB.tsv	CASSPGGYEQYF	0.999754	0.00014393	COVID-19-NIH/NIAID	COVID (+)	FYLCFLAFLL	eXL27	s_19830	Healthy (No known exposure)	MIELSLIDFYLCFLAFLLFLVLIML	ORF7b	CD8
BS-GIGI_16-replacement_TCRB.tsv	CASSPGGYEQYF	0.999754	0.00014393	COVID-19-NIH/NIAID	COVID (+)	AIPTNFTISV	eEE226	s_19617	Healthy (No known exposure)	ARSVASQSIIAYTMSLGAENSVAYSNNSIAIPTNFTISVTTEI	surface glycoprotein	CD8
BS-GIGI_16-replacement_TCRB.tsv	CASSPGGYEQYF	0.999754	0.00014393	COVID-19-NIH/NIAID	COVID (+)	FLAFLLFLV	eXL27	s_19830	Healthy (No known exposure)	MIELSLIDFYLCFLAFLLFLVLIML	ORF7b	CD8
BS-GIGI_16-replacement_TCRB.tsv	CASSPGGYEQYF	0.999754	0.00014393	COVID-19-NIH/NIAID	COVID (+)	FYLCFLAFL	eXL27	s_19830	Healthy (No known exposure)	MIELSLIDFYLCFLAFLLFLVLIML	ORF7b	CD8
BS-GIGI_16-replacement_TCRB.tsv	CASSPGGYEQYF	0.999754	0.00014393	COVID-19-NIH/NIAID	COVID (+)	AFLLFLVLI	eXL27	s_19830	Healthy (No known exposure)	MIELSLIDFYLCFLAFLLFLVLIML	ORF7b	CD8
BS-GIGI_16-replacement_TCRB.tsv	CASSPGGYEQYF	0.999754	0.00014393	COVID-19-NIH/NIAID	COVID (+)	NSIAIPTNF	eEE226	s_19617	Healthy (No known exposure)	ARSVASQSIIAYTMSLGAENSVAYSNNSIAIPTNFTISVTTEI	surface glycoprotein	CD8
BS-GIGI_16-replacement_TCRB.tsv	CASSPGGYEQYF	0.999754	0.00014393	COVID-19-NIH/NIAID	COVID (+)	IPTNFTISV	eEE226	s_19617	Healthy (No known exposure)	ARSVASQSIIAYTMSLGAENSVAYSNNSIAIPTNFTISVTTEI	surface glycoprotein	CD8
BS-GIGI_16-replacement_TCRB.tsv	CASSPGGYEQYF	0.999754	0.00014393	COVID-19-NIH/NIAID	COVID (+)	AYSNNSIAIPTNF	eEE226	s_19617	Healthy (No known exposure)	ARSVASQSIIAYTMSLGAENSVAYSNNSIAIPTNFTISVTTEI	surface glycoprotein	CD8
BS-GIGI_16-replacement_TCRB.tsv	CASSPGGYEQYF	0.999754	0.00014393	COVID-19-NIH/NIAID	COVID (+)	FLPRVFSAV	eEE226	s_19617	Healthy (No known exposure)	ORF1ab	ORF1ab	CD8
BS-GIGI_16-replacement_TCRB.tsv	CASSPGGYEQYF	0.999754	0.00014393	COVID-19-NIH/NIAID	COVID (+)	LLLDDFVEI	eMR26	s_1566059	COVID-19-Convalescent	ORF1ab	ORF1ab	CD8
BS-GIGI_16-replacement_TCRB.tsv	CASSPGGYEQYF	0.999754	0.00014393	COVID-19-NIH/NIAID	COVID (+)	LLDDFVEII	eMR26	s_1566059	COVID-19-Convalescent	ORF1ab	ORF1ab	CD8
BS-GIGI_16-replacement_TCRB.tsv	CASSPGGYEQYF	0.999754	0.00014393	COVID-19-NIH/NIAID	COVID (+)	VLWAHGFEL	eEE228	s_19943	Healthy (No known exposure)	ORF1ab	ORF1ab	CD8
BS-GIGI_16-replacement_TCRB.tsv	CASSPGGYEQYF	0.999754	0.00014393	COVID-19-NIH/NIAID	COVID (+)	NRDVDTDFVNEFY	eJL161	s_1005703	COVID-19-Convalescent	ORF1ab	ORF1ab	CD8
BS-GIGI_16-replacement_TCRB.tsv	CASSPGGYEQYF	0.999754	0.00014393	COVID-19-NIH/NIAID	COVID (+)	DTDFVNEFYAY	eJL161	s_1005703	COVID-19-Convalescent	ORF1ab	ORF1ab	CD8
BS-GIGI_16-replacement_TCRB.tsv	CASSPGGYEQYF	0.999754	0.00014393	COVID-19-NIH/NIAID	COVID (+)	ILHCANFNV	eEE240	s_20795	Healthy (No known exposure)	ORF1ab	ORF1ab	CD8
BS-GIGI_16-replacement_TCRB.tsv	CASSPGGYEQYF	0.999754	0.00014393	COVID-19-NIH/NIAID	COVID (+)	FLNGSCGSV	eEE226	s_19617	Healthy (No known exposure)	ORF1ab	ORF1ab	CD8
BS-EQ-0026-T0-replacement_TCRB.tsv	CASSAGDYGYTF	0.999754	0.000815079	COVID-19-NIH/NIAID	COVID (+)	HTTDPSFLGRY	eMR17	s_451	COVID-19-Convalescent	ORF1ab	ORF1ab	CD8
BS-GN-0014-T0-replacement_TCRB.tsv	CASSEDGMNTEAFF	0.999754	0.00137617	COVID-19-NIH/NIAID	COVID (+)	TQDLFLPFF	eLH46	s_359	COVID-19-Convalescent	ORF1ab	ORF1ab	CD8
BS-GN-0014-T0-replacement_TCRB.tsv	CASSEDGMNTEAFF	0.999754	0.00137617	COVID-19-NIH/NIAID	COVID (+)	STQDLFLPFF	eLH46	s_359	COVID-19-Convalescent	ORF1ab	ORF1ab	CD8
BS-GN-0014-T0-replacement_TCRB.tsv	CASSEDGMNTEAFF	0.999754	0.00137617	COVID-19-NIH/NIAID	COVID (+)	TTLPVNVAF	eHO124	s_3819	Healthy (No known exposure)	ORF1ab	ORF1ab	CD8
BS-GN-0014-T0-replacement_TCRB.tsv	CASSEDGMNTEAFF	0.999754	0.00137617	COVID-19-NIH/NIAID	COVID (+)	FTYASALWEI	eLH42	s_1588	COVID-19-Convalescent	ORF1ab	ORF1ab	CD8
BS-GN-0014-T0-replacement_TCRB.tsv	CASSEDGMNTEAFF	0.999754	0.00137617	COVID-19-NIH/NIAID	COVID (+)	FLLPSLATV	eQD129	s_2283	COVID-19-Convalescent	ORF1ab	ORF1ab	CD8
BS-GN-0014-T0-replacement_TCRB.tsv	CASSEDGMNTEAFF	0.999754	0.00137617	COVID-19-NIH/NIAID	COVID (+)	FLCLFLLPSL	eQD129	s_2283	COVID-19-Convalescent	ORF1ab	ORF1ab	CD8
BS-EQ-10-T2-replacement_TCRB.tsv	CASSDRAPYEQYF	0.999753	0.000323834	COVID-19-NIH/NIAID	COVID (+)	HTTDPSFLGRY	eMR12	s_1770	COVID-19-Convalescent	ORF1ab	ORF1ab	CD8
BS-GIGI_60-replacement_TCRB.tsv	CASSSGGYEQYF	0.999753	0.000350631	COVID-19-NIH/NIAID	COVID (+)	FLNGSCGSV	eJL154	s_83	COVID-19-Exposed	ORF1ab	ORF1ab	CD8
BS-GIGI_60-replacement_TCRB.tsv	CASSSGGYEQYF	0.999753	0.000350631	COVID-19-NIH/NIAID	COVID (+)	ILHCANFNV	eXL30	s_19617	Healthy (No known exposure)	ORF1ab	ORF1ab	CD8
BS-GIGI_60-replacement_TCRB.tsv	CASSSGGYEQYF	0.999753	0.000350631	COVID-19-NIH/NIAID	COVID (+)	AFLLFLVLI	eEE240	s_20795	Healthy (No known exposure)	MIELSLIDFYLCFLAFLLFLVLIML	ORF7b	CD8
BS-GIGI_60-replacement_TCRB.tsv	CASSSGGYEQYF	0.999753	0.000350631	COVID-19-NIH/NIAID	COVID (+)	FLAFLLFLV	eEE240	s_20795	Healthy (No known exposure)	MIELSLIDFYLCFLAFLLFLVLIML	ORF7b	CD8
BS-GIGI_60-replacement_TCRB.tsv	CASSSGGYEQYF	0.999753	0.000350631	COVID-19-NIH/NIAID	COVID (+)	FYLCFLAFL	eEE240	s_20795	Healthy (No known exposure)	MIELSLIDFYLCFLAFLLFLVLIML	ORF7b	CD8
BS-GIGI_60-replacement_TCRB.tsv	CASSSGGYEQYF	0.999753	0.000350631	COVID-19-NIH/NIAID	COVID (+)	FYLCFLAFLL	eEE240	s_20795	Healthy (No known exposure)	MIELSLIDFYLCFLAFLLFLVLIML	ORF7b	CD8
BS-GIGI_60-replacement_TCRB.tsv	CASSSGGYEQYF	0.999753	0.000350631	COVID-19-NIH/NIAID	COVID (+)	IDFYLCFLAF	eEE240	s_20795	Healthy (No known exposure)	MIELSLIDFYLCFLAFLLFLVLIML	ORF7b	CD8
BS-GIGI_60-replacement_TCRB.tsv	CASSSGGYEQYF	0.999753	0.000350631	COVID-19-NIH/NIAID	COVID (+)	MIELSLIDFY	eEE240	s_20795	Healthy (No known exposure)	MIELSLIDFYLCFLAFLLFLVLIML	ORF7b	CD8
BS-GIGI_60-replacement_TCRB.tsv	CASSSGGYEQYF	0.999753	0.000350631	COVID-19-NIH/NIAID	COVID (+)	IELSLIDFYL	eEE240	s_20795	Healthy (No known exposure)	MIELSLIDFYLCFLAFLLFLVLIML	ORF7b	CD8
BS-GIGI_60-replacement_TCRB.tsv	CASSSGGYEQYF	0.999753	0.000350631	COVID-19-NIH/NIAID	COVID (+)	SLIDFYLCFL	eEE240	s_20795	Healthy (No known exposure)	MIELSLIDFYLCFLAFLLFLVLIML	ORF7b	CD8
BS-GIGI_60-replacement_TCRB.tsv	CASSSGGYEQYF	0.999753	0.000350631	COVID-19-NIH/NIAID	COVID (+)	LIDFYLCFL	eEE240	s_20795	Healthy (No known exposure)	MIELSLIDFYLCFLAFLLFLVLIML	ORF7b	CD8
BS-GIGI_60-replacement_TCRB.tsv	CASSSGGYEQYF	0.999753	0.000350631	COVID-19-NIH/NIAID	COVID (+)	LLFLVLIML	eEE240	s_20795	Healthy (No known exposure)	MIELSLIDFYLCFLAFLLFLVLIML	ORF7b	CD8
BS-GIGI_60-replacement_TCRB.tsv	CASSSGGYEQYF	0.999753	0.000350631	COVID-19-NIH/NIAID	COVID (+)	LSPRWYFYY	eHH175	s_20300	Healthy (No known exposure)	DLSPRWYFYYLGTGPEAGLPYGANKDGIIWVATEGALN	nucleocapsid phosphoprotein	CD8
BS-GIGI_60-replacement_TCRB.tsv	CASSSGGYEQYF	0.999753	0.000350631	COVID-19-NIH/NIAID	COVID (+)	YLCFLAFLL	eEE240	s_20795	Healthy (No known exposure)	MIELSLIDFYLCFLAFLLFLVLIML	ORF7b	CD8
BS-GIGI_60-replacement_TCRB.tsv	CASSSGGYEQYF	0.999753	0.000350631	COVID-19-NIH/NIAID	COVID (+)	SPRWYFYYL	eHH175	s_20300	Healthy (No known exposure)	DLSPRWYFYYLGTGPEAGLPYGANKDGIIWVATEGALN	nucleocapsid phosphoprotein	CD8
BS-EQ-21-T1-replacement_TCRB.tsv	CASNRDGYEQYF	0.999752	0.000182803	COVID-19-NIH/NIAID	COVID (+)	FLNGSCGSV	eXL30	s_19617	Healthy (No known exposure)	ORF1ab	ORF1ab	CD8
BS-GIGI_26-replacement_TCRB.tsv	CASSLGGYEQYF	0.999752	0.000283084	COVID-19-NIH/NIAID	COVID (+)	SEVGPEHSLAEY	eXL30	s_19617	Healthy (No known exposure)	ORF1ab	ORF1ab	CD8
BS-GIGI_26-replacement_TCRB.tsv	CASSLGGYEQYF	0.999752	0.000283084	COVID-19-NIH/NIAID	COVID (+)	HVTFFIYNK	eLH42	s_1588	COVID-19-Convalescent	ORF1ab	ORF1ab	CD8
BS-GIGI_26-replacement_TCRB.tsv	CASSLGGYEQYF	0.999752	0.000283084	COVID-19-NIH/NIAID	COVID (+)	GVEHVTFFIY	eLH42	s_1588	COVID-19-Convalescent	ORF1ab	ORF1ab	CD8
BS-GIGI_26-replacement_TCRB.tsv	CASSLGGYEQYF	0.999752	0.000283084	COVID-19-NIH/NIAID	COVID (+)	YLNTLTLAV	eEE226	s_19617	Healthy (No known exposure)	ORF1ab	ORF1ab	CD8
BS-GIGI_26-replacement_TCRB.tsv	CASSLGGYEQYF	0.999752	0.000283084	COVID-19-NIH/NIAID	COVID (+)	VLWAHGFEL	eOX54	s_10881	Healthy (No known exposure)	ORF1ab	ORF1ab	CD8
BS-GIGI_26-replacement_TCRB.tsv	CASSLGGYEQYF	0.999752	0.000283084	COVID-19-NIH/NIAID	COVID (+)	FVDGVPFVV	eOX43	s_19830	Healthy (No known exposure)	ORF1ab	ORF1ab	CD8
BS-GIGI_26-replacement_TCRB.tsv	CASSLGGYEQYF	0.999752	0.000283084	COVID-19-NIH/NIAID	COVID (+)	ILHCANFNV	eOX46	s_19943	Healthy (No known exposure)	ORF1ab	ORF1ab	CD8
BS-GIGI_26-replacement_TCRB.tsv	CASSLGGYEQYF	0.999752	0.000283084	COVID-19-NIH/NIAID	COVID (+)	HTTDPSFLGRY	eQD111	s_7717	COVID-19-Convalescent	ORF1ab	ORF1ab	CD8
BS-GIGI_26-replacement_TCRB.tsv	CASSLGGYEQYF	0.999752	0.000283084	COVID-19-NIH/NIAID	COVID (+)	LLFLVLIML	eEE224	s_19830	Healthy (No known exposure)	MIELSLIDFYLCFLAFLLFLVLIML	ORF7b	CD8
BS-GIGI_26-replacement_TCRB.tsv	CASSLGGYEQYF	0.999752	0.000283084	COVID-19-NIH/NIAID	COVID (+)	SLIDFYLCFL	eEE224	s_19830	Healthy (No known exposure)	MIELSLIDFYLCFLAFLLFLVLIML	ORF7b	CD8
BS-GIGI_26-replacement_TCRB.tsv	CASSLGGYEQYF	0.999752	0.000283084	COVID-19-NIH/NIAID	COVID (+)	VEHVTFFIY	eLH42	s_1588	COVID-19-Convalescent	ORF1ab	ORF1ab	CD8
BS-GIGI_26-replacement_TCRB.tsv	CASSLGGYEQYF	0.999752	0.000283084	COVID-19-NIH/NIAID	COVID (+)	IMLIIFWFSL	eXL31	s_20300	Healthy (No known exposure)	ORF1ab	ORF1ab	CD8
BS-GIGI_26-replacement_TCRB.tsv	CASSLGGYEQYF	0.999752	0.000283084	COVID-19-NIH/NIAID	COVID (+)	MLIIFWFSL	eXL31	s_20300	Healthy (No known exposure)	ORF1ab	ORF1ab	CD8
BS-GIGI_26-replacement_TCRB.tsv	CASSLGGYEQYF	0.999752	0.000283084	COVID-19-NIH/NIAID	COVID (+)	RVGARKSAPL	eEE228	s_19943	Healthy (No known exposure)	CTQHQPYVVDDPCPIHFYSKWYIRVGARKSAPLIELC	ORF8	CD8
BS-GIGI_26-replacement_TCRB.tsv	CASSLGGYEQYF	0.999752	0.000283084	COVID-19-NIH/NIAID	COVID (+)	VGARKSAPL	eEE228	s_19943	Healthy (No known exposure)	CTQHQPYVVDDPCPIHFYSKWYIRVGARKSAPLIELC	ORF8	CD8
BS-GIGI_26-replacement_TCRB.tsv	CASSLGGYEQYF	0.999752	0.000283084	COVID-19-NIH/NIAID	COVID (+)	RIRGGDGKM	eLH41	s_3821	COVID-19-Convalescent	GVPINTNSSPDDQIGYYRRATRRIRGGDGKMKDLSPRW	nucleocapsid phosphoprotein	CD8
BS-GIGI_26-replacement_TCRB.tsv	CASSLGGYEQYF	0.999752	0.000283084	COVID-19-NIH/NIAID	COVID (+)	RIRGGDGKMK	eLH41	s_3821	COVID-19-Convalescent	GVPINTNSSPDDQIGYYRRATRRIRGGDGKMKDLSPRW	nucleocapsid phosphoprotein	CD8
BS-GIGI_26-replacement_TCRB.tsv	CASSLGGYEQYF	0.999752	0.000283084	COVID-19-NIH/NIAID	COVID (+)	STDTGVEHVTFFIY	eLH42	s_1588	COVID-19-Convalescent	ORF1ab	ORF1ab	CD8
BS-GIGI_26-replacement_TCRB.tsv	CASSLGGYEQYF	0.999752	0.000283084	COVID-19-NIH/NIAID	COVID (+)	FLWLLWPVTL	eXL27	s_19830	Healthy (No known exposure)	QFAYANRNRFLYIIKLIFLWLLWPVTLACFVLAAVYRINWI	membrane glycoprotein	CD8
BS-GIGI_26-replacement_TCRB.tsv	CASSLGGYEQYF	0.999752	0.000283084	COVID-19-NIH/NIAID	COVID (+)	FLWLLWPVT	eXL27	s_19830	Healthy (No known exposure)	QFAYANRNRFLYIIKLIFLWLLWPVTLACFVLAAVYRINWI	membrane glycoprotein	CD8
BS-GIGI_26-replacement_TCRB.tsv	CASSLGGYEQYF	0.999752	0.000283084	COVID-19-NIH/NIAID	COVID (+)	VQELYSPIFL	eOX52	s_19384	Healthy (No known exposure)	IRQEEVQELYSPIFLIVAAIVFITLCFTLKRKTE	ORF7a	CD8
BS-GIGI_26-replacement_TCRB.tsv	CASSLGGYEQYF	0.999752	0.000283084	COVID-19-NIH/NIAID	COVID (+)	MIELSLIDFY	eEE224	s_19830	Healthy (No known exposure)	MIELSLIDFYLCFLAFLLFLVLIML	ORF7b	CD8
BS-GIGI_26-replacement_TCRB.tsv	CASSLGGYEQYF	0.999752	0.000283084	COVID-19-NIH/NIAID	COVID (+)	IELSLIDFYL	eEE224	s_19830	Healthy (No known exposure)	MIELSLIDFYLCFLAFLLFLVLIML	ORF7b	CD8
BS-GIGI_26-replacement_TCRB.tsv	CASSLGGYEQYF	0.999752	0.000283084	COVID-19-NIH/NIAID	COVID (+)	IDFYLCFLAF	eEE224	s_19830	Healthy (No known exposure)	MIELSLIDFYLCFLAFLLFLVLIML	ORF7b	CD8
BS-GIGI_26-replacement_TCRB.tsv	CASSLGGYEQYF	0.999752	0.000283084	COVID-19-NIH/NIAID	COVID (+)	FYLCFLAFLL	eEE224	s_19830	Healthy (No known exposure)	MIELSLIDFYLCFLAFLLFLVLIML	ORF7b	CD8
BS-GIGI_26-replacement_TCRB.tsv	CASSLGGYEQYF	0.999752	0.000283084	COVID-19-NIH/NIAID	COVID (+)	FYLCFLAFL	eEE224	s_19830	Healthy (No known exposure)	MIELSLIDFYLCFLAFLLFLVLIML	ORF7b	CD8
BS-GIGI_26-replacement_TCRB.tsv	CASSLGGYEQYF	0.999752	0.000283084	COVID-19-NIH/NIAID	COVID (+)	FLAFLLFLV	eEE224	s_19830	Healthy (No known exposure)	MIELSLIDFYLCFLAFLLFLVLIML	ORF7b	CD8
BS-GIGI_26-replacement_TCRB.tsv	CASSLGGYEQYF	0.999752	0.000283084	COVID-19-NIH/NIAID	COVID (+)	AFLLFLVLI	eEE224	s_19830	Healthy (No known exposure)	MIELSLIDFYLCFLAFLLFLVLIML	ORF7b	CD8
BS-GIGI_26-replacement_TCRB.tsv	CASSLGGYEQYF	0.999752	0.000283084	COVID-19-NIH/NIAID	COVID (+)	VQELYSPIF	eOX52	s_19384	Healthy (No known exposure)	IRQEEVQELYSPIFLIVAAIVFITLCFTLKRKTE	ORF7a	CD8
BS-GIGI_26-replacement_TCRB.tsv	CASSLGGYEQYF	0.999752	0.000283084	COVID-19-NIH/NIAID	COVID (+)	LWLLWPVTL	eXL27	s_19830	Healthy (No known exposure)	QFAYANRNRFLYIIKLIFLWLLWPVTLACFVLAAVYRINWI	membrane glycoprotein	CD8
BS-GIGI_26-replacement_TCRB.tsv	CASSLGGYEQYF	0.999752	0.000283084	COVID-19-NIH/NIAID	COVID (+)	QELYSPIFL	eOX52	s_19384	Healthy (No known exposure)	IRQEEVQELYSPIFLIVAAIVFITLCFTLKRKTE	ORF7a	CD8
BS-GIGI_26-replacement_TCRB.tsv	CASSLGGYEQYF	0.999752	0.000283084	COVID-19-NIH/NIAID	COVID (+)	LYSPIFLIV	eOX52	s_19384	Healthy (No known exposure)	IRQEEVQELYSPIFLIVAAIVFITLCFTLKRKTE	ORF7a	CD8
BS-GIGI_26-replacement_TCRB.tsv	CASSLGGYEQYF	0.999752	0.000283084	COVID-19-NIH/NIAID	COVID (+)	ELYSPIFLI	eOX52	s_19384	Healthy (No known exposure)	IRQEEVQELYSPIFLIVAAIVFITLCFTLKRKTE	ORF7a	CD8
BS-GIGI_26-replacement_TCRB.tsv	CASSLGGYEQYF	0.999752	0.000283084	COVID-19-NIH/NIAID	COVID (+)	WPVTLACFVL	eXL27	s_19830	Healthy (No known exposure)	QFAYANRNRFLYIIKLIFLWLLWPVTLACFVLAAVYRINWI	membrane glycoprotein	CD8
BS-GIGI_26-replacement_TCRB.tsv	CASSLGGYEQYF	0.999752	0.000283084	COVID-19-NIH/NIAID	COVID (+)	WLLWPVTLA	eXL27	s_19830	Healthy (No known exposure)	QFAYANRNRFLYIIKLIFLWLLWPVTLACFVLAAVYRINWI	membrane glycoprotein	CD8
BS-GIGI_26-replacement_TCRB.tsv	CASSLGGYEQYF	0.999752	0.000283084	COVID-19-NIH/NIAID	COVID (+)	TLACFVLAAV	eXL27	s_19830	Healthy (No known exposure)	QFAYANRNRFLYIIKLIFLWLLWPVTLACFVLAAVYRINWI	membrane glycoprotein	CD8
BS-GIGI_26-replacement_TCRB.tsv	CASSLGGYEQYF	0.999752	0.000283084	COVID-19-NIH/NIAID	COVID (+)	LWPVTLACF	eXL27	s_19830	Healthy (No known exposure)	QFAYANRNRFLYIIKLIFLWLLWPVTLACFVLAAVYRINWI	membrane glycoprotein	CD8
BS-GIGI_26-replacement_TCRB.tsv	CASSLGGYEQYF	0.999752	0.000283084	COVID-19-NIH/NIAID	COVID (+)	LIDFYLCFL	eEE224	s_19830	Healthy (No known exposure)	MIELSLIDFYLCFLAFLLFLVLIML	ORF7b	CD8
BS-GIGI_26-replacement_TCRB.tsv	CASSLGGYEQYF	0.999752	0.000283084	COVID-19-NIH/NIAID	COVID (+)	YLCFLAFLL	eEE224	s_19830	Healthy (No known exposure)	MIELSLIDFYLCFLAFLLFLVLIML	ORF7b	CD8
BS-GIGI_26-replacement_TCRB.tsv	CASSLGGYEQYF	0.999752	0.000283084	COVID-19-NIH/NIAID	COVID (+)	GMEVTPSGTWL	eEE224	s_19830	Healthy (No known exposure)	ORF1ab	ORF1ab	CD8
BS-GIGI_26-replacement_TCRB.tsv	CASSLGGYEQYF	0.999752	0.000283084	COVID-19-NIH/NIAID	COVID (+)	TPSGTWLTY	eEE224	s_19830	Healthy (No known exposure)	ORF1ab	ORF1ab	CD8
BS-GIGI_26-replacement_TCRB.tsv	CASSLGGYEQYF	0.999752	0.000283084	COVID-19-NIH/NIAID	COVID (+)	VTPSGTWLTY	eEE224	s_19830	Healthy (No known exposure)	ORF1ab	ORF1ab	CD8
BS-GIGI_26-replacement_TCRB.tsv	CASSLGGYEQYF	0.999752	0.000283084	COVID-19-NIH/NIAID	COVID (+)	AQVDVVNFNL	eEE226	s_19617	Healthy (No known exposure)	ORF1ab	ORF1ab	CD8
BS-GIGI_26-replacement_TCRB.tsv	CASSLGGYEQYF	0.999752	0.000283084	COVID-19-NIH/NIAID	COVID (+)	NYIAQVDVV	eEE226	s_19617	Healthy (No known exposure)	ORF1ab	ORF1ab	CD8
BS-GIGI_26-replacement_TCRB.tsv	CASSLGGYEQYF	0.999752	0.000283084	COVID-19-NIH/NIAID	COVID (+)	MEVTPSGTWL	eEE224	s_19830	Healthy (No known exposure)	ORF1ab	ORF1ab	CD8
BS-GIGI_78-replacement_TCRB.tsv	CASSPDGNYGYTF	0.999752	0.000304345	COVID-19-NIH/NIAID	COVID (+)	APHGVVFL	eGK111	s_4445	COVID-19-Convalescent	QSAPHGVVFLHVTYVPAQEKNFTTAPAICHDGKAHFPREGVFV	surface glycoprotein	CD8
BS-GIGI_78-replacement_TCRB.tsv	CASSPDGNYGYTF	0.999752	0.000304345	COVID-19-NIH/NIAID	COVID (+)	APHGVVFLHV	eGK111	s_4445	COVID-19-Convalescent	QSAPHGVVFLHVTYVPAQEKNFTTAPAICHDGKAHFPREGVFV	surface glycoprotein	CD8
BS-GIGI_78-replacement_TCRB.tsv	CASSPDGNYGYTF	0.999752	0.000304345	COVID-19-NIH/NIAID	COVID (+)	GVVFLHVTY	eGK111	s_4445	COVID-19-Convalescent	QSAPHGVVFLHVTYVPAQEKNFTTAPAICHDGKAHFPREGVFV	surface glycoprotein	CD8
BS-GIGI_78-replacement_TCRB.tsv	CASSPDGNYGYTF	0.999752	0.000304345	COVID-19-NIH/NIAID	COVID (+)	VVFLHVTYV	eGK111	s_4445	COVID-19-Convalescent	QSAPHGVVFLHVTYVPAQEKNFTTAPAICHDGKAHFPREGVFV	surface glycoprotein	CD8
BS-GIGI_68-replacement_TCRB.tsv	CASSEGASNQPQHF	0.999752	0.000223239	COVID-19-NIH/NIAID	COVID (+)	NLLLQYGSFCTQLNRALTG	eAV100	s_1995	COVID-19-Convalescent	ORF1ab	ORF1ab	CD4
BS-GIGI_68-replacement_TCRB.tsv	CASSEGASNQPQHF	0.999752	0.000223239	COVID-19-NIH/NIAID	COVID (+)	AQVKQIYKTPPIKDFGGFN	eAV100	s_1995	COVID-19-Convalescent	ORF1ab	ORF1ab	CD4
BS-GIGI_68-replacement_TCRB.tsv	CASSEGASNQPQHF	0.999752	0.000223239	COVID-19-NIH/NIAID	COVID (+)	CGDSTECSNLLLQYGSFCT	eAV100	s_1995	COVID-19-Convalescent	SVTTEILPVSMTKTSVDCTMYICGDSTECSNLLLQYGSFCTQL	surface glycoprotein	CD4
BS-GIGI_68-replacement_TCRB.tsv	CASSEGASNQPQHF	0.999752	0.000223239	COVID-19-NIH/NIAID	COVID (+)	DKNTQEVFAQVKQIYKTPP	eAV100	s_1995	COVID-19-Convalescent	SFCTQLNRALTGIAVEQDKNTQEVFAQVKQIYKTPPIKDFGGF	surface glycoprotein	CD4
BS-GIGI_68-replacement_TCRB.tsv	CASSEGASNQPQHF	0.999752	0.000223239	COVID-19-NIH/NIAID	COVID (+)	LTGIAVEQDKNTQEVFAQV	eAV100	s_1995	COVID-19-Convalescent	SFCTQLNRALTGIAVEQDKNTQEVFAQVKQIYKTPPIKDFGGF	surface glycoprotein	CD4
BS-GIGI_68-replacement_TCRB.tsv	CASSEGASNQPQHF	0.999752	0.000223239	COVID-19-NIH/NIAID	COVID (+)	FCTQLNRALTGIAVEQDKN	eAV100	s_1995	COVID-19-Convalescent	SFCTQLNRALTGIAVEQDKNTQEVFAQVKQIYKTPPIKDFGGF	surface glycoprotein	CD4
BS-GN-0016-T0-replacement_TCRB.tsv	CASSLGGYEQYF	0.999751	0.000478744	COVID-19-NIH/NIAID	COVID (+)	SLIDFYLCFL	eEE224	s_19830	Healthy (No known exposure)	MIELSLIDFYLCFLAFLLFLVLIML	ORF7b	CD8
BS-GN-0016-T0-replacement_TCRB.tsv	CASSLGGYEQYF	0.999751	0.000478744	COVID-19-NIH/NIAID	COVID (+)	VGARKSAPL	eEE228	s_19943	Healthy (No known exposure)	CTQHQPYVVDDPCPIHFYSKWYIRVGARKSAPLIELC	ORF8	CD8
BS-GN-0016-T0-replacement_TCRB.tsv	CASSLGGYEQYF	0.999751	0.000478744	COVID-19-NIH/NIAID	COVID (+)	LLFLVLIML	eEE224	s_19830	Healthy (No known exposure)	MIELSLIDFYLCFLAFLLFLVLIML	ORF7b	CD8
BS-GN-0016-T0-replacement_TCRB.tsv	CASSLGGYEQYF	0.999751	0.000478744	COVID-19-NIH/NIAID	COVID (+)	MIELSLIDFY	eEE224	s_19830	Healthy (No known exposure)	MIELSLIDFYLCFLAFLLFLVLIML	ORF7b	CD8
BS-GN-0016-T0-replacement_TCRB.tsv	CASSLGGYEQYF	0.999751	0.000478744	COVID-19-NIH/NIAID	COVID (+)	VLWAHGFEL	eOX54	s_10881	Healthy (No known exposure)	ORF1ab	ORF1ab	CD8
BS-GN-0016-T0-replacement_TCRB.tsv	CASSLGGYEQYF	0.999751	0.000478744	COVID-19-NIH/NIAID	COVID (+)	YLCFLAFLL	eEE224	s_19830	Healthy (No known exposure)	MIELSLIDFYLCFLAFLLFLVLIML	ORF7b	CD8
BS-GN-0016-T0-replacement_TCRB.tsv	CASSLGGYEQYF	0.999751	0.000478744	COVID-19-NIH/NIAID	COVID (+)	IMLIIFWFSL	eXL31	s_20300	Healthy (No known exposure)	ORF1ab	ORF1ab	CD8
BS-GN-0016-T0-replacement_TCRB.tsv	CASSLGGYEQYF	0.999751	0.000478744	COVID-19-NIH/NIAID	COVID (+)	MLIIFWFSL	eXL31	s_20300	Healthy (No known exposure)	ORF1ab	ORF1ab	CD8
BS-GN-0016-T0-replacement_TCRB.tsv	CASSLGGYEQYF	0.999751	0.000478744	COVID-19-NIH/NIAID	COVID (+)	RVGARKSAPL	eEE228	s_19943	Healthy (No known exposure)	CTQHQPYVVDDPCPIHFYSKWYIRVGARKSAPLIELC	ORF8	CD8
BS-GN-0016-T0-replacement_TCRB.tsv	CASSLGGYEQYF	0.999751	0.000478744	COVID-19-NIH/NIAID	COVID (+)	FVDGVPFVV	eOX43	s_19830	Healthy (No known exposure)	ORF1ab	ORF1ab	CD8
BS-GN-0016-T0-replacement_TCRB.tsv	CASSLGGYEQYF	0.999751	0.000478744	COVID-19-NIH/NIAID	COVID (+)	RIRGGDGKM	eLH41	s_3821	COVID-19-Convalescent	GVPINTNSSPDDQIGYYRRATRRIRGGDGKMKDLSPRW	nucleocapsid phosphoprotein	CD8
BS-GN-0016-T0-replacement_TCRB.tsv	CASSLGGYEQYF	0.999751	0.000478744	COVID-19-NIH/NIAID	COVID (+)	IELSLIDFYL	eEE224	s_19830	Healthy (No known exposure)	MIELSLIDFYLCFLAFLLFLVLIML	ORF7b	CD8
BS-GN-0016-T0-replacement_TCRB.tsv	CASSLGGYEQYF	0.999751	0.000478744	COVID-19-NIH/NIAID	COVID (+)	RIRGGDGKMK	eLH41	s_3821	COVID-19-Convalescent	GVPINTNSSPDDQIGYYRRATRRIRGGDGKMKDLSPRW	nucleocapsid phosphoprotein	CD8
BS-GN-0016-T0-replacement_TCRB.tsv	CASSLGGYEQYF	0.999751	0.000478744	COVID-19-NIH/NIAID	COVID (+)	GMEVTPSGTWL	eEE224	s_19830	Healthy (No known exposure)	ORF1ab	ORF1ab	CD8
BS-GN-0016-T0-replacement_TCRB.tsv	CASSLGGYEQYF	0.999751	0.000478744	COVID-19-NIH/NIAID	COVID (+)	MEVTPSGTWL	eEE224	s_19830	Healthy (No known exposure)	ORF1ab	ORF1ab	CD8
BS-GN-0016-T0-replacement_TCRB.tsv	CASSLGGYEQYF	0.999751	0.000478744	COVID-19-NIH/NIAID	COVID (+)	TPSGTWLTY	eEE224	s_19830	Healthy (No known exposure)	ORF1ab	ORF1ab	CD8
BS-GN-0016-T0-replacement_TCRB.tsv	CASSLGGYEQYF	0.999751	0.000478744	COVID-19-NIH/NIAID	COVID (+)	VTPSGTWLTY	eEE224	s_19830	Healthy (No known exposure)	ORF1ab	ORF1ab	CD8
BS-GN-0016-T0-replacement_TCRB.tsv	CASSLGGYEQYF	0.999751	0.000478744	COVID-19-NIH/NIAID	COVID (+)	AQVDVVNFNL	eEE226	s_19617	Healthy (No known exposure)	ORF1ab	ORF1ab	CD8
BS-GN-0016-T0-replacement_TCRB.tsv	CASSLGGYEQYF	0.999751	0.000478744	COVID-19-NIH/NIAID	COVID (+)	NYIAQVDVV	eEE226	s_19617	Healthy (No known exposure)	ORF1ab	ORF1ab	CD8
BS-GN-0016-T0-replacement_TCRB.tsv	CASSLGGYEQYF	0.999751	0.000478744	COVID-19-NIH/NIAID	COVID (+)	YLNTLTLAV	eEE226	s_19617	Healthy (No known exposure)	ORF1ab	ORF1ab	CD8
BS-GN-0016-T0-replacement_TCRB.tsv	CASSLGGYEQYF	0.999751	0.000478744	COVID-19-NIH/NIAID	COVID (+)	LIDFYLCFL	eEE224	s_19830	Healthy (No known exposure)	MIELSLIDFYLCFLAFLLFLVLIML	ORF7b	CD8
BS-GN-0016-T0-replacement_TCRB.tsv	CASSLGGYEQYF	0.999751	0.000478744	COVID-19-NIH/NIAID	COVID (+)	IDFYLCFLAF	eEE224	s_19830	Healthy (No known exposure)	MIELSLIDFYLCFLAFLLFLVLIML	ORF7b	CD8
BS-GN-0016-T0-replacement_TCRB.tsv	CASSLGGYEQYF	0.999751	0.000478744	COVID-19-NIH/NIAID	COVID (+)	SEVGPEHSLAEY	eXL30	s_19617	Healthy (No known exposure)	ORF1ab	ORF1ab	CD8
BS-GN-0016-T0-replacement_TCRB.tsv	CASSLGGYEQYF	0.999751	0.000478744	COVID-19-NIH/NIAID	COVID (+)	WLLWPVTLA	eXL27	s_19830	Healthy (No known exposure)	QFAYANRNRFLYIIKLIFLWLLWPVTLACFVLAAVYRINWI	membrane glycoprotein	CD8
BS-GN-0016-T0-replacement_TCRB.tsv	CASSLGGYEQYF	0.999751	0.000478744	COVID-19-NIH/NIAID	COVID (+)	HVTFFIYNK	eLH42	s_1588	COVID-19-Convalescent	ORF1ab	ORF1ab	CD8
BS-GN-0016-T0-replacement_TCRB.tsv	CASSLGGYEQYF	0.999751	0.000478744	COVID-19-NIH/NIAID	COVID (+)	STDTGVEHVTFFIY	eLH42	s_1588	COVID-19-Convalescent	ORF1ab	ORF1ab	CD8
BS-GN-0016-T0-replacement_TCRB.tsv	CASSLGGYEQYF	0.999751	0.000478744	COVID-19-NIH/NIAID	COVID (+)	VEHVTFFIY	eLH42	s_1588	COVID-19-Convalescent	ORF1ab	ORF1ab	CD8
BS-GN-0016-T0-replacement_TCRB.tsv	CASSLGGYEQYF	0.999751	0.000478744	COVID-19-NIH/NIAID	COVID (+)	FLWLLWPVT	eXL27	s_19830	Healthy (No known exposure)	QFAYANRNRFLYIIKLIFLWLLWPVTLACFVLAAVYRINWI	membrane glycoprotein	CD8
BS-GN-0016-T0-replacement_TCRB.tsv	CASSLGGYEQYF	0.999751	0.000478744	COVID-19-NIH/NIAID	COVID (+)	FLWLLWPVTL	eXL27	s_19830	Healthy (No known exposure)	QFAYANRNRFLYIIKLIFLWLLWPVTLACFVLAAVYRINWI	membrane glycoprotein	CD8
BS-GN-0016-T0-replacement_TCRB.tsv	CASSLGGYEQYF	0.999751	0.000478744	COVID-19-NIH/NIAID	COVID (+)	LWLLWPVTL	eXL27	s_19830	Healthy (No known exposure)	QFAYANRNRFLYIIKLIFLWLLWPVTLACFVLAAVYRINWI	membrane glycoprotein	CD8
BS-GN-0016-T0-replacement_TCRB.tsv	CASSLGGYEQYF	0.999751	0.000478744	COVID-19-NIH/NIAID	COVID (+)	LWPVTLACF	eXL27	s_19830	Healthy (No known exposure)	QFAYANRNRFLYIIKLIFLWLLWPVTLACFVLAAVYRINWI	membrane glycoprotein	CD8
BS-GN-0016-T0-replacement_TCRB.tsv	CASSLGGYEQYF	0.999751	0.000478744	COVID-19-NIH/NIAID	COVID (+)	TLACFVLAAV	eXL27	s_19830	Healthy (No known exposure)	QFAYANRNRFLYIIKLIFLWLLWPVTLACFVLAAVYRINWI	membrane glycoprotein	CD8
BS-GN-0016-T0-replacement_TCRB.tsv	CASSLGGYEQYF	0.999751	0.000478744	COVID-19-NIH/NIAID	COVID (+)	WPVTLACFVL	eXL27	s_19830	Healthy (No known exposure)	QFAYANRNRFLYIIKLIFLWLLWPVTLACFVLAAVYRINWI	membrane glycoprotein	CD8
BS-GN-0016-T0-replacement_TCRB.tsv	CASSLGGYEQYF	0.999751	0.000478744	COVID-19-NIH/NIAID	COVID (+)	FYLCFLAFLL	eEE224	s_19830	Healthy (No known exposure)	MIELSLIDFYLCFLAFLLFLVLIML	ORF7b	CD8
BS-GN-0016-T0-replacement_TCRB.tsv	CASSLGGYEQYF	0.999751	0.000478744	COVID-19-NIH/NIAID	COVID (+)	ELYSPIFLI	eOX52	s_19384	Healthy (No known exposure)	IRQEEVQELYSPIFLIVAAIVFITLCFTLKRKTE	ORF7a	CD8
BS-GN-0016-T0-replacement_TCRB.tsv	CASSLGGYEQYF	0.999751	0.000478744	COVID-19-NIH/NIAID	COVID (+)	LYSPIFLIV	eOX52	s_19384	Healthy (No known exposure)	IRQEEVQELYSPIFLIVAAIVFITLCFTLKRKTE	ORF7a	CD8
BS-GN-0016-T0-replacement_TCRB.tsv	CASSLGGYEQYF	0.999751	0.000478744	COVID-19-NIH/NIAID	COVID (+)	QELYSPIFL	eOX52	s_19384	Healthy (No known exposure)	IRQEEVQELYSPIFLIVAAIVFITLCFTLKRKTE	ORF7a	CD8
BS-GN-0016-T0-replacement_TCRB.tsv	CASSLGGYEQYF	0.999751	0.000478744	COVID-19-NIH/NIAID	COVID (+)	VQELYSPIF	eOX52	s_19384	Healthy (No known exposure)	IRQEEVQELYSPIFLIVAAIVFITLCFTLKRKTE	ORF7a	CD8
BS-GN-0016-T0-replacement_TCRB.tsv	CASSLGGYEQYF	0.999751	0.000478744	COVID-19-NIH/NIAID	COVID (+)	VQELYSPIFL	eOX52	s_19384	Healthy (No known exposure)	IRQEEVQELYSPIFLIVAAIVFITLCFTLKRKTE	ORF7a	CD8
BS-GN-0016-T0-replacement_TCRB.tsv	CASSLGGYEQYF	0.999751	0.000478744	COVID-19-NIH/NIAID	COVID (+)	AFLLFLVLI	eEE224	s_19830	Healthy (No known exposure)	MIELSLIDFYLCFLAFLLFLVLIML	ORF7b	CD8
BS-GN-0016-T0-replacement_TCRB.tsv	CASSLGGYEQYF	0.999751	0.000478744	COVID-19-NIH/NIAID	COVID (+)	FLAFLLFLV	eEE224	s_19830	Healthy (No known exposure)	MIELSLIDFYLCFLAFLLFLVLIML	ORF7b	CD8
BS-GN-0016-T0-replacement_TCRB.tsv	CASSLGGYEQYF	0.999751	0.000478744	COVID-19-NIH/NIAID	COVID (+)	FYLCFLAFL	eEE224	s_19830	Healthy (No known exposure)	MIELSLIDFYLCFLAFLLFLVLIML	ORF7b	CD8
BS-GN-0016-T0-replacement_TCRB.tsv	CASSLGGYEQYF	0.999751	0.000478744	COVID-19-NIH/NIAID	COVID (+)	HTTDPSFLGRY	eQD111	s_7717	COVID-19-Convalescent	ORF1ab	ORF1ab	CD8
BS-GN-0016-T0-replacement_TCRB.tsv	CASSLGGYEQYF	0.999751	0.000478744	COVID-19-NIH/NIAID	COVID (+)	ILHCANFNV	eOX46	s_19943	Healthy (No known exposure)	ORF1ab	ORF1ab	CD8
BS-GN-0016-T0-replacement_TCRB.tsv	CASSLGGYEQYF	0.999751	0.000478744	COVID-19-NIH/NIAID	COVID (+)	GVEHVTFFIY	eLH42	s_1588	COVID-19-Convalescent	ORF1ab	ORF1ab	CD8
BS-EQ-0024-T1-replacement_TCRB.tsv	CASSSGSYEQYF	0.99975	0.000254091	COVID-19-NIH/NIAID	COVID (+)	IELSLIDFYL	eXL32	s_4423	Healthy (No known exposure)	MIELSLIDFYLCFLAFLLFLVLIML	ORF7b	CD8
BS-EQ-0024-T1-replacement_TCRB.tsv	CASSSGSYEQYF	0.99975	0.000254091	COVID-19-NIH/NIAID	COVID (+)	YLCFLAFLL	eXL32	s_4423	Healthy (No known exposure)	MIELSLIDFYLCFLAFLLFLVLIML	ORF7b	CD8
BS-EQ-0024-T1-replacement_TCRB.tsv	CASSSGSYEQYF	0.99975	0.000254091	COVID-19-NIH/NIAID	COVID (+)	APAHISTI	eXL27	s_19830	Healthy (No known exposure)	ORF1ab	ORF1ab	CD8
BS-EQ-0024-T1-replacement_TCRB.tsv	CASSSGSYEQYF	0.99975	0.000254091	COVID-19-NIH/NIAID	COVID (+)	LIVNSVLLFL	eXL27	s_19830	Healthy (No known exposure)	MYSFVSEETGTLIVNSVLLFLAFVVFLLVTLAILTALRL	envelope	CD8
BS-EQ-0024-T1-replacement_TCRB.tsv	CASSSGSYEQYF	0.99975	0.000254091	COVID-19-NIH/NIAID	COVID (+)	LLFLAFVVFL	eXL27	s_19830	Healthy (No known exposure)	MYSFVSEETGTLIVNSVLLFLAFVVFLLVTLAILTALRL	envelope	CD8
BS-EQ-0024-T1-replacement_TCRB.tsv	CASSSGSYEQYF	0.99975	0.000254091	COVID-19-NIH/NIAID	COVID (+)	SVLLFLAFV	eXL27	s_19830	Healthy (No known exposure)	MYSFVSEETGTLIVNSVLLFLAFVVFLLVTLAILTALRL	envelope	CD8
BS-EQ-0024-T1-replacement_TCRB.tsv	CASSSGSYEQYF	0.99975	0.000254091	COVID-19-NIH/NIAID	COVID (+)	QYIKWPWYI	eXL31	s_20300	Healthy (No known exposure)	ELGKYEQYIKWPWYIWLGFIAGLIAIVMVTIMLCCMTSCCSCL	surface glycoprotein	CD8
BS-EQ-0024-T1-replacement_TCRB.tsv	CASSSGSYEQYF	0.99975	0.000254091	COVID-19-NIH/NIAID	COVID (+)	YEQYIKWPW	eXL31	s_20300	Healthy (No known exposure)	ELGKYEQYIKWPWYIWLGFIAGLIAIVMVTIMLCCMTSCCSCL	surface glycoprotein	CD8
BS-EQ-0024-T1-replacement_TCRB.tsv	CASSSGSYEQYF	0.99975	0.000254091	COVID-19-NIH/NIAID	COVID (+)	YEQYIKWPWY	eXL31	s_20300	Healthy (No known exposure)	ELGKYEQYIKWPWYIWLGFIAGLIAIVMVTIMLCCMTSCCSCL	surface glycoprotein	CD8
BS-EQ-0024-T1-replacement_TCRB.tsv	CASSSGSYEQYF	0.99975	0.000254091	COVID-19-NIH/NIAID	COVID (+)	SLIDFYLCFL	eXL32	s_4423	Healthy (No known exposure)	MIELSLIDFYLCFLAFLLFLVLIML	ORF7b	CD8
BS-EQ-0024-T1-replacement_TCRB.tsv	CASSSGSYEQYF	0.99975	0.000254091	COVID-19-NIH/NIAID	COVID (+)	MIELSLIDFY	eXL32	s_4423	Healthy (No known exposure)	MIELSLIDFYLCFLAFLLFLVLIML	ORF7b	CD8
BS-EQ-0024-T1-replacement_TCRB.tsv	CASSSGSYEQYF	0.99975	0.000254091	COVID-19-NIH/NIAID	COVID (+)	VLWAHGFEL	eEE228	s_19943	Healthy (No known exposure)	ORF1ab	ORF1ab	CD8
BS-EQ-0024-T1-replacement_TCRB.tsv	CASSSGSYEQYF	0.99975	0.000254091	COVID-19-NIH/NIAID	COVID (+)	LIDFYLCFL	eXL32	s_4423	Healthy (No known exposure)	MIELSLIDFYLCFLAFLLFLVLIML	ORF7b	CD8
BS-EQ-0024-T1-replacement_TCRB.tsv	CASSSGSYEQYF	0.99975	0.000254091	COVID-19-NIH/NIAID	COVID (+)	AFLLFLVLI	eXL32	s_4423	Healthy (No known exposure)	MIELSLIDFYLCFLAFLLFLVLIML	ORF7b	CD8
BS-EQ-0024-T1-replacement_TCRB.tsv	CASSSGSYEQYF	0.99975	0.000254091	COVID-19-NIH/NIAID	COVID (+)	FLAFLLFLV	eXL32	s_4423	Healthy (No known exposure)	MIELSLIDFYLCFLAFLLFLVLIML	ORF7b	CD8
BS-EQ-0024-T1-replacement_TCRB.tsv	CASSSGSYEQYF	0.99975	0.000254091	COVID-19-NIH/NIAID	COVID (+)	FYLCFLAFL	eXL32	s_4423	Healthy (No known exposure)	MIELSLIDFYLCFLAFLLFLVLIML	ORF7b	CD8
BS-EQ-0024-T1-replacement_TCRB.tsv	CASSSGSYEQYF	0.99975	0.000254091	COVID-19-NIH/NIAID	COVID (+)	FYLCFLAFLL	eXL32	s_4423	Healthy (No known exposure)	MIELSLIDFYLCFLAFLLFLVLIML	ORF7b	CD8
BS-EQ-0024-T1-replacement_TCRB.tsv	CASSSGSYEQYF	0.99975	0.000254091	COVID-19-NIH/NIAID	COVID (+)	IDFYLCFLAF	eXL32	s_4423	Healthy (No known exposure)	MIELSLIDFYLCFLAFLLFLVLIML	ORF7b	CD8
BS-EQ-0024-T1-replacement_TCRB.tsv	CASSSGSYEQYF	0.99975	0.000254091	COVID-19-NIH/NIAID	COVID (+)	LLFLVLIML	eXL32	s_4423	Healthy (No known exposure)	MIELSLIDFYLCFLAFLLFLVLIML	ORF7b	CD8
BS-EQ-39-T0-replacement_TCRB.tsv	CASSLGSYEQYF	0.99975	0.000140193	COVID-19-NIH/NIAID	COVID (+)	AFPFTIYSL	eEE226	s_19617	Healthy (No known exposure)	MGYINVFAFPFTIYSLLLCRMN	ORF10	CD8
BS-EQ-39-T0-replacement_TCRB.tsv	CASSLGSYEQYF	0.99975	0.000140193	COVID-19-NIH/NIAID	COVID (+)	LALLLLDRL	eOX49	s_10943	Healthy (No known exposure)	PGSSRGTSPARMAGNGGDAALALLLLDRLNQLESKMSG	nucleocapsid phosphoprotein	CD8
BS-EQ-39-T0-replacement_TCRB.tsv	CASSLGSYEQYF	0.99975	0.000140193	COVID-19-NIH/NIAID	COVID (+)	LLLDRLNQL	eOX49	s_10943	Healthy (No known exposure)	PGSSRGTSPARMAGNGGDAALALLLLDRLNQLESKMSG	nucleocapsid phosphoprotein	CD8
BS-EQ-39-T0-replacement_TCRB.tsv	CASSLGSYEQYF	0.99975	0.000140193	COVID-19-NIH/NIAID	COVID (+)	LLLLDRLNQ	eOX49	s_10943	Healthy (No known exposure)	PGSSRGTSPARMAGNGGDAALALLLLDRLNQLESKMSG	nucleocapsid phosphoprotein	CD8
BS-EQ-39-T0-replacement_TCRB.tsv	CASSLGSYEQYF	0.99975	0.000140193	COVID-19-NIH/NIAID	COVID (+)	LLLLDRLNQL	eOX49	s_10943	Healthy (No known exposure)	PGSSRGTSPARMAGNGGDAALALLLLDRLNQLESKMSG	nucleocapsid phosphoprotein	CD8
BS-EQ-39-T0-replacement_TCRB.tsv	CASSLGSYEQYF	0.99975	0.000140193	COVID-19-NIH/NIAID	COVID (+)	MGYINVFAF	eEE226	s_19617	Healthy (No known exposure)	MGYINVFAFPFTIYSLLLCRMN	ORF10	CD8
BS-EQ-39-T0-replacement_TCRB.tsv	CASSLGSYEQYF	0.99975	0.000140193	COVID-19-NIH/NIAID	COVID (+)	GYINVFAFPF	eEE226	s_19617	Healthy (No known exposure)	MGYINVFAFPFTIYSLLLCRMN	ORF10	CD8
BS-EQ-39-T0-replacement_TCRB.tsv	CASSLGSYEQYF	0.99975	0.000140193	COVID-19-NIH/NIAID	COVID (+)	INVFAFPFTI	eEE226	s_19617	Healthy (No known exposure)	MGYINVFAFPFTIYSLLLCRMN	ORF10	CD8
BS-EQ-39-T0-replacement_TCRB.tsv	CASSLGSYEQYF	0.99975	0.000140193	COVID-19-NIH/NIAID	COVID (+)	ALALLLLDR	eOX49	s_10943	Healthy (No known exposure)	PGSSRGTSPARMAGNGGDAALALLLLDRLNQLESKMSG	nucleocapsid phosphoprotein	CD8
BS-EQ-39-T0-replacement_TCRB.tsv	CASSLGSYEQYF	0.99975	0.000140193	COVID-19-NIH/NIAID	COVID (+)	NVFAFPFTI	eEE226	s_19617	Healthy (No known exposure)	MGYINVFAFPFTIYSLLLCRMN	ORF10	CD8
BS-EQ-39-T0-replacement_TCRB.tsv	CASSLGSYEQYF	0.99975	0.000140193	COVID-19-NIH/NIAID	COVID (+)	NVFAFPFTIY	eEE226	s_19617	Healthy (No known exposure)	MGYINVFAFPFTIYSLLLCRMN	ORF10	CD8
BS-EQ-39-T0-replacement_TCRB.tsv	CASSLGSYEQYF	0.99975	0.000140193	COVID-19-NIH/NIAID	COVID (+)	YINVFAFPF	eEE226	s_19617	Healthy (No known exposure)	MGYINVFAFPFTIYSLLLCRMN	ORF10	CD8
BS-EQ-39-T0-replacement_TCRB.tsv	CASSLGSYEQYF	0.99975	0.000140193	COVID-19-NIH/NIAID	COVID (+)	GDAALALLLL	eOX49	s_10943	Healthy (No known exposure)	PGSSRGTSPARMAGNGGDAALALLLLDRLNQLESKMSG	nucleocapsid phosphoprotein	CD8
BS-EQ-39-T0-replacement_TCRB.tsv	CASSLGSYEQYF	0.99975	0.000140193	COVID-19-NIH/NIAID	COVID (+)	VVDDPCPIHFY	eEE228	s_19943	Healthy (No known exposure)	CTQHQPYVVDDPCPIHFYSKWYIRVGARKSAPLIELC	ORF8	CD8
BS-EQ-39-T0-replacement_TCRB.tsv	CASSLGSYEQYF	0.99975	0.000140193	COVID-19-NIH/NIAID	COVID (+)	IDFYLCFLAF	eOX43	s_19830	Healthy (No known exposure)	MIELSLIDFYLCFLAFLLFLVLIML	ORF7b	CD8
BS-EQ-39-T0-replacement_TCRB.tsv	CASSLGSYEQYF	0.99975	0.000140193	COVID-19-NIH/NIAID	COVID (+)	YVVDDPCPI	eEE228	s_19943	Healthy (No known exposure)	CTQHQPYVVDDPCPIHFYSKWYIRVGARKSAPLIELC	ORF8	CD8
BS-EQ-39-T0-replacement_TCRB.tsv	CASSLGSYEQYF	0.99975	0.000140193	COVID-19-NIH/NIAID	COVID (+)	VDDPCPIHFY	eEE228	s_19943	Healthy (No known exposure)	CTQHQPYVVDDPCPIHFYSKWYIRVGARKSAPLIELC	ORF8	CD8
BS-EQ-39-T0-replacement_TCRB.tsv	CASSLGSYEQYF	0.99975	0.000140193	COVID-19-NIH/NIAID	COVID (+)	MLIIFWFSL	eXL27	s_19830	Healthy (No known exposure)	ORF1ab	ORF1ab	CD8
BS-EQ-39-T0-replacement_TCRB.tsv	CASSLGSYEQYF	0.99975	0.000140193	COVID-19-NIH/NIAID	COVID (+)	IMLIIFWFSL	eXL27	s_19830	Healthy (No known exposure)	ORF1ab	ORF1ab	CD8
BS-EQ-39-T0-replacement_TCRB.tsv	CASSLGSYEQYF	0.99975	0.000140193	COVID-19-NIH/NIAID	COVID (+)	YLCFLAFLL	eOX43	s_19830	Healthy (No known exposure)	MIELSLIDFYLCFLAFLLFLVLIML	ORF7b	CD8
BS-EQ-39-T0-replacement_TCRB.tsv	CASSLGSYEQYF	0.99975	0.000140193	COVID-19-NIH/NIAID	COVID (+)	SLIDFYLCFL	eOX43	s_19830	Healthy (No known exposure)	MIELSLIDFYLCFLAFLLFLVLIML	ORF7b	CD8
BS-EQ-39-T0-replacement_TCRB.tsv	CASSLGSYEQYF	0.99975	0.000140193	COVID-19-NIH/NIAID	COVID (+)	MIELSLIDFY	eOX43	s_19830	Healthy (No known exposure)	MIELSLIDFYLCFLAFLLFLVLIML	ORF7b	CD8
BS-EQ-39-T0-replacement_TCRB.tsv	CASSLGSYEQYF	0.99975	0.000140193	COVID-19-NIH/NIAID	COVID (+)	FYLCFLAFLL	eOX43	s_19830	Healthy (No known exposure)	MIELSLIDFYLCFLAFLLFLVLIML	ORF7b	CD8
BS-EQ-39-T0-replacement_TCRB.tsv	CASSLGSYEQYF	0.99975	0.000140193	COVID-19-NIH/NIAID	COVID (+)	IELSLIDFYL	eOX43	s_19830	Healthy (No known exposure)	MIELSLIDFYLCFLAFLLFLVLIML	ORF7b	CD8
BS-EQ-39-T0-replacement_TCRB.tsv	CASSLGSYEQYF	0.99975	0.000140193	COVID-19-NIH/NIAID	COVID (+)	LIDFYLCFL	eOX43	s_19830	Healthy (No known exposure)	MIELSLIDFYLCFLAFLLFLVLIML	ORF7b	CD8
BS-EQ-39-T0-replacement_TCRB.tsv	CASSLGSYEQYF	0.99975	0.000140193	COVID-19-NIH/NIAID	COVID (+)	LLFLVLIML	eOX43	s_19830	Healthy (No known exposure)	MIELSLIDFYLCFLAFLLFLVLIML	ORF7b	CD8
BS-EQ-39-T0-replacement_TCRB.tsv	CASSLGSYEQYF	0.99975	0.000140193	COVID-19-NIH/NIAID	COVID (+)	FYLCFLAFL	eOX43	s_19830	Healthy (No known exposure)	MIELSLIDFYLCFLAFLLFLVLIML	ORF7b	CD8
BS-EQ-39-T0-replacement_TCRB.tsv	CASSLGSYEQYF	0.99975	0.000140193	COVID-19-NIH/NIAID	COVID (+)	FLNGSCGSV	eXL30	s_19617	Healthy (No known exposure)	ORF1ab	ORF1ab	CD8
BS-EQ-39-T0-replacement_TCRB.tsv	CASSLGSYEQYF	0.99975	0.000140193	COVID-19-NIH/NIAID	COVID (+)	STQDLFLPFF	eQD125	s_7736	COVID-19-Convalescent	ORF1ab	ORF1ab	CD8
BS-EQ-39-T0-replacement_TCRB.tsv	CASSLGSYEQYF	0.99975	0.000140193	COVID-19-NIH/NIAID	COVID (+)	APGQTGKIA	eDH96	s_1483	Healthy (No known exposure)	ORF1ab	ORF1ab	CD8
BS-EQ-39-T0-replacement_TCRB.tsv	CASSLGSYEQYF	0.99975	0.000140193	COVID-19-NIH/NIAID	COVID (+)	TQDLFLPFF	eQD125	s_7736	COVID-19-Convalescent	ORF1ab	ORF1ab	CD8
BS-EQ-39-T0-replacement_TCRB.tsv	CASSLGSYEQYF	0.99975	0.000140193	COVID-19-NIH/NIAID	COVID (+)	LEPLVDLPI	eOX52	s_19384	Healthy (No known exposure)	IYSKHTPINLVRDLPQGFSALEPLVDLPIGINITRFQTLLALH	surface glycoprotein	CD8
BS-EQ-39-T0-replacement_TCRB.tsv	CASSLGSYEQYF	0.99975	0.000140193	COVID-19-NIH/NIAID	COVID (+)	FPNITNLCPF	eXL30	s_19617	Healthy (No known exposure)	QTSNFRVQPTESIVRFPNITNLCPFGEVFNATRFASVYAWNRK	surface glycoprotein	CD8
BS-EQ-39-T0-replacement_TCRB.tsv	CASSLGSYEQYF	0.99975	0.000140193	COVID-19-NIH/NIAID	COVID (+)	QPTESIVRF	eXL30	s_19617	Healthy (No known exposure)	QTSNFRVQPTESIVRFPNITNLCPFGEVFNATRFASVYAWNRK	surface glycoprotein	CD8
BS-EQ-39-T0-replacement_TCRB.tsv	CASSLGSYEQYF	0.99975	0.000140193	COVID-19-NIH/NIAID	COVID (+)	RFPNITNLCPF	eXL30	s_19617	Healthy (No known exposure)	QTSNFRVQPTESIVRFPNITNLCPFGEVFNATRFASVYAWNRK	surface glycoprotein	CD8
BS-EQ-39-T0-replacement_TCRB.tsv	CASSLGSYEQYF	0.99975	0.000140193	COVID-19-NIH/NIAID	COVID (+)	TESIVRFPNI	eXL30	s_19617	Healthy (No known exposure)	QTSNFRVQPTESIVRFPNITNLCPFGEVFNATRFASVYAWNRK	surface glycoprotein	CD8
BS-EQ-39-T0-replacement_TCRB.tsv	CASSLGSYEQYF	0.99975	0.000140193	COVID-19-NIH/NIAID	COVID (+)	VQPTESIVRF	eXL30	s_19617	Healthy (No known exposure)	QTSNFRVQPTESIVRFPNITNLCPFGEVFNATRFASVYAWNRK	surface glycoprotein	CD8
BS-EQ-39-T0-replacement_TCRB.tsv	CASSLGSYEQYF	0.99975	0.000140193	COVID-19-NIH/NIAID	COVID (+)	VRFPNITNL	eXL30	s_19617	Healthy (No known exposure)	QTSNFRVQPTESIVRFPNITNLCPFGEVFNATRFASVYAWNRK	surface glycoprotein	CD8
BS-EQ-39-T0-replacement_TCRB.tsv	CASSLGSYEQYF	0.99975	0.000140193	COVID-19-NIH/NIAID	COVID (+)	CFTNVYADSF	eQD124	s_361	COVID-19-B-Non-Acute	ORF1ab	ORF1ab	CD8
BS-EQ-39-T0-replacement_TCRB.tsv	CASSLGSYEQYF	0.99975	0.000140193	COVID-19-NIH/NIAID	COVID (+)	FTNVYADSF	eQD124	s_361	COVID-19-B-Non-Acute	ORF1ab	ORF1ab	CD8
BS-EQ-39-T0-replacement_TCRB.tsv	CASSLGSYEQYF	0.99975	0.000140193	COVID-19-NIH/NIAID	COVID (+)	FTNVYADSFV	eQD124	s_361	COVID-19-B-Non-Acute	ORF1ab	ORF1ab	CD8
BS-EQ-39-T0-replacement_TCRB.tsv	CASSLGSYEQYF	0.99975	0.000140193	COVID-19-NIH/NIAID	COVID (+)	KLNDLCFTNV	eQD124	s_361	COVID-19-B-Non-Acute	ORF1ab	ORF1ab	CD8
BS-EQ-39-T0-replacement_TCRB.tsv	CASSLGSYEQYF	0.99975	0.000140193	COVID-19-NIH/NIAID	COVID (+)	LNDLCFTNVY	eQD124	s_361	COVID-19-B-Non-Acute	ORF1ab	ORF1ab	CD8
BS-EQ-39-T0-replacement_TCRB.tsv	CASSLGSYEQYF	0.99975	0.000140193	COVID-19-NIH/NIAID	COVID (+)	VYADSFVIR	eQD124	s_361	COVID-19-B-Non-Acute	ORF1ab	ORF1ab	CD8
BS-EQ-39-T0-replacement_TCRB.tsv	CASSLGSYEQYF	0.99975	0.000140193	COVID-19-NIH/NIAID	COVID (+)	NVYADSFVIR	eQD124	s_361	COVID-19-B-Non-Acute	ORF1ab	ORF1ab	CD8
BS-EQ-39-T0-replacement_TCRB.tsv	CASSLGSYEQYF	0.99975	0.000140193	COVID-19-NIH/NIAID	COVID (+)	GQTGKIADY	eDH96	s_1483	Healthy (No known exposure)	ORF1ab	ORF1ab	CD8
BS-EQ-39-T0-replacement_TCRB.tsv	CASSLGSYEQYF	0.99975	0.000140193	COVID-19-NIH/NIAID	COVID (+)	QTGKIADYNY	eDH96	s_1483	Healthy (No known exposure)	ORF1ab	ORF1ab	CD8
BS-EQ-39-T0-replacement_TCRB.tsv	CASSLGSYEQYF	0.99975	0.000140193	COVID-19-NIH/NIAID	COVID (+)	RQIAPGQTGK	eDH96	s_1483	Healthy (No known exposure)	ORF1ab	ORF1ab	CD8
BS-EQ-39-T0-replacement_TCRB.tsv	CASSLGSYEQYF	0.99975	0.000140193	COVID-19-NIH/NIAID	COVID (+)	SELVIGAVI	eAV88	s_19830	Healthy (No known exposure)	TRSMWSFNPETNILLNVPLHGTILTRPLLESELVIGAVILR	membrane glycoprotein	CD8
BS-EQ-39-T0-replacement_TCRB.tsv	CASSLGSYEQYF	0.99975	0.000140193	COVID-19-NIH/NIAID	COVID (+)	SELVIGAVIL	eAV88	s_19830	Healthy (No known exposure)	TRSMWSFNPETNILLNVPLHGTILTRPLLESELVIGAVILR	membrane glycoprotein	CD8
BS-EQ-39-T0-replacement_TCRB.tsv	CASSLGSYEQYF	0.99975	0.000140193	COVID-19-NIH/NIAID	COVID (+)	CELYHYQECV	eDH96	s_1483	Healthy (No known exposure)	ORF1ab	ORF1ab	CD8
BS-EQ-39-T0-replacement_TCRB.tsv	CASSLGSYEQYF	0.99975	0.000140193	COVID-19-NIH/NIAID	COVID (+)	ITLATCELY	eDH96	s_1483	Healthy (No known exposure)	ORF1ab	ORF1ab	CD8
BS-EQ-39-T0-replacement_TCRB.tsv	CASSLGSYEQYF	0.99975	0.000140193	COVID-19-NIH/NIAID	COVID (+)	KIADYNYKL	eDH96	s_1483	Healthy (No known exposure)	ORF1ab	ORF1ab	CD8
BS-EQ-39-T0-replacement_TCRB.tsv	CASSLGSYEQYF	0.99975	0.000140193	COVID-19-NIH/NIAID	COVID (+)	LITLATCELY	eDH96	s_1483	Healthy (No known exposure)	ORF1ab	ORF1ab	CD8
BS-EQ-39-T0-replacement_TCRB.tsv	CASSLGSYEQYF	0.99975	0.000140193	COVID-19-NIH/NIAID	COVID (+)	TLATCELYHY	eDH96	s_1483	Healthy (No known exposure)	ORF1ab	ORF1ab	CD8
BS-EQ-39-T0-replacement_TCRB.tsv	CASSLGSYEQYF	0.99975	0.000140193	COVID-19-NIH/NIAID	COVID (+)	AFLLFLVLI	eOX43	s_19830	Healthy (No known exposure)	MIELSLIDFYLCFLAFLLFLVLIML	ORF7b	CD8
BS-EQ-39-T0-replacement_TCRB.tsv	CASSLGSYEQYF	0.99975	0.000140193	COVID-19-NIH/NIAID	COVID (+)	FLAFLLFLV	eOX43	s_19830	Healthy (No known exposure)	MIELSLIDFYLCFLAFLLFLVLIML	ORF7b	CD8
BS-GIGI_34-replacement_TCRB.tsv	CASSLGAYEQYF	0.99975	0.000247698	COVID-19-NIH/NIAID	COVID (+)	IDFYLCFLAF	eXL30	s_19617	Healthy (No known exposure)	MIELSLIDFYLCFLAFLLFLVLIML	ORF7b	CD8
BS-GIGI_34-replacement_TCRB.tsv	CASSLGAYEQYF	0.99975	0.000247698	COVID-19-NIH/NIAID	COVID (+)	LLFLVLIML	eXL30	s_19617	Healthy (No known exposure)	MIELSLIDFYLCFLAFLLFLVLIML	ORF7b	CD8
BS-GIGI_34-replacement_TCRB.tsv	CASSLGAYEQYF	0.99975	0.000247698	COVID-19-NIH/NIAID	COVID (+)	LIDFYLCFL	eXL30	s_19617	Healthy (No known exposure)	MIELSLIDFYLCFLAFLLFLVLIML	ORF7b	CD8
BS-GIGI_34-replacement_TCRB.tsv	CASSLGAYEQYF	0.99975	0.000247698	COVID-19-NIH/NIAID	COVID (+)	IELSLIDFYL	eXL30	s_19617	Healthy (No known exposure)	MIELSLIDFYLCFLAFLLFLVLIML	ORF7b	CD8
BS-GIGI_34-replacement_TCRB.tsv	CASSLGAYEQYF	0.99975	0.000247698	COVID-19-NIH/NIAID	COVID (+)	FLAFLLFLV	eXL30	s_19617	Healthy (No known exposure)	MIELSLIDFYLCFLAFLLFLVLIML	ORF7b	CD8
BS-GIGI_34-replacement_TCRB.tsv	CASSLGAYEQYF	0.99975	0.000247698	COVID-19-NIH/NIAID	COVID (+)	FYLCFLAFLL	eXL30	s_19617	Healthy (No known exposure)	MIELSLIDFYLCFLAFLLFLVLIML	ORF7b	CD8
BS-GIGI_34-replacement_TCRB.tsv	CASSLGAYEQYF	0.99975	0.000247698	COVID-19-NIH/NIAID	COVID (+)	AFLLFLVLI	eXL30	s_19617	Healthy (No known exposure)	MIELSLIDFYLCFLAFLLFLVLIML	ORF7b	CD8
BS-GIGI_34-replacement_TCRB.tsv	CASSLGAYEQYF	0.99975	0.000247698	COVID-19-NIH/NIAID	COVID (+)	SLIDFYLCFL	eXL30	s_19617	Healthy (No known exposure)	MIELSLIDFYLCFLAFLLFLVLIML	ORF7b	CD8
BS-GIGI_34-replacement_TCRB.tsv	CASSLGAYEQYF	0.99975	0.000247698	COVID-19-NIH/NIAID	COVID (+)	MIELSLIDFY	eXL30	s_19617	Healthy (No known exposure)	MIELSLIDFYLCFLAFLLFLVLIML	ORF7b	CD8
BS-GIGI_34-replacement_TCRB.tsv	CASSLGAYEQYF	0.99975	0.000247698	COVID-19-NIH/NIAID	COVID (+)	FYLCFLAFL	eXL30	s_19617	Healthy (No known exposure)	MIELSLIDFYLCFLAFLLFLVLIML	ORF7b	CD8
BS-GIGI_34-replacement_TCRB.tsv	CASSLGAYEQYF	0.99975	0.000247698	COVID-19-NIH/NIAID	COVID (+)	YLCFLAFLL	eXL30	s_19617	Healthy (No known exposure)	MIELSLIDFYLCFLAFLLFLVLIML	ORF7b	CD8
BS-GIGI_34-replacement_TCRB.tsv	CASSLGAYEQYF	0.99975	0.000247698	COVID-19-NIH/NIAID	COVID (+)	GYINVFAFPF	eOX52	s_19384	Healthy (No known exposure)	MGYINVFAFPFTIYSLLLCRMN	ORF10	CD8
BS-GIGI_34-replacement_TCRB.tsv	CASSLGAYEQYF	0.99975	0.000247698	COVID-19-NIH/NIAID	COVID (+)	INVFAFPFTI	eOX52	s_19384	Healthy (No known exposure)	MGYINVFAFPFTIYSLLLCRMN	ORF10	CD8
BS-GIGI_34-replacement_TCRB.tsv	CASSLGAYEQYF	0.99975	0.000247698	COVID-19-NIH/NIAID	COVID (+)	MGYINVFAF	eOX52	s_19384	Healthy (No known exposure)	MGYINVFAFPFTIYSLLLCRMN	ORF10	CD8
BS-GIGI_34-replacement_TCRB.tsv	CASSLGAYEQYF	0.99975	0.000247698	COVID-19-NIH/NIAID	COVID (+)	NVFAFPFTI	eOX52	s_19384	Healthy (No known exposure)	MGYINVFAFPFTIYSLLLCRMN	ORF10	CD8
BS-GIGI_34-replacement_TCRB.tsv	CASSLGAYEQYF	0.99975	0.000247698	COVID-19-NIH/NIAID	COVID (+)	NVFAFPFTIY	eOX52	s_19384	Healthy (No known exposure)	MGYINVFAFPFTIYSLLLCRMN	ORF10	CD8
BS-GIGI_34-replacement_TCRB.tsv	CASSLGAYEQYF	0.99975	0.000247698	COVID-19-NIH/NIAID	COVID (+)	YINVFAFPF	eOX52	s_19384	Healthy (No known exposure)	MGYINVFAFPFTIYSLLLCRMN	ORF10	CD8
BS-GIGI_34-replacement_TCRB.tsv	CASSLGAYEQYF	0.99975	0.000247698	COVID-19-NIH/NIAID	COVID (+)	AFPFTIYSL	eOX52	s_19384	Healthy (No known exposure)	MGYINVFAFPFTIYSLLLCRMN	ORF10	CD8
BS-EQ-33-T2-replacement_TCRB.tsv	CASSTGAYEQYF	0.999749	0.00117375	COVID-19-NIH/NIAID	COVID (+)	KVPTDNYITTY	eQD111	s_7717	COVID-19-Convalescent	ORF1ab	ORF1ab	CD8
BS-EQ-33-T2-replacement_TCRB.tsv	CASSTGAYEQYF	0.999749	0.00117375	COVID-19-NIH/NIAID	COVID (+)	ALRKVPTDNYITTY	eQD111	s_7717	COVID-19-Convalescent	ORF1ab	ORF1ab	CD8
BS-GIGI_76-replacement_TCRB.tsv	CASSEAASAQPQHF	0.999748	0.000380387	COVID-19-NIH/NIAID	COVID (+)	LTGIAVEQDKNTQEVFAQV	eAV100	s_1995	COVID-19-Convalescent	SFCTQLNRALTGIAVEQDKNTQEVFAQVKQIYKTPPIKDFGGF	surface glycoprotein	CD4
BS-GIGI_76-replacement_TCRB.tsv	CASSEAASAQPQHF	0.999748	0.000380387	COVID-19-NIH/NIAID	COVID (+)	AQVKQIYKTPPIKDFGGFN	eAV100	s_1995	COVID-19-Convalescent	ORF1ab	ORF1ab	CD4
BS-GIGI_76-replacement_TCRB.tsv	CASSEAASAQPQHF	0.999748	0.000380387	COVID-19-NIH/NIAID	COVID (+)	CGDSTECSNLLLQYGSFCT	eAV100	s_1995	COVID-19-Convalescent	SVTTEILPVSMTKTSVDCTMYICGDSTECSNLLLQYGSFCTQL	surface glycoprotein	CD4
BS-GIGI_76-replacement_TCRB.tsv	CASSEAASAQPQHF	0.999748	0.000380387	COVID-19-NIH/NIAID	COVID (+)	FCTQLNRALTGIAVEQDKN	eAV100	s_1995	COVID-19-Convalescent	SFCTQLNRALTGIAVEQDKNTQEVFAQVKQIYKTPPIKDFGGF	surface glycoprotein	CD4
BS-GIGI_76-replacement_TCRB.tsv	CASSEAASAQPQHF	0.999748	0.000380387	COVID-19-NIH/NIAID	COVID (+)	DKNTQEVFAQVKQIYKTPP	eAV100	s_1995	COVID-19-Convalescent	SFCTQLNRALTGIAVEQDKNTQEVFAQVKQIYKTPPIKDFGGF	surface glycoprotein	CD4
BS-GIGI_76-replacement_TCRB.tsv	CASSEAASAQPQHF	0.999748	0.000380387	COVID-19-NIH/NIAID	COVID (+)	NLLLQYGSFCTQLNRALTG	eAV100	s_1995	COVID-19-Convalescent	ORF1ab	ORF1ab	CD4
BS-GN-0004-T0-replacement_TCRB.tsv	CASSEDGMNTEAFF	0.999748	0.000351176	COVID-19-NIH/NIAID	COVID (+)	FLLPSLATV	eQD129	s_2283	COVID-19-Convalescent	ORF1ab	ORF1ab	CD8
BS-GN-0004-T0-replacement_TCRB.tsv	CASSEDGMNTEAFF	0.999748	0.000351176	COVID-19-NIH/NIAID	COVID (+)	TTLPVNVAF	eHO124	s_3819	Healthy (No known exposure)	ORF1ab	ORF1ab	CD8
BS-GN-0004-T0-replacement_TCRB.tsv	CASSEDGMNTEAFF	0.999748	0.000351176	COVID-19-NIH/NIAID	COVID (+)	TQDLFLPFF	eLH46	s_359	COVID-19-Convalescent	ORF1ab	ORF1ab	CD8
BS-GN-0004-T0-replacement_TCRB.tsv	CASSEDGMNTEAFF	0.999748	0.000351176	COVID-19-NIH/NIAID	COVID (+)	STQDLFLPFF	eLH46	s_359	COVID-19-Convalescent	ORF1ab	ORF1ab	CD8
BS-GN-0004-T0-replacement_TCRB.tsv	CASSEDGMNTEAFF	0.999748	0.000351176	COVID-19-NIH/NIAID	COVID (+)	FTYASALWEI	eLH42	s_1588	COVID-19-Convalescent	ORF1ab	ORF1ab	CD8
BS-GN-0004-T0-replacement_TCRB.tsv	CASSEDGMNTEAFF	0.999748	0.000351176	COVID-19-NIH/NIAID	COVID (+)	FLCLFLLPSL	eQD129	s_2283	COVID-19-Convalescent	ORF1ab	ORF1ab	CD8
BS-GIGI_14-replacement_TCRB.tsv	CASSLGNYEQYF	0.999746	0.000147634	COVID-19-NIH/NIAID	COVID (+)	FLPRVFSAV	eOX49	s_10943	Healthy (No known exposure)	ORF1ab	ORF1ab	CD8
BS-EQ-11-T2-replacement_TCRB.tsv	CASSLGAYEQYF	0.999744	0.000221421	COVID-19-NIH/NIAID	COVID (+)	YINVFAFPF	eOX52	s_19384	Healthy (No known exposure)	MGYINVFAFPFTIYSLLLCRMN	ORF10	CD8
BS-EQ-11-T2-replacement_TCRB.tsv	CASSLGAYEQYF	0.999744	0.000221421	COVID-19-NIH/NIAID	COVID (+)	MGYINVFAF	eOX52	s_19384	Healthy (No known exposure)	MGYINVFAFPFTIYSLLLCRMN	ORF10	CD8
BS-EQ-11-T2-replacement_TCRB.tsv	CASSLGAYEQYF	0.999744	0.000221421	COVID-19-NIH/NIAID	COVID (+)	INVFAFPFTI	eOX52	s_19384	Healthy (No known exposure)	MGYINVFAFPFTIYSLLLCRMN	ORF10	CD8
BS-EQ-11-T2-replacement_TCRB.tsv	CASSLGAYEQYF	0.999744	0.000221421	COVID-19-NIH/NIAID	COVID (+)	GYINVFAFPF	eOX52	s_19384	Healthy (No known exposure)	MGYINVFAFPFTIYSLLLCRMN	ORF10	CD8
BS-EQ-11-T2-replacement_TCRB.tsv	CASSLGAYEQYF	0.999744	0.000221421	COVID-19-NIH/NIAID	COVID (+)	AFPFTIYSL	eOX52	s_19384	Healthy (No known exposure)	MGYINVFAFPFTIYSLLLCRMN	ORF10	CD8
BS-EQ-11-T2-replacement_TCRB.tsv	CASSLGAYEQYF	0.999744	0.000221421	COVID-19-NIH/NIAID	COVID (+)	YLCFLAFLL	eXL30	s_19617	Healthy (No known exposure)	MIELSLIDFYLCFLAFLLFLVLIML	ORF7b	CD8
BS-EQ-11-T2-replacement_TCRB.tsv	CASSLGAYEQYF	0.999744	0.000221421	COVID-19-NIH/NIAID	COVID (+)	SLIDFYLCFL	eXL30	s_19617	Healthy (No known exposure)	MIELSLIDFYLCFLAFLLFLVLIML	ORF7b	CD8
BS-EQ-11-T2-replacement_TCRB.tsv	CASSLGAYEQYF	0.999744	0.000221421	COVID-19-NIH/NIAID	COVID (+)	AFLLFLVLI	eXL30	s_19617	Healthy (No known exposure)	MIELSLIDFYLCFLAFLLFLVLIML	ORF7b	CD8
BS-EQ-11-T2-replacement_TCRB.tsv	CASSLGAYEQYF	0.999744	0.000221421	COVID-19-NIH/NIAID	COVID (+)	MIELSLIDFY	eXL30	s_19617	Healthy (No known exposure)	MIELSLIDFYLCFLAFLLFLVLIML	ORF7b	CD8
BS-EQ-11-T2-replacement_TCRB.tsv	CASSLGAYEQYF	0.999744	0.000221421	COVID-19-NIH/NIAID	COVID (+)	LLFLVLIML	eXL30	s_19617	Healthy (No known exposure)	MIELSLIDFYLCFLAFLLFLVLIML	ORF7b	CD8
BS-EQ-11-T2-replacement_TCRB.tsv	CASSLGAYEQYF	0.999744	0.000221421	COVID-19-NIH/NIAID	COVID (+)	LIDFYLCFL	eXL30	s_19617	Healthy (No known exposure)	MIELSLIDFYLCFLAFLLFLVLIML	ORF7b	CD8
BS-EQ-11-T2-replacement_TCRB.tsv	CASSLGAYEQYF	0.999744	0.000221421	COVID-19-NIH/NIAID	COVID (+)	IELSLIDFYL	eXL30	s_19617	Healthy (No known exposure)	MIELSLIDFYLCFLAFLLFLVLIML	ORF7b	CD8
BS-EQ-11-T2-replacement_TCRB.tsv	CASSLGAYEQYF	0.999744	0.000221421	COVID-19-NIH/NIAID	COVID (+)	IDFYLCFLAF	eXL30	s_19617	Healthy (No known exposure)	MIELSLIDFYLCFLAFLLFLVLIML	ORF7b	CD8
BS-EQ-11-T2-replacement_TCRB.tsv	CASSLGAYEQYF	0.999744	0.000221421	COVID-19-NIH/NIAID	COVID (+)	FYLCFLAFLL	eXL30	s_19617	Healthy (No known exposure)	MIELSLIDFYLCFLAFLLFLVLIML	ORF7b	CD8
BS-EQ-11-T2-replacement_TCRB.tsv	CASSLGAYEQYF	0.999744	0.000221421	COVID-19-NIH/NIAID	COVID (+)	NVFAFPFTI	eOX52	s_19384	Healthy (No known exposure)	MGYINVFAFPFTIYSLLLCRMN	ORF10	CD8
BS-EQ-11-T2-replacement_TCRB.tsv	CASSLGAYEQYF	0.999744	0.000221421	COVID-19-NIH/NIAID	COVID (+)	FYLCFLAFL	eXL30	s_19617	Healthy (No known exposure)	MIELSLIDFYLCFLAFLLFLVLIML	ORF7b	CD8
BS-EQ-11-T2-replacement_TCRB.tsv	CASSLGAYEQYF	0.999744	0.000221421	COVID-19-NIH/NIAID	COVID (+)	FLAFLLFLV	eXL30	s_19617	Healthy (No known exposure)	MIELSLIDFYLCFLAFLLFLVLIML	ORF7b	CD8
BS-EQ-11-T2-replacement_TCRB.tsv	CASSLGAYEQYF	0.999744	0.000221421	COVID-19-NIH/NIAID	COVID (+)	NVFAFPFTIY	eOX52	s_19384	Healthy (No known exposure)	MGYINVFAFPFTIYSLLLCRMN	ORF10	CD8
BS-GIGI_95-replacement_TCRB.tsv	CASSLGGYEQYF	0.999743	0.000142056	COVID-19-NIH/NIAID	COVID (+)	VGARKSAPL	eEE228	s_19943	Healthy (No known exposure)	CTQHQPYVVDDPCPIHFYSKWYIRVGARKSAPLIELC	ORF8	CD8
BS-GIGI_95-replacement_TCRB.tsv	CASSLGGYEQYF	0.999743	0.000142056	COVID-19-NIH/NIAID	COVID (+)	GMEVTPSGTWL	eEE224	s_19830	Healthy (No known exposure)	ORF1ab	ORF1ab	CD8
BS-GIGI_95-replacement_TCRB.tsv	CASSLGGYEQYF	0.999743	0.000142056	COVID-19-NIH/NIAID	COVID (+)	QELYSPIFL	eOX52	s_19384	Healthy (No known exposure)	IRQEEVQELYSPIFLIVAAIVFITLCFTLKRKTE	ORF7a	CD8
BS-GIGI_95-replacement_TCRB.tsv	CASSLGGYEQYF	0.999743	0.000142056	COVID-19-NIH/NIAID	COVID (+)	HVTFFIYNK	eLH42	s_1588	COVID-19-Convalescent	ORF1ab	ORF1ab	CD8
BS-GIGI_95-replacement_TCRB.tsv	CASSLGGYEQYF	0.999743	0.000142056	COVID-19-NIH/NIAID	COVID (+)	STDTGVEHVTFFIY	eLH42	s_1588	COVID-19-Convalescent	ORF1ab	ORF1ab	CD8
BS-GIGI_95-replacement_TCRB.tsv	CASSLGGYEQYF	0.999743	0.000142056	COVID-19-NIH/NIAID	COVID (+)	VEHVTFFIY	eLH42	s_1588	COVID-19-Convalescent	ORF1ab	ORF1ab	CD8
BS-GIGI_95-replacement_TCRB.tsv	CASSLGGYEQYF	0.999743	0.000142056	COVID-19-NIH/NIAID	COVID (+)	FLWLLWPVT	eXL27	s_19830	Healthy (No known exposure)	QFAYANRNRFLYIIKLIFLWLLWPVTLACFVLAAVYRINWI	membrane glycoprotein	CD8
BS-GIGI_95-replacement_TCRB.tsv	CASSLGGYEQYF	0.999743	0.000142056	COVID-19-NIH/NIAID	COVID (+)	FLWLLWPVTL	eXL27	s_19830	Healthy (No known exposure)	QFAYANRNRFLYIIKLIFLWLLWPVTLACFVLAAVYRINWI	membrane glycoprotein	CD8
BS-GIGI_95-replacement_TCRB.tsv	CASSLGGYEQYF	0.999743	0.000142056	COVID-19-NIH/NIAID	COVID (+)	LWLLWPVTL	eXL27	s_19830	Healthy (No known exposure)	QFAYANRNRFLYIIKLIFLWLLWPVTLACFVLAAVYRINWI	membrane glycoprotein	CD8
BS-GIGI_95-replacement_TCRB.tsv	CASSLGGYEQYF	0.999743	0.000142056	COVID-19-NIH/NIAID	COVID (+)	LWPVTLACF	eXL27	s_19830	Healthy (No known exposure)	QFAYANRNRFLYIIKLIFLWLLWPVTLACFVLAAVYRINWI	membrane glycoprotein	CD8
BS-GIGI_95-replacement_TCRB.tsv	CASSLGGYEQYF	0.999743	0.000142056	COVID-19-NIH/NIAID	COVID (+)	TLACFVLAAV	eXL27	s_19830	Healthy (No known exposure)	QFAYANRNRFLYIIKLIFLWLLWPVTLACFVLAAVYRINWI	membrane glycoprotein	CD8
BS-GIGI_95-replacement_TCRB.tsv	CASSLGGYEQYF	0.999743	0.000142056	COVID-19-NIH/NIAID	COVID (+)	WLLWPVTLA	eXL27	s_19830	Healthy (No known exposure)	QFAYANRNRFLYIIKLIFLWLLWPVTLACFVLAAVYRINWI	membrane glycoprotein	CD8
BS-GIGI_95-replacement_TCRB.tsv	CASSLGGYEQYF	0.999743	0.000142056	COVID-19-NIH/NIAID	COVID (+)	WPVTLACFVL	eXL27	s_19830	Healthy (No known exposure)	QFAYANRNRFLYIIKLIFLWLLWPVTLACFVLAAVYRINWI	membrane glycoprotein	CD8
BS-GIGI_95-replacement_TCRB.tsv	CASSLGGYEQYF	0.999743	0.000142056	COVID-19-NIH/NIAID	COVID (+)	ELYSPIFLI	eOX52	s_19384	Healthy (No known exposure)	IRQEEVQELYSPIFLIVAAIVFITLCFTLKRKTE	ORF7a	CD8
BS-GIGI_95-replacement_TCRB.tsv	CASSLGGYEQYF	0.999743	0.000142056	COVID-19-NIH/NIAID	COVID (+)	LYSPIFLIV	eOX52	s_19384	Healthy (No known exposure)	IRQEEVQELYSPIFLIVAAIVFITLCFTLKRKTE	ORF7a	CD8
BS-GIGI_95-replacement_TCRB.tsv	CASSLGGYEQYF	0.999743	0.000142056	COVID-19-NIH/NIAID	COVID (+)	VQELYSPIF	eOX52	s_19384	Healthy (No known exposure)	IRQEEVQELYSPIFLIVAAIVFITLCFTLKRKTE	ORF7a	CD8
BS-GIGI_95-replacement_TCRB.tsv	CASSLGGYEQYF	0.999743	0.000142056	COVID-19-NIH/NIAID	COVID (+)	MIELSLIDFY	eEE224	s_19830	Healthy (No known exposure)	MIELSLIDFYLCFLAFLLFLVLIML	ORF7b	CD8
BS-GIGI_95-replacement_TCRB.tsv	CASSLGGYEQYF	0.999743	0.000142056	COVID-19-NIH/NIAID	COVID (+)	VQELYSPIFL	eOX52	s_19384	Healthy (No known exposure)	IRQEEVQELYSPIFLIVAAIVFITLCFTLKRKTE	ORF7a	CD8
BS-GIGI_95-replacement_TCRB.tsv	CASSLGGYEQYF	0.999743	0.000142056	COVID-19-NIH/NIAID	COVID (+)	RIRGGDGKMK	eLH41	s_3821	COVID-19-Convalescent	GVPINTNSSPDDQIGYYRRATRRIRGGDGKMKDLSPRW	nucleocapsid phosphoprotein	CD8
BS-GIGI_95-replacement_TCRB.tsv	CASSLGGYEQYF	0.999743	0.000142056	COVID-19-NIH/NIAID	COVID (+)	MEVTPSGTWL	eEE224	s_19830	Healthy (No known exposure)	ORF1ab	ORF1ab	CD8
BS-GIGI_95-replacement_TCRB.tsv	CASSLGGYEQYF	0.999743	0.000142056	COVID-19-NIH/NIAID	COVID (+)	TPSGTWLTY	eEE224	s_19830	Healthy (No known exposure)	ORF1ab	ORF1ab	CD8
BS-GIGI_95-replacement_TCRB.tsv	CASSLGGYEQYF	0.999743	0.000142056	COVID-19-NIH/NIAID	COVID (+)	VTPSGTWLTY	eEE224	s_19830	Healthy (No known exposure)	ORF1ab	ORF1ab	CD8
BS-GIGI_95-replacement_TCRB.tsv	CASSLGGYEQYF	0.999743	0.000142056	COVID-19-NIH/NIAID	COVID (+)	AQVDVVNFNL	eEE226	s_19617	Healthy (No known exposure)	ORF1ab	ORF1ab	CD8
BS-GIGI_95-replacement_TCRB.tsv	CASSLGGYEQYF	0.999743	0.000142056	COVID-19-NIH/NIAID	COVID (+)	NYIAQVDVV	eEE226	s_19617	Healthy (No known exposure)	ORF1ab	ORF1ab	CD8
BS-GIGI_95-replacement_TCRB.tsv	CASSLGGYEQYF	0.999743	0.000142056	COVID-19-NIH/NIAID	COVID (+)	RVGARKSAPL	eEE228	s_19943	Healthy (No known exposure)	CTQHQPYVVDDPCPIHFYSKWYIRVGARKSAPLIELC	ORF8	CD8
BS-GIGI_95-replacement_TCRB.tsv	CASSLGGYEQYF	0.999743	0.000142056	COVID-19-NIH/NIAID	COVID (+)	MLIIFWFSL	eXL31	s_20300	Healthy (No known exposure)	ORF1ab	ORF1ab	CD8
BS-GIGI_95-replacement_TCRB.tsv	CASSLGGYEQYF	0.999743	0.000142056	COVID-19-NIH/NIAID	COVID (+)	IMLIIFWFSL	eXL31	s_20300	Healthy (No known exposure)	ORF1ab	ORF1ab	CD8
BS-GIGI_95-replacement_TCRB.tsv	CASSLGGYEQYF	0.999743	0.000142056	COVID-19-NIH/NIAID	COVID (+)	YLCFLAFLL	eEE224	s_19830	Healthy (No known exposure)	MIELSLIDFYLCFLAFLLFLVLIML	ORF7b	CD8
BS-GIGI_95-replacement_TCRB.tsv	CASSLGGYEQYF	0.999743	0.000142056	COVID-19-NIH/NIAID	COVID (+)	AFLLFLVLI	eEE224	s_19830	Healthy (No known exposure)	MIELSLIDFYLCFLAFLLFLVLIML	ORF7b	CD8
BS-GIGI_95-replacement_TCRB.tsv	CASSLGGYEQYF	0.999743	0.000142056	COVID-19-NIH/NIAID	COVID (+)	GVEHVTFFIY	eLH42	s_1588	COVID-19-Convalescent	ORF1ab	ORF1ab	CD8
BS-GIGI_95-replacement_TCRB.tsv	CASSLGGYEQYF	0.999743	0.000142056	COVID-19-NIH/NIAID	COVID (+)	YLNTLTLAV	eEE226	s_19617	Healthy (No known exposure)	ORF1ab	ORF1ab	CD8
BS-GIGI_95-replacement_TCRB.tsv	CASSLGGYEQYF	0.999743	0.000142056	COVID-19-NIH/NIAID	COVID (+)	VLWAHGFEL	eOX54	s_10881	Healthy (No known exposure)	ORF1ab	ORF1ab	CD8
BS-GIGI_95-replacement_TCRB.tsv	CASSLGGYEQYF	0.999743	0.000142056	COVID-19-NIH/NIAID	COVID (+)	FVDGVPFVV	eOX43	s_19830	Healthy (No known exposure)	ORF1ab	ORF1ab	CD8
BS-GIGI_95-replacement_TCRB.tsv	CASSLGGYEQYF	0.999743	0.000142056	COVID-19-NIH/NIAID	COVID (+)	LIDFYLCFL	eEE224	s_19830	Healthy (No known exposure)	MIELSLIDFYLCFLAFLLFLVLIML	ORF7b	CD8
BS-GIGI_95-replacement_TCRB.tsv	CASSLGGYEQYF	0.999743	0.000142056	COVID-19-NIH/NIAID	COVID (+)	IELSLIDFYL	eEE224	s_19830	Healthy (No known exposure)	MIELSLIDFYLCFLAFLLFLVLIML	ORF7b	CD8
BS-GIGI_95-replacement_TCRB.tsv	CASSLGGYEQYF	0.999743	0.000142056	COVID-19-NIH/NIAID	COVID (+)	LLFLVLIML	eEE224	s_19830	Healthy (No known exposure)	MIELSLIDFYLCFLAFLLFLVLIML	ORF7b	CD8
BS-GIGI_95-replacement_TCRB.tsv	CASSLGGYEQYF	0.999743	0.000142056	COVID-19-NIH/NIAID	COVID (+)	IDFYLCFLAF	eEE224	s_19830	Healthy (No known exposure)	MIELSLIDFYLCFLAFLLFLVLIML	ORF7b	CD8
BS-GIGI_95-replacement_TCRB.tsv	CASSLGGYEQYF	0.999743	0.000142056	COVID-19-NIH/NIAID	COVID (+)	FYLCFLAFLL	eEE224	s_19830	Healthy (No known exposure)	MIELSLIDFYLCFLAFLLFLVLIML	ORF7b	CD8
BS-GIGI_95-replacement_TCRB.tsv	CASSLGGYEQYF	0.999743	0.000142056	COVID-19-NIH/NIAID	COVID (+)	FYLCFLAFL	eEE224	s_19830	Healthy (No known exposure)	MIELSLIDFYLCFLAFLLFLVLIML	ORF7b	CD8
BS-GIGI_95-replacement_TCRB.tsv	CASSLGGYEQYF	0.999743	0.000142056	COVID-19-NIH/NIAID	COVID (+)	FLAFLLFLV	eEE224	s_19830	Healthy (No known exposure)	MIELSLIDFYLCFLAFLLFLVLIML	ORF7b	CD8
BS-GIGI_95-replacement_TCRB.tsv	CASSLGGYEQYF	0.999743	0.000142056	COVID-19-NIH/NIAID	COVID (+)	SLIDFYLCFL	eEE224	s_19830	Healthy (No known exposure)	MIELSLIDFYLCFLAFLLFLVLIML	ORF7b	CD8
BS-GIGI_95-replacement_TCRB.tsv	CASSLGGYEQYF	0.999743	0.000142056	COVID-19-NIH/NIAID	COVID (+)	ILHCANFNV	eOX46	s_19943	Healthy (No known exposure)	ORF1ab	ORF1ab	CD8
BS-GIGI_95-replacement_TCRB.tsv	CASSLGGYEQYF	0.999743	0.000142056	COVID-19-NIH/NIAID	COVID (+)	RIRGGDGKM	eLH41	s_3821	COVID-19-Convalescent	GVPINTNSSPDDQIGYYRRATRRIRGGDGKMKDLSPRW	nucleocapsid phosphoprotein	CD8
BS-GIGI_95-replacement_TCRB.tsv	CASSLGGYEQYF	0.999743	0.000142056	COVID-19-NIH/NIAID	COVID (+)	SEVGPEHSLAEY	eXL30	s_19617	Healthy (No known exposure)	ORF1ab	ORF1ab	CD8
BS-GIGI_95-replacement_TCRB.tsv	CASSLGGYEQYF	0.999743	0.000142056	COVID-19-NIH/NIAID	COVID (+)	HTTDPSFLGRY	eQD111	s_7717	COVID-19-Convalescent	ORF1ab	ORF1ab	CD8
BS-GIGI_84-replacement_TCRB.tsv	CASSAGGYEQYF	0.999743	0.000220548	COVID-19-NIH/NIAID	COVID (+)	IMRTFKVSI	eGK120	s_10	COVID-19-Convalescent	MFHLVDFQVTIAEILLIIMRTFKVSIWNLDY	ORF6	CD8
BS-GIGI_84-replacement_TCRB.tsv	CASSAGGYEQYF	0.999743	0.000220548	COVID-19-NIH/NIAID	COVID (+)	KVSIWNLDY	eGK120	s_10	COVID-19-Convalescent	MFHLVDFQVTIAEILLIIMRTFKVSIWNLDY	ORF6	CD8
BS-GIGI_84-replacement_TCRB.tsv	CASSAGGYEQYF	0.999743	0.000220548	COVID-19-NIH/NIAID	COVID (+)	FKVSIWNLDY	eGK120	s_10	COVID-19-Convalescent	MFHLVDFQVTIAEILLIIMRTFKVSIWNLDY	ORF6	CD8
BS-GIGI_84-replacement_TCRB.tsv	CASSAGGYEQYF	0.999743	0.000220548	COVID-19-NIH/NIAID	COVID (+)	ILLIIMRTFK	eGK120	s_10	COVID-19-Convalescent	MFHLVDFQVTIAEILLIIMRTFKVSIWNLDY	ORF6	CD8
BS-GIGI_84-replacement_TCRB.tsv	CASSAGGYEQYF	0.999743	0.000220548	COVID-19-NIH/NIAID	COVID (+)	NYIAQVDVV	eOX49	s_10943	Healthy (No known exposure)	ORF1ab	ORF1ab	CD8
BS-GIGI_84-replacement_TCRB.tsv	CASSAGGYEQYF	0.999743	0.000220548	COVID-19-NIH/NIAID	COVID (+)	AQVDVVNFNL	eOX49	s_10943	Healthy (No known exposure)	ORF1ab	ORF1ab	CD8
BS-GIGI_84-replacement_TCRB.tsv	CASSAGGYEQYF	0.999743	0.000220548	COVID-19-NIH/NIAID	COVID (+)	VSIWNLDYII	eGK120	s_10	COVID-19-Convalescent	ORF1ab	ORF1ab	CD8
BS-GIGI_84-replacement_TCRB.tsv	CASSAGGYEQYF	0.999743	0.000220548	COVID-19-NIH/NIAID	COVID (+)	HTTDPSFLGRY	eQD111	s_7717	COVID-19-Convalescent	ORF1ab	ORF1ab	CD8
BS-GIGI_84-replacement_TCRB.tsv	CASSAGGYEQYF	0.999743	0.000220548	COVID-19-NIH/NIAID	COVID (+)	TFKVSIWNL	eGK120	s_10	COVID-19-Convalescent	MFHLVDFQVTIAEILLIIMRTFKVSIWNLDY	ORF6	CD8
BS-GIGI_84-replacement_TCRB.tsv	CASSAGGYEQYF	0.999743	0.000220548	COVID-19-NIH/NIAID	COVID (+)	SIWNLDYII	eGK120	s_10	COVID-19-Convalescent	ORF1ab	ORF1ab	CD8
BS-GIGI_84-replacement_TCRB.tsv	CASSAGGYEQYF	0.999743	0.000220548	COVID-19-NIH/NIAID	COVID (+)	LIIMRTFKV	eGK120	s_10	COVID-19-Convalescent	MFHLVDFQVTIAEILLIIMRTFKVSIWNLDY	ORF6	CD8
BS-GIGI_84-replacement_TCRB.tsv	CASSAGGYEQYF	0.999743	0.000220548	COVID-19-NIH/NIAID	COVID (+)	KVSIWNLDYI	eGK120	s_10	COVID-19-Convalescent	ORF1ab	ORF1ab	CD8
BS-GIGI_84-replacement_TCRB.tsv	CASSAGGYEQYF	0.999743	0.000220548	COVID-19-NIH/NIAID	COVID (+)	RTFKVSIWNL	eGK120	s_10	COVID-19-Convalescent	MFHLVDFQVTIAEILLIIMRTFKVSIWNLDY	ORF6	CD8
BS-EQ-16-T2-replacement_TCRB.tsv	CASSDRASNQPQHF	0.999741	0.000227402	COVID-19-NIH/NIAID	COVID (+)	HTTDPSFLGRY	eJL161	s_1005703	COVID-19-Convalescent	ORF1ab	ORF1ab	CD8
BS-EQ-33-T2-replacement_TCRB.tsv	CASSAGDYGYTF	0.999738	0.00161172	COVID-19-NIH/NIAID	COVID (+)	HTTDPSFLGRY	eMR17	s_451	COVID-19-Convalescent	ORF1ab	ORF1ab	CD8
BS-EQ-0011-T1-replacement_TCRB.tsv	CASSLGLYEQYF	0.999738	0.000162385	COVID-19-NIH/NIAID	COVID (+)	TMADLVYAL	eXL27	s_19830	Healthy (No known exposure)	ORF1ab	ORF1ab	CD8
BS-EQ-0011-T1-replacement_TCRB.tsv	CASSLGLYEQYF	0.999738	0.000162385	COVID-19-NIH/NIAID	COVID (+)	YTMADLVYA	eXL27	s_19830	Healthy (No known exposure)	ORF1ab	ORF1ab	CD8
BS-EQ-0011-T1-replacement_TCRB.tsv	CASSLGLYEQYF	0.999738	0.000162385	COVID-19-NIH/NIAID	COVID (+)	FLNGSCGSV	eXL27	s_19830	Healthy (No known exposure)	ORF1ab	ORF1ab	CD8
BS-EQ-0011-T1-replacement_TCRB.tsv	CASSLGLYEQYF	0.999738	0.000162385	COVID-19-NIH/NIAID	COVID (+)	VPHVGEIPVAY	ePD82	s_1924	COVID-19-Convalescent	ORF1ab	ORF1ab	CD8
BS-EQ-0011-T1-replacement_TCRB.tsv	CASSLGLYEQYF	0.999738	0.000162385	COVID-19-NIH/NIAID	COVID (+)	GEIPVAYRKVLL	ePD82	s_1924	COVID-19-Convalescent	ORF1ab	ORF1ab	CD8
BS-EQ-15-T1-replacement_TCRB.tsv	CASSLGGYEQYF	0.999737	0.000119444	COVID-19-NIH/NIAID	COVID (+)	YLCFLAFLL	eEE224	s_19830	Healthy (No known exposure)	MIELSLIDFYLCFLAFLLFLVLIML	ORF7b	CD8
BS-EQ-15-T1-replacement_TCRB.tsv	CASSLGGYEQYF	0.999737	0.000119444	COVID-19-NIH/NIAID	COVID (+)	FYLCFLAFL	eEE224	s_19830	Healthy (No known exposure)	MIELSLIDFYLCFLAFLLFLVLIML	ORF7b	CD8
BS-EQ-15-T1-replacement_TCRB.tsv	CASSLGGYEQYF	0.999737	0.000119444	COVID-19-NIH/NIAID	COVID (+)	VQELYSPIF	eOX52	s_19384	Healthy (No known exposure)	IRQEEVQELYSPIFLIVAAIVFITLCFTLKRKTE	ORF7a	CD8
BS-EQ-15-T1-replacement_TCRB.tsv	CASSLGGYEQYF	0.999737	0.000119444	COVID-19-NIH/NIAID	COVID (+)	VQELYSPIFL	eOX52	s_19384	Healthy (No known exposure)	IRQEEVQELYSPIFLIVAAIVFITLCFTLKRKTE	ORF7a	CD8
BS-EQ-15-T1-replacement_TCRB.tsv	CASSLGGYEQYF	0.999737	0.000119444	COVID-19-NIH/NIAID	COVID (+)	AFLLFLVLI	eEE224	s_19830	Healthy (No known exposure)	MIELSLIDFYLCFLAFLLFLVLIML	ORF7b	CD8
BS-EQ-15-T1-replacement_TCRB.tsv	CASSLGGYEQYF	0.999737	0.000119444	COVID-19-NIH/NIAID	COVID (+)	FLAFLLFLV	eEE224	s_19830	Healthy (No known exposure)	MIELSLIDFYLCFLAFLLFLVLIML	ORF7b	CD8
BS-EQ-15-T1-replacement_TCRB.tsv	CASSLGGYEQYF	0.999737	0.000119444	COVID-19-NIH/NIAID	COVID (+)	IDFYLCFLAF	eEE224	s_19830	Healthy (No known exposure)	MIELSLIDFYLCFLAFLLFLVLIML	ORF7b	CD8
BS-EQ-15-T1-replacement_TCRB.tsv	CASSLGGYEQYF	0.999737	0.000119444	COVID-19-NIH/NIAID	COVID (+)	FYLCFLAFLL	eEE224	s_19830	Healthy (No known exposure)	MIELSLIDFYLCFLAFLLFLVLIML	ORF7b	CD8
BS-EQ-15-T1-replacement_TCRB.tsv	CASSLGGYEQYF	0.999737	0.000119444	COVID-19-NIH/NIAID	COVID (+)	LYSPIFLIV	eOX52	s_19384	Healthy (No known exposure)	IRQEEVQELYSPIFLIVAAIVFITLCFTLKRKTE	ORF7a	CD8
BS-EQ-15-T1-replacement_TCRB.tsv	CASSLGGYEQYF	0.999737	0.000119444	COVID-19-NIH/NIAID	COVID (+)	IELSLIDFYL	eEE224	s_19830	Healthy (No known exposure)	MIELSLIDFYLCFLAFLLFLVLIML	ORF7b	CD8
BS-EQ-15-T1-replacement_TCRB.tsv	CASSLGGYEQYF	0.999737	0.000119444	COVID-19-NIH/NIAID	COVID (+)	LIDFYLCFL	eEE224	s_19830	Healthy (No known exposure)	MIELSLIDFYLCFLAFLLFLVLIML	ORF7b	CD8
BS-EQ-15-T1-replacement_TCRB.tsv	CASSLGGYEQYF	0.999737	0.000119444	COVID-19-NIH/NIAID	COVID (+)	LLFLVLIML	eEE224	s_19830	Healthy (No known exposure)	MIELSLIDFYLCFLAFLLFLVLIML	ORF7b	CD8
BS-EQ-15-T1-replacement_TCRB.tsv	CASSLGGYEQYF	0.999737	0.000119444	COVID-19-NIH/NIAID	COVID (+)	MIELSLIDFY	eEE224	s_19830	Healthy (No known exposure)	MIELSLIDFYLCFLAFLLFLVLIML	ORF7b	CD8
BS-EQ-15-T1-replacement_TCRB.tsv	CASSLGGYEQYF	0.999737	0.000119444	COVID-19-NIH/NIAID	COVID (+)	QELYSPIFL	eOX52	s_19384	Healthy (No known exposure)	IRQEEVQELYSPIFLIVAAIVFITLCFTLKRKTE	ORF7a	CD8
BS-EQ-15-T1-replacement_TCRB.tsv	CASSLGGYEQYF	0.999737	0.000119444	COVID-19-NIH/NIAID	COVID (+)	ELYSPIFLI	eOX52	s_19384	Healthy (No known exposure)	IRQEEVQELYSPIFLIVAAIVFITLCFTLKRKTE	ORF7a	CD8
BS-EQ-15-T1-replacement_TCRB.tsv	CASSLGGYEQYF	0.999737	0.000119444	COVID-19-NIH/NIAID	COVID (+)	SEVGPEHSLAEY	eXL30	s_19617	Healthy (No known exposure)	ORF1ab	ORF1ab	CD8
BS-EQ-15-T1-replacement_TCRB.tsv	CASSLGGYEQYF	0.999737	0.000119444	COVID-19-NIH/NIAID	COVID (+)	FVDGVPFVV	eOX43	s_19830	Healthy (No known exposure)	ORF1ab	ORF1ab	CD8
BS-EQ-15-T1-replacement_TCRB.tsv	CASSLGGYEQYF	0.999737	0.000119444	COVID-19-NIH/NIAID	COVID (+)	VLWAHGFEL	eOX54	s_10881	Healthy (No known exposure)	ORF1ab	ORF1ab	CD8
BS-EQ-15-T1-replacement_TCRB.tsv	CASSLGGYEQYF	0.999737	0.000119444	COVID-19-NIH/NIAID	COVID (+)	YLNTLTLAV	eEE226	s_19617	Healthy (No known exposure)	ORF1ab	ORF1ab	CD8
BS-EQ-15-T1-replacement_TCRB.tsv	CASSLGGYEQYF	0.999737	0.000119444	COVID-19-NIH/NIAID	COVID (+)	GVEHVTFFIY	eLH42	s_1588	COVID-19-Convalescent	ORF1ab	ORF1ab	CD8
BS-EQ-15-T1-replacement_TCRB.tsv	CASSLGGYEQYF	0.999737	0.000119444	COVID-19-NIH/NIAID	COVID (+)	HVTFFIYNK	eLH42	s_1588	COVID-19-Convalescent	ORF1ab	ORF1ab	CD8
BS-EQ-15-T1-replacement_TCRB.tsv	CASSLGGYEQYF	0.999737	0.000119444	COVID-19-NIH/NIAID	COVID (+)	STDTGVEHVTFFIY	eLH42	s_1588	COVID-19-Convalescent	ORF1ab	ORF1ab	CD8
BS-EQ-15-T1-replacement_TCRB.tsv	CASSLGGYEQYF	0.999737	0.000119444	COVID-19-NIH/NIAID	COVID (+)	VEHVTFFIY	eLH42	s_1588	COVID-19-Convalescent	ORF1ab	ORF1ab	CD8
BS-EQ-15-T1-replacement_TCRB.tsv	CASSLGGYEQYF	0.999737	0.000119444	COVID-19-NIH/NIAID	COVID (+)	FLWLLWPVT	eXL27	s_19830	Healthy (No known exposure)	QFAYANRNRFLYIIKLIFLWLLWPVTLACFVLAAVYRINWI	membrane glycoprotein	CD8
BS-EQ-15-T1-replacement_TCRB.tsv	CASSLGGYEQYF	0.999737	0.000119444	COVID-19-NIH/NIAID	COVID (+)	FLWLLWPVTL	eXL27	s_19830	Healthy (No known exposure)	QFAYANRNRFLYIIKLIFLWLLWPVTLACFVLAAVYRINWI	membrane glycoprotein	CD8
BS-EQ-15-T1-replacement_TCRB.tsv	CASSLGGYEQYF	0.999737	0.000119444	COVID-19-NIH/NIAID	COVID (+)	LWLLWPVTL	eXL27	s_19830	Healthy (No known exposure)	QFAYANRNRFLYIIKLIFLWLLWPVTLACFVLAAVYRINWI	membrane glycoprotein	CD8
BS-EQ-15-T1-replacement_TCRB.tsv	CASSLGGYEQYF	0.999737	0.000119444	COVID-19-NIH/NIAID	COVID (+)	LWPVTLACF	eXL27	s_19830	Healthy (No known exposure)	QFAYANRNRFLYIIKLIFLWLLWPVTLACFVLAAVYRINWI	membrane glycoprotein	CD8
BS-EQ-15-T1-replacement_TCRB.tsv	CASSLGGYEQYF	0.999737	0.000119444	COVID-19-NIH/NIAID	COVID (+)	TLACFVLAAV	eXL27	s_19830	Healthy (No known exposure)	QFAYANRNRFLYIIKLIFLWLLWPVTLACFVLAAVYRINWI	membrane glycoprotein	CD8
BS-EQ-15-T1-replacement_TCRB.tsv	CASSLGGYEQYF	0.999737	0.000119444	COVID-19-NIH/NIAID	COVID (+)	WLLWPVTLA	eXL27	s_19830	Healthy (No known exposure)	QFAYANRNRFLYIIKLIFLWLLWPVTLACFVLAAVYRINWI	membrane glycoprotein	CD8
BS-EQ-15-T1-replacement_TCRB.tsv	CASSLGGYEQYF	0.999737	0.000119444	COVID-19-NIH/NIAID	COVID (+)	WPVTLACFVL	eXL27	s_19830	Healthy (No known exposure)	QFAYANRNRFLYIIKLIFLWLLWPVTLACFVLAAVYRINWI	membrane glycoprotein	CD8
BS-EQ-15-T1-replacement_TCRB.tsv	CASSLGGYEQYF	0.999737	0.000119444	COVID-19-NIH/NIAID	COVID (+)	SLIDFYLCFL	eEE224	s_19830	Healthy (No known exposure)	MIELSLIDFYLCFLAFLLFLVLIML	ORF7b	CD8
BS-EQ-15-T1-replacement_TCRB.tsv	CASSLGGYEQYF	0.999737	0.000119444	COVID-19-NIH/NIAID	COVID (+)	ILHCANFNV	eOX46	s_19943	Healthy (No known exposure)	ORF1ab	ORF1ab	CD8
BS-EQ-15-T1-replacement_TCRB.tsv	CASSLGGYEQYF	0.999737	0.000119444	COVID-19-NIH/NIAID	COVID (+)	IMLIIFWFSL	eXL31	s_20300	Healthy (No known exposure)	ORF1ab	ORF1ab	CD8
BS-EQ-15-T1-replacement_TCRB.tsv	CASSLGGYEQYF	0.999737	0.000119444	COVID-19-NIH/NIAID	COVID (+)	MEVTPSGTWL	eEE224	s_19830	Healthy (No known exposure)	ORF1ab	ORF1ab	CD8
BS-EQ-15-T1-replacement_TCRB.tsv	CASSLGGYEQYF	0.999737	0.000119444	COVID-19-NIH/NIAID	COVID (+)	MLIIFWFSL	eXL31	s_20300	Healthy (No known exposure)	ORF1ab	ORF1ab	CD8
BS-EQ-15-T1-replacement_TCRB.tsv	CASSLGGYEQYF	0.999737	0.000119444	COVID-19-NIH/NIAID	COVID (+)	NYIAQVDVV	eEE226	s_19617	Healthy (No known exposure)	ORF1ab	ORF1ab	CD8
BS-EQ-15-T1-replacement_TCRB.tsv	CASSLGGYEQYF	0.999737	0.000119444	COVID-19-NIH/NIAID	COVID (+)	AQVDVVNFNL	eEE226	s_19617	Healthy (No known exposure)	ORF1ab	ORF1ab	CD8
BS-EQ-15-T1-replacement_TCRB.tsv	CASSLGGYEQYF	0.999737	0.000119444	COVID-19-NIH/NIAID	COVID (+)	VTPSGTWLTY	eEE224	s_19830	Healthy (No known exposure)	ORF1ab	ORF1ab	CD8
BS-EQ-15-T1-replacement_TCRB.tsv	CASSLGGYEQYF	0.999737	0.000119444	COVID-19-NIH/NIAID	COVID (+)	TPSGTWLTY	eEE224	s_19830	Healthy (No known exposure)	ORF1ab	ORF1ab	CD8
BS-EQ-15-T1-replacement_TCRB.tsv	CASSLGGYEQYF	0.999737	0.000119444	COVID-19-NIH/NIAID	COVID (+)	HTTDPSFLGRY	eQD111	s_7717	COVID-19-Convalescent	ORF1ab	ORF1ab	CD8
BS-EQ-15-T1-replacement_TCRB.tsv	CASSLGGYEQYF	0.999737	0.000119444	COVID-19-NIH/NIAID	COVID (+)	GMEVTPSGTWL	eEE224	s_19830	Healthy (No known exposure)	ORF1ab	ORF1ab	CD8
BS-EQ-15-T1-replacement_TCRB.tsv	CASSLGGYEQYF	0.999737	0.000119444	COVID-19-NIH/NIAID	COVID (+)	RIRGGDGKMK	eLH41	s_3821	COVID-19-Convalescent	GVPINTNSSPDDQIGYYRRATRRIRGGDGKMKDLSPRW	nucleocapsid phosphoprotein	CD8
BS-EQ-15-T1-replacement_TCRB.tsv	CASSLGGYEQYF	0.999737	0.000119444	COVID-19-NIH/NIAID	COVID (+)	RIRGGDGKM	eLH41	s_3821	COVID-19-Convalescent	GVPINTNSSPDDQIGYYRRATRRIRGGDGKMKDLSPRW	nucleocapsid phosphoprotein	CD8
BS-EQ-15-T1-replacement_TCRB.tsv	CASSLGGYEQYF	0.999737	0.000119444	COVID-19-NIH/NIAID	COVID (+)	VGARKSAPL	eEE228	s_19943	Healthy (No known exposure)	CTQHQPYVVDDPCPIHFYSKWYIRVGARKSAPLIELC	ORF8	CD8
BS-EQ-15-T1-replacement_TCRB.tsv	CASSLGGYEQYF	0.999737	0.000119444	COVID-19-NIH/NIAID	COVID (+)	RVGARKSAPL	eEE228	s_19943	Healthy (No known exposure)	CTQHQPYVVDDPCPIHFYSKWYIRVGARKSAPLIELC	ORF8	CD8
BS-EQ-10-T2-replacement_TCRB.tsv	CASSPDGNYGYTF	0.999736	0.000500471	COVID-19-NIH/NIAID	COVID (+)	APHGVVFL	eGK111	s_4445	COVID-19-Convalescent	QSAPHGVVFLHVTYVPAQEKNFTTAPAICHDGKAHFPREGVFV	surface glycoprotein	CD8
BS-EQ-10-T2-replacement_TCRB.tsv	CASSPDGNYGYTF	0.999736	0.000500471	COVID-19-NIH/NIAID	COVID (+)	VVFLHVTYV	eGK111	s_4445	COVID-19-Convalescent	QSAPHGVVFLHVTYVPAQEKNFTTAPAICHDGKAHFPREGVFV	surface glycoprotein	CD8
BS-EQ-10-T2-replacement_TCRB.tsv	CASSPDGNYGYTF	0.999736	0.000500471	COVID-19-NIH/NIAID	COVID (+)	GVVFLHVTY	eGK111	s_4445	COVID-19-Convalescent	QSAPHGVVFLHVTYVPAQEKNFTTAPAICHDGKAHFPREGVFV	surface glycoprotein	CD8
BS-EQ-10-T2-replacement_TCRB.tsv	CASSPDGNYGYTF	0.999736	0.000500471	COVID-19-NIH/NIAID	COVID (+)	APHGVVFLHV	eGK111	s_4445	COVID-19-Convalescent	QSAPHGVVFLHVTYVPAQEKNFTTAPAICHDGKAHFPREGVFV	surface glycoprotein	CD8
BS-GN-06-T0-replacement_TCRB.tsv	CASSLAGYEQYF	0.999736	0.000291545	COVID-19-NIH/NIAID	COVID (+)	FLWLLWPVT	eLH48	s_535	COVID-19-Convalescent	QFAYANRNRFLYIIKLIFLWLLWPVTLACFVLAAVYRINWI	membrane glycoprotein	CD8
BS-GN-06-T0-replacement_TCRB.tsv	CASSLAGYEQYF	0.999736	0.000291545	COVID-19-NIH/NIAID	COVID (+)	FLNGSCGSV	eEE240	s_20795	Healthy (No known exposure)	ORF1ab	ORF1ab	CD8
BS-GN-06-T0-replacement_TCRB.tsv	CASSLAGYEQYF	0.999736	0.000291545	COVID-19-NIH/NIAID	COVID (+)	FLWLLWPVTL	eLH48	s_535	COVID-19-Convalescent	QFAYANRNRFLYIIKLIFLWLLWPVTLACFVLAAVYRINWI	membrane glycoprotein	CD8
BS-GN-06-T0-replacement_TCRB.tsv	CASSLAGYEQYF	0.999736	0.000291545	COVID-19-NIH/NIAID	COVID (+)	LWLLWPVTL	eLH48	s_535	COVID-19-Convalescent	QFAYANRNRFLYIIKLIFLWLLWPVTLACFVLAAVYRINWI	membrane glycoprotein	CD8
BS-GN-06-T0-replacement_TCRB.tsv	CASSLAGYEQYF	0.999736	0.000291545	COVID-19-NIH/NIAID	COVID (+)	SPRWYFYYL	eLH42	s_1588	COVID-19-Convalescent	DLSPRWYFYYLGTGPEAGLPYGANKDGIIWVATEGALN	nucleocapsid phosphoprotein	CD8
BS-GN-06-T0-replacement_TCRB.tsv	CASSLAGYEQYF	0.999736	0.000291545	COVID-19-NIH/NIAID	COVID (+)	LWPVTLACF	eLH48	s_535	COVID-19-Convalescent	QFAYANRNRFLYIIKLIFLWLLWPVTLACFVLAAVYRINWI	membrane glycoprotein	CD8
BS-GN-06-T0-replacement_TCRB.tsv	CASSLAGYEQYF	0.999736	0.000291545	COVID-19-NIH/NIAID	COVID (+)	TLACFVLAAV	eLH48	s_535	COVID-19-Convalescent	QFAYANRNRFLYIIKLIFLWLLWPVTLACFVLAAVYRINWI	membrane glycoprotein	CD8
BS-GN-06-T0-replacement_TCRB.tsv	CASSLAGYEQYF	0.999736	0.000291545	COVID-19-NIH/NIAID	COVID (+)	WLLWPVTLA	eLH48	s_535	COVID-19-Convalescent	QFAYANRNRFLYIIKLIFLWLLWPVTLACFVLAAVYRINWI	membrane glycoprotein	CD8
BS-GN-06-T0-replacement_TCRB.tsv	CASSLAGYEQYF	0.999736	0.000291545	COVID-19-NIH/NIAID	COVID (+)	WPVTLACFVL	eLH48	s_535	COVID-19-Convalescent	QFAYANRNRFLYIIKLIFLWLLWPVTLACFVLAAVYRINWI	membrane glycoprotein	CD8
BS-GN-06-T0-replacement_TCRB.tsv	CASSLAGYEQYF	0.999736	0.000291545	COVID-19-NIH/NIAID	COVID (+)	RIRGGDGKM	eLH48	s_535	COVID-19-Convalescent	GVPINTNSSPDDQIGYYRRATRRIRGGDGKMKDLSPRW	nucleocapsid phosphoprotein	CD8
BS-GN-06-T0-replacement_TCRB.tsv	CASSLAGYEQYF	0.999736	0.000291545	COVID-19-NIH/NIAID	COVID (+)	RIRGGDGKMK	eLH48	s_535	COVID-19-Convalescent	GVPINTNSSPDDQIGYYRRATRRIRGGDGKMKDLSPRW	nucleocapsid phosphoprotein	CD8
BS-GN-06-T0-replacement_TCRB.tsv	CASSLAGYEQYF	0.999736	0.000291545	COVID-19-NIH/NIAID	COVID (+)	LSPRWYFYY	eLH42	s_1588	COVID-19-Convalescent	DLSPRWYFYYLGTGPEAGLPYGANKDGIIWVATEGALN	nucleocapsid phosphoprotein	CD8
BS-EQ-31-T0-replacement_TCRB.tsv	CASSPTDSNQPQHF	0.999735	0.00044287	COVID-19-NIH/NIAID	COVID (+)	RFPNITNLCPF	eEE228	s_19943	Healthy (No known exposure)	QTSNFRVQPTESIVRFPNITNLCPFGEVFNATRFASVYAWNRK	surface glycoprotein	CD8
BS-EQ-31-T0-replacement_TCRB.tsv	CASSPTDSNQPQHF	0.999735	0.00044287	COVID-19-NIH/NIAID	COVID (+)	HTTDPSFLGRY	eJL161	s_1005703	COVID-19-Convalescent	ORF1ab	ORF1ab	CD8
BS-EQ-31-T0-replacement_TCRB.tsv	CASSPTDSNQPQHF	0.999735	0.00044287	COVID-19-NIH/NIAID	COVID (+)	QPTESIVRF	eEE228	s_19943	Healthy (No known exposure)	QTSNFRVQPTESIVRFPNITNLCPFGEVFNATRFASVYAWNRK	surface glycoprotein	CD8
BS-EQ-31-T0-replacement_TCRB.tsv	CASSPTDSNQPQHF	0.999735	0.00044287	COVID-19-NIH/NIAID	COVID (+)	FPNITNLCPF	eEE228	s_19943	Healthy (No known exposure)	QTSNFRVQPTESIVRFPNITNLCPFGEVFNATRFASVYAWNRK	surface glycoprotein	CD8
BS-EQ-31-T0-replacement_TCRB.tsv	CASSPTDSNQPQHF	0.999735	0.00044287	COVID-19-NIH/NIAID	COVID (+)	TESIVRFPNI	eEE228	s_19943	Healthy (No known exposure)	QTSNFRVQPTESIVRFPNITNLCPFGEVFNATRFASVYAWNRK	surface glycoprotein	CD8
BS-EQ-31-T0-replacement_TCRB.tsv	CASSPTDSNQPQHF	0.999735	0.00044287	COVID-19-NIH/NIAID	COVID (+)	VRFPNITNL	eEE228	s_19943	Healthy (No known exposure)	QTSNFRVQPTESIVRFPNITNLCPFGEVFNATRFASVYAWNRK	surface glycoprotein	CD8
BS-EQ-31-T0-replacement_TCRB.tsv	CASSPTDSNQPQHF	0.999735	0.00044287	COVID-19-NIH/NIAID	COVID (+)	VQPTESIVRF	eEE228	s_19943	Healthy (No known exposure)	QTSNFRVQPTESIVRFPNITNLCPFGEVFNATRFASVYAWNRK	surface glycoprotein	CD8
BS-EQ-21-T1-replacement_TCRB.tsv	CASSPGPYEQYF	0.999735	0.000159952	COVID-19-NIH/NIAID	COVID (+)	INVFAFPFTI	eXL27	s_19830	Healthy (No known exposure)	MGYINVFAFPFTIYSLLLCRMN	ORF10	CD8
BS-EQ-21-T1-replacement_TCRB.tsv	CASSPGPYEQYF	0.999735	0.000159952	COVID-19-NIH/NIAID	COVID (+)	YINVFAFPF	eXL27	s_19830	Healthy (No known exposure)	MGYINVFAFPFTIYSLLLCRMN	ORF10	CD8
BS-EQ-21-T1-replacement_TCRB.tsv	CASSPGPYEQYF	0.999735	0.000159952	COVID-19-NIH/NIAID	COVID (+)	NVFAFPFTIY	eXL27	s_19830	Healthy (No known exposure)	MGYINVFAFPFTIYSLLLCRMN	ORF10	CD8
BS-EQ-21-T1-replacement_TCRB.tsv	CASSPGPYEQYF	0.999735	0.000159952	COVID-19-NIH/NIAID	COVID (+)	NVFAFPFTI	eXL27	s_19830	Healthy (No known exposure)	MGYINVFAFPFTIYSLLLCRMN	ORF10	CD8
BS-EQ-21-T1-replacement_TCRB.tsv	CASSPGPYEQYF	0.999735	0.000159952	COVID-19-NIH/NIAID	COVID (+)	MGYINVFAF	eXL27	s_19830	Healthy (No known exposure)	MGYINVFAFPFTIYSLLLCRMN	ORF10	CD8
BS-EQ-21-T1-replacement_TCRB.tsv	CASSPGPYEQYF	0.999735	0.000159952	COVID-19-NIH/NIAID	COVID (+)	FLWLLWPVT	eDH113	s_1327414	Healthy (No known exposure)	QFAYANRNRFLYIIKLIFLWLLWPVTLACFVLAAVYRINWI	membrane glycoprotein	CD8
BS-EQ-21-T1-replacement_TCRB.tsv	CASSPGPYEQYF	0.999735	0.000159952	COVID-19-NIH/NIAID	COVID (+)	FLWLLWPVTL	eDH113	s_1327414	Healthy (No known exposure)	QFAYANRNRFLYIIKLIFLWLLWPVTLACFVLAAVYRINWI	membrane glycoprotein	CD8
BS-EQ-21-T1-replacement_TCRB.tsv	CASSPGPYEQYF	0.999735	0.000159952	COVID-19-NIH/NIAID	COVID (+)	LWLLWPVTL	eDH113	s_1327414	Healthy (No known exposure)	QFAYANRNRFLYIIKLIFLWLLWPVTLACFVLAAVYRINWI	membrane glycoprotein	CD8
BS-EQ-21-T1-replacement_TCRB.tsv	CASSPGPYEQYF	0.999735	0.000159952	COVID-19-NIH/NIAID	COVID (+)	LWPVTLACF	eDH113	s_1327414	Healthy (No known exposure)	QFAYANRNRFLYIIKLIFLWLLWPVTLACFVLAAVYRINWI	membrane glycoprotein	CD8
BS-EQ-21-T1-replacement_TCRB.tsv	CASSPGPYEQYF	0.999735	0.000159952	COVID-19-NIH/NIAID	COVID (+)	TLACFVLAAV	eDH113	s_1327414	Healthy (No known exposure)	QFAYANRNRFLYIIKLIFLWLLWPVTLACFVLAAVYRINWI	membrane glycoprotein	CD8
BS-EQ-21-T1-replacement_TCRB.tsv	CASSPGPYEQYF	0.999735	0.000159952	COVID-19-NIH/NIAID	COVID (+)	GYINVFAFPF	eXL27	s_19830	Healthy (No known exposure)	MGYINVFAFPFTIYSLLLCRMN	ORF10	CD8
BS-EQ-21-T1-replacement_TCRB.tsv	CASSPGPYEQYF	0.999735	0.000159952	COVID-19-NIH/NIAID	COVID (+)	HTTDPSFLGRY	eQD114	s_5649	COVID-19-Convalescent	ORF1ab	ORF1ab	CD8
BS-EQ-21-T1-replacement_TCRB.tsv	CASSPGPYEQYF	0.999735	0.000159952	COVID-19-NIH/NIAID	COVID (+)	WLLWPVTLA	eDH113	s_1327414	Healthy (No known exposure)	QFAYANRNRFLYIIKLIFLWLLWPVTLACFVLAAVYRINWI	membrane glycoprotein	CD8
BS-EQ-21-T1-replacement_TCRB.tsv	CASSPGPYEQYF	0.999735	0.000159952	COVID-19-NIH/NIAID	COVID (+)	AFPFTIYSL	eXL27	s_19830	Healthy (No known exposure)	MGYINVFAFPFTIYSLLLCRMN	ORF10	CD8
BS-EQ-21-T1-replacement_TCRB.tsv	CASSPGPYEQYF	0.999735	0.000159952	COVID-19-NIH/NIAID	COVID (+)	KTFPPTEPK	eQD132	s_2394	COVID-19-Convalescent	ORF1ab	ORF1ab	CD8
BS-EQ-21-T1-replacement_TCRB.tsv	CASSPGPYEQYF	0.999735	0.000159952	COVID-19-NIH/NIAID	COVID (+)	AYKTFPPTEPK	eQD132	s_2394	COVID-19-Convalescent	ORF1ab	ORF1ab	CD8
BS-EQ-21-T1-replacement_TCRB.tsv	CASSPGPYEQYF	0.999735	0.000159952	COVID-19-NIH/NIAID	COVID (+)	WPVTLACFVL	eDH113	s_1327414	Healthy (No known exposure)	QFAYANRNRFLYIIKLIFLWLLWPVTLACFVLAAVYRINWI	membrane glycoprotein	CD8
BS-GIGI_57-replacement_TCRB.tsv	CASSLGNYGYTF	0.999733	0.000529755	COVID-19-NIH/NIAID	COVID (+)	GYINVFAFPF	eEE224	s_19830	Healthy (No known exposure)	MGYINVFAFPFTIYSLLLCRMN	ORF10	CD8
BS-GIGI_57-replacement_TCRB.tsv	CASSLGNYGYTF	0.999733	0.000529755	COVID-19-NIH/NIAID	COVID (+)	YINVFAFPF	eEE224	s_19830	Healthy (No known exposure)	MGYINVFAFPFTIYSLLLCRMN	ORF10	CD8
BS-GIGI_57-replacement_TCRB.tsv	CASSLGNYGYTF	0.999733	0.000529755	COVID-19-NIH/NIAID	COVID (+)	NVFAFPFTIY	eEE224	s_19830	Healthy (No known exposure)	MGYINVFAFPFTIYSLLLCRMN	ORF10	CD8
BS-GIGI_57-replacement_TCRB.tsv	CASSLGNYGYTF	0.999733	0.000529755	COVID-19-NIH/NIAID	COVID (+)	NVFAFPFTI	eEE224	s_19830	Healthy (No known exposure)	MGYINVFAFPFTIYSLLLCRMN	ORF10	CD8
BS-GIGI_57-replacement_TCRB.tsv	CASSLGNYGYTF	0.999733	0.000529755	COVID-19-NIH/NIAID	COVID (+)	MGYINVFAF	eEE224	s_19830	Healthy (No known exposure)	MGYINVFAFPFTIYSLLLCRMN	ORF10	CD8
BS-GIGI_57-replacement_TCRB.tsv	CASSLGNYGYTF	0.999733	0.000529755	COVID-19-NIH/NIAID	COVID (+)	INVFAFPFTI	eEE224	s_19830	Healthy (No known exposure)	MGYINVFAFPFTIYSLLLCRMN	ORF10	CD8
BS-GIGI_57-replacement_TCRB.tsv	CASSLGNYGYTF	0.999733	0.000529755	COVID-19-NIH/NIAID	COVID (+)	AFPFTIYSL	eEE224	s_19830	Healthy (No known exposure)	MGYINVFAFPFTIYSLLLCRMN	ORF10	CD8
BS-GIGI_57-replacement_TCRB.tsv	CASSLGNYGYTF	0.999733	0.000529755	COVID-19-NIH/NIAID	COVID (+)	FFSNVTWFH	eEE228	s_19943	Healthy (No known exposure)	FLPFFSNVTWFHAIHVSGTNGTKRFDNPVLPFNDGVYFASTEK	surface glycoprotein	CD8
BS-GIGI_57-replacement_TCRB.tsv	CASSLGNYGYTF	0.999733	0.000529755	COVID-19-NIH/NIAID	COVID (+)	SNVTWFHAI	eEE228	s_19943	Healthy (No known exposure)	FLPFFSNVTWFHAIHVSGTNGTKRFDNPVLPFNDGVYFASTEK	surface glycoprotein	CD8
BS-GIGI_57-replacement_TCRB.tsv	CASSLGNYGYTF	0.999733	0.000529755	COVID-19-NIH/NIAID	COVID (+)	LPFFSNVTWF	eEE228	s_19943	Healthy (No known exposure)	FLPFFSNVTWFHAIHVSGTNGTKRFDNPVLPFNDGVYFASTEK	surface glycoprotein	CD8
BS-GIGI_57-replacement_TCRB.tsv	CASSLGNYGYTF	0.999733	0.000529755	COVID-19-NIH/NIAID	COVID (+)	LPFFSNVTW	eEE228	s_19943	Healthy (No known exposure)	FLPFFSNVTWFHAIHVSGTNGTKRFDNPVLPFNDGVYFASTEK	surface glycoprotein	CD8
BS-GIGI_57-replacement_TCRB.tsv	CASSLGNYGYTF	0.999733	0.000529755	COVID-19-NIH/NIAID	COVID (+)	FLPFFSNVT	eEE228	s_19943	Healthy (No known exposure)	FLPFFSNVTWFHAIHVSGTNGTKRFDNPVLPFNDGVYFASTEK	surface glycoprotein	CD8
BS-GIGI_57-replacement_TCRB.tsv	CASSLGNYGYTF	0.999733	0.000529755	COVID-19-NIH/NIAID	COVID (+)	PFFSNVTWF	eEE228	s_19943	Healthy (No known exposure)	FLPFFSNVTWFHAIHVSGTNGTKRFDNPVLPFNDGVYFASTEK	surface glycoprotein	CD8
BS-GIGI_74-replacement_TCRB.tsv	CASSQGGYEQYF	0.999733	0.000322407	COVID-19-NIH/NIAID	COVID (+)	SMWSFNPET	eHO136	s_926	COVID-19-Convalescent	TRSMWSFNPETNILLNVPLHGTILTRPLLESELVIGAVILR	membrane glycoprotein	CD8
BS-GIGI_74-replacement_TCRB.tsv	CASSQGGYEQYF	0.999733	0.000322407	COVID-19-NIH/NIAID	COVID (+)	AFLLFLVLI	eEE226	s_19617	Healthy (No known exposure)	MIELSLIDFYLCFLAFLLFLVLIML	ORF7b	CD8
BS-GIGI_74-replacement_TCRB.tsv	CASSQGGYEQYF	0.999733	0.000322407	COVID-19-NIH/NIAID	COVID (+)	SFNPETNIL	eHO136	s_926	COVID-19-Convalescent	TRSMWSFNPETNILLNVPLHGTILTRPLLESELVIGAVILR	membrane glycoprotein	CD8
BS-GIGI_74-replacement_TCRB.tsv	CASSQGGYEQYF	0.999733	0.000322407	COVID-19-NIH/NIAID	COVID (+)	MWSFNPETNI	eHO136	s_926	COVID-19-Convalescent	TRSMWSFNPETNILLNVPLHGTILTRPLLESELVIGAVILR	membrane glycoprotein	CD8
BS-GIGI_74-replacement_TCRB.tsv	CASSQGGYEQYF	0.999733	0.000322407	COVID-19-NIH/NIAID	COVID (+)	FLNGSCGSV	eEE240	s_20795	Healthy (No known exposure)	ORF1ab	ORF1ab	CD8
BS-GIGI_74-replacement_TCRB.tsv	CASSQGGYEQYF	0.999733	0.000322407	COVID-19-NIH/NIAID	COVID (+)	NVFAFPFTI	eEE226	s_19617	Healthy (No known exposure)	MGYINVFAFPFTIYSLLLCRMN	ORF10	CD8
BS-GIGI_74-replacement_TCRB.tsv	CASSQGGYEQYF	0.999733	0.000322407	COVID-19-NIH/NIAID	COVID (+)	FLAFLLFLV	eEE226	s_19617	Healthy (No known exposure)	MIELSLIDFYLCFLAFLLFLVLIML	ORF7b	CD8
BS-GIGI_74-replacement_TCRB.tsv	CASSQGGYEQYF	0.999733	0.000322407	COVID-19-NIH/NIAID	COVID (+)	SLIDFYLCFL	eEE226	s_19617	Healthy (No known exposure)	MIELSLIDFYLCFLAFLLFLVLIML	ORF7b	CD8
BS-GIGI_74-replacement_TCRB.tsv	CASSQGGYEQYF	0.999733	0.000322407	COVID-19-NIH/NIAID	COVID (+)	YINVFAFPF	eEE226	s_19617	Healthy (No known exposure)	MGYINVFAFPFTIYSLLLCRMN	ORF10	CD8
BS-GIGI_74-replacement_TCRB.tsv	CASSQGGYEQYF	0.999733	0.000322407	COVID-19-NIH/NIAID	COVID (+)	MGYINVFAF	eEE226	s_19617	Healthy (No known exposure)	MGYINVFAFPFTIYSLLLCRMN	ORF10	CD8
BS-GIGI_74-replacement_TCRB.tsv	CASSQGGYEQYF	0.999733	0.000322407	COVID-19-NIH/NIAID	COVID (+)	INVFAFPFTI	eEE226	s_19617	Healthy (No known exposure)	MGYINVFAFPFTIYSLLLCRMN	ORF10	CD8
BS-GIGI_74-replacement_TCRB.tsv	CASSQGGYEQYF	0.999733	0.000322407	COVID-19-NIH/NIAID	COVID (+)	GYINVFAFPF	eEE226	s_19617	Healthy (No known exposure)	MGYINVFAFPFTIYSLLLCRMN	ORF10	CD8
BS-GIGI_74-replacement_TCRB.tsv	CASSQGGYEQYF	0.999733	0.000322407	COVID-19-NIH/NIAID	COVID (+)	AFPFTIYSL	eEE226	s_19617	Healthy (No known exposure)	MGYINVFAFPFTIYSLLLCRMN	ORF10	CD8
BS-GIGI_74-replacement_TCRB.tsv	CASSQGGYEQYF	0.999733	0.000322407	COVID-19-NIH/NIAID	COVID (+)	YLCFLAFLL	eEE226	s_19617	Healthy (No known exposure)	MIELSLIDFYLCFLAFLLFLVLIML	ORF7b	CD8
BS-GIGI_74-replacement_TCRB.tsv	CASSQGGYEQYF	0.999733	0.000322407	COVID-19-NIH/NIAID	COVID (+)	NVFAFPFTIY	eEE226	s_19617	Healthy (No known exposure)	MGYINVFAFPFTIYSLLLCRMN	ORF10	CD8
BS-GIGI_74-replacement_TCRB.tsv	CASSQGGYEQYF	0.999733	0.000322407	COVID-19-NIH/NIAID	COVID (+)	MIELSLIDFY	eEE226	s_19617	Healthy (No known exposure)	MIELSLIDFYLCFLAFLLFLVLIML	ORF7b	CD8
BS-GIGI_74-replacement_TCRB.tsv	CASSQGGYEQYF	0.999733	0.000322407	COVID-19-NIH/NIAID	COVID (+)	LIDFYLCFL	eEE226	s_19617	Healthy (No known exposure)	MIELSLIDFYLCFLAFLLFLVLIML	ORF7b	CD8
BS-GIGI_74-replacement_TCRB.tsv	CASSQGGYEQYF	0.999733	0.000322407	COVID-19-NIH/NIAID	COVID (+)	IELSLIDFYL	eEE226	s_19617	Healthy (No known exposure)	MIELSLIDFYLCFLAFLLFLVLIML	ORF7b	CD8
BS-GIGI_74-replacement_TCRB.tsv	CASSQGGYEQYF	0.999733	0.000322407	COVID-19-NIH/NIAID	COVID (+)	IDFYLCFLAF	eEE226	s_19617	Healthy (No known exposure)	MIELSLIDFYLCFLAFLLFLVLIML	ORF7b	CD8
BS-GIGI_74-replacement_TCRB.tsv	CASSQGGYEQYF	0.999733	0.000322407	COVID-19-NIH/NIAID	COVID (+)	FYLCFLAFLL	eEE226	s_19617	Healthy (No known exposure)	MIELSLIDFYLCFLAFLLFLVLIML	ORF7b	CD8
BS-GIGI_74-replacement_TCRB.tsv	CASSQGGYEQYF	0.999733	0.000322407	COVID-19-NIH/NIAID	COVID (+)	FYLCFLAFL	eEE226	s_19617	Healthy (No known exposure)	MIELSLIDFYLCFLAFLLFLVLIML	ORF7b	CD8
BS-GIGI_74-replacement_TCRB.tsv	CASSQGGYEQYF	0.999733	0.000322407	COVID-19-NIH/NIAID	COVID (+)	LLFLVLIML	eEE226	s_19617	Healthy (No known exposure)	MIELSLIDFYLCFLAFLLFLVLIML	ORF7b	CD8
BS-GIGI_65-replacement_TCRB.tsv	CASSATGYGYTF	0.999732	9.28965e-05	COVID-19-NIH/NIAID	COVID (+)	LLLDDFVEI	eOX54	s_10881	Healthy (No known exposure)	ORF1ab	ORF1ab	CD8
BS-GIGI_65-replacement_TCRB.tsv	CASSATGYGYTF	0.999732	9.28965e-05	COVID-19-NIH/NIAID	COVID (+)	LLDDFVEII	eOX54	s_10881	Healthy (No known exposure)	ORF1ab	ORF1ab	CD8
BS-EQ-34-T0-replacement_TCRB.tsv	CASSLGPYEQYF	0.999726	0.000169047	COVID-19-NIH/NIAID	COVID (+)	YIFFASFYY	eXL31	s_20300	Healthy (No known exposure)	ORF1ab	ORF1ab	CD8
BS-GIGI_70-replacement_TCRB.tsv	CASSLGSYEQYF	0.999726	0.000517699	COVID-19-NIH/NIAID	COVID (+)	MIELSLIDFY	eOX43	s_19830	Healthy (No known exposure)	MIELSLIDFYLCFLAFLLFLVLIML	ORF7b	CD8
BS-GIGI_70-replacement_TCRB.tsv	CASSLGSYEQYF	0.999726	0.000517699	COVID-19-NIH/NIAID	COVID (+)	VDDPCPIHFY	eEE228	s_19943	Healthy (No known exposure)	CTQHQPYVVDDPCPIHFYSKWYIRVGARKSAPLIELC	ORF8	CD8
BS-GIGI_70-replacement_TCRB.tsv	CASSLGSYEQYF	0.999726	0.000517699	COVID-19-NIH/NIAID	COVID (+)	MLIIFWFSL	eXL27	s_19830	Healthy (No known exposure)	ORF1ab	ORF1ab	CD8
BS-GIGI_70-replacement_TCRB.tsv	CASSLGSYEQYF	0.999726	0.000517699	COVID-19-NIH/NIAID	COVID (+)	IMLIIFWFSL	eXL27	s_19830	Healthy (No known exposure)	ORF1ab	ORF1ab	CD8
BS-GIGI_70-replacement_TCRB.tsv	CASSLGSYEQYF	0.999726	0.000517699	COVID-19-NIH/NIAID	COVID (+)	YLCFLAFLL	eOX43	s_19830	Healthy (No known exposure)	MIELSLIDFYLCFLAFLLFLVLIML	ORF7b	CD8
BS-GIGI_70-replacement_TCRB.tsv	CASSLGSYEQYF	0.999726	0.000517699	COVID-19-NIH/NIAID	COVID (+)	SLIDFYLCFL	eOX43	s_19830	Healthy (No known exposure)	MIELSLIDFYLCFLAFLLFLVLIML	ORF7b	CD8
BS-GIGI_70-replacement_TCRB.tsv	CASSLGSYEQYF	0.999726	0.000517699	COVID-19-NIH/NIAID	COVID (+)	FYLCFLAFLL	eOX43	s_19830	Healthy (No known exposure)	MIELSLIDFYLCFLAFLLFLVLIML	ORF7b	CD8
BS-GIGI_70-replacement_TCRB.tsv	CASSLGSYEQYF	0.999726	0.000517699	COVID-19-NIH/NIAID	COVID (+)	LLFLVLIML	eOX43	s_19830	Healthy (No known exposure)	MIELSLIDFYLCFLAFLLFLVLIML	ORF7b	CD8
BS-GIGI_70-replacement_TCRB.tsv	CASSLGSYEQYF	0.999726	0.000517699	COVID-19-NIH/NIAID	COVID (+)	LIDFYLCFL	eOX43	s_19830	Healthy (No known exposure)	MIELSLIDFYLCFLAFLLFLVLIML	ORF7b	CD8
BS-GIGI_70-replacement_TCRB.tsv	CASSLGSYEQYF	0.999726	0.000517699	COVID-19-NIH/NIAID	COVID (+)	IELSLIDFYL	eOX43	s_19830	Healthy (No known exposure)	MIELSLIDFYLCFLAFLLFLVLIML	ORF7b	CD8
BS-GIGI_70-replacement_TCRB.tsv	CASSLGSYEQYF	0.999726	0.000517699	COVID-19-NIH/NIAID	COVID (+)	IDFYLCFLAF	eOX43	s_19830	Healthy (No known exposure)	MIELSLIDFYLCFLAFLLFLVLIML	ORF7b	CD8
BS-GIGI_70-replacement_TCRB.tsv	CASSLGSYEQYF	0.999726	0.000517699	COVID-19-NIH/NIAID	COVID (+)	YVVDDPCPI	eEE228	s_19943	Healthy (No known exposure)	CTQHQPYVVDDPCPIHFYSKWYIRVGARKSAPLIELC	ORF8	CD8
BS-GIGI_70-replacement_TCRB.tsv	CASSLGSYEQYF	0.999726	0.000517699	COVID-19-NIH/NIAID	COVID (+)	VVDDPCPIHFY	eEE228	s_19943	Healthy (No known exposure)	CTQHQPYVVDDPCPIHFYSKWYIRVGARKSAPLIELC	ORF8	CD8
BS-GIGI_70-replacement_TCRB.tsv	CASSLGSYEQYF	0.999726	0.000517699	COVID-19-NIH/NIAID	COVID (+)	FLNGSCGSV	eXL30	s_19617	Healthy (No known exposure)	ORF1ab	ORF1ab	CD8
BS-GIGI_70-replacement_TCRB.tsv	CASSLGSYEQYF	0.999726	0.000517699	COVID-19-NIH/NIAID	COVID (+)	ALALLLLDR	eOX49	s_10943	Healthy (No known exposure)	PGSSRGTSPARMAGNGGDAALALLLLDRLNQLESKMSG	nucleocapsid phosphoprotein	CD8
BS-GIGI_70-replacement_TCRB.tsv	CASSLGSYEQYF	0.999726	0.000517699	COVID-19-NIH/NIAID	COVID (+)	GDAALALLLL	eOX49	s_10943	Healthy (No known exposure)	PGSSRGTSPARMAGNGGDAALALLLLDRLNQLESKMSG	nucleocapsid phosphoprotein	CD8
BS-GIGI_70-replacement_TCRB.tsv	CASSLGSYEQYF	0.999726	0.000517699	COVID-19-NIH/NIAID	COVID (+)	LALLLLDRL	eOX49	s_10943	Healthy (No known exposure)	PGSSRGTSPARMAGNGGDAALALLLLDRLNQLESKMSG	nucleocapsid phosphoprotein	CD8
BS-GIGI_70-replacement_TCRB.tsv	CASSLGSYEQYF	0.999726	0.000517699	COVID-19-NIH/NIAID	COVID (+)	LLLDRLNQL	eOX49	s_10943	Healthy (No known exposure)	PGSSRGTSPARMAGNGGDAALALLLLDRLNQLESKMSG	nucleocapsid phosphoprotein	CD8
BS-GIGI_70-replacement_TCRB.tsv	CASSLGSYEQYF	0.999726	0.000517699	COVID-19-NIH/NIAID	COVID (+)	LLLLDRLNQ	eOX49	s_10943	Healthy (No known exposure)	PGSSRGTSPARMAGNGGDAALALLLLDRLNQLESKMSG	nucleocapsid phosphoprotein	CD8
BS-GIGI_70-replacement_TCRB.tsv	CASSLGSYEQYF	0.999726	0.000517699	COVID-19-NIH/NIAID	COVID (+)	LLLLDRLNQL	eOX49	s_10943	Healthy (No known exposure)	PGSSRGTSPARMAGNGGDAALALLLLDRLNQLESKMSG	nucleocapsid phosphoprotein	CD8
BS-GIGI_70-replacement_TCRB.tsv	CASSLGSYEQYF	0.999726	0.000517699	COVID-19-NIH/NIAID	COVID (+)	AFPFTIYSL	eEE226	s_19617	Healthy (No known exposure)	MGYINVFAFPFTIYSLLLCRMN	ORF10	CD8
BS-GIGI_70-replacement_TCRB.tsv	CASSLGSYEQYF	0.999726	0.000517699	COVID-19-NIH/NIAID	COVID (+)	GYINVFAFPF	eEE226	s_19617	Healthy (No known exposure)	MGYINVFAFPFTIYSLLLCRMN	ORF10	CD8
BS-GIGI_70-replacement_TCRB.tsv	CASSLGSYEQYF	0.999726	0.000517699	COVID-19-NIH/NIAID	COVID (+)	INVFAFPFTI	eEE226	s_19617	Healthy (No known exposure)	MGYINVFAFPFTIYSLLLCRMN	ORF10	CD8
BS-GIGI_70-replacement_TCRB.tsv	CASSLGSYEQYF	0.999726	0.000517699	COVID-19-NIH/NIAID	COVID (+)	FYLCFLAFL	eOX43	s_19830	Healthy (No known exposure)	MIELSLIDFYLCFLAFLLFLVLIML	ORF7b	CD8
BS-GIGI_70-replacement_TCRB.tsv	CASSLGSYEQYF	0.999726	0.000517699	COVID-19-NIH/NIAID	COVID (+)	NVFAFPFTI	eEE226	s_19617	Healthy (No known exposure)	MGYINVFAFPFTIYSLLLCRMN	ORF10	CD8
BS-GIGI_70-replacement_TCRB.tsv	CASSLGSYEQYF	0.999726	0.000517699	COVID-19-NIH/NIAID	COVID (+)	NVFAFPFTIY	eEE226	s_19617	Healthy (No known exposure)	MGYINVFAFPFTIYSLLLCRMN	ORF10	CD8
BS-GIGI_70-replacement_TCRB.tsv	CASSLGSYEQYF	0.999726	0.000517699	COVID-19-NIH/NIAID	COVID (+)	YINVFAFPF	eEE226	s_19617	Healthy (No known exposure)	MGYINVFAFPFTIYSLLLCRMN	ORF10	CD8
BS-GIGI_70-replacement_TCRB.tsv	CASSLGSYEQYF	0.999726	0.000517699	COVID-19-NIH/NIAID	COVID (+)	MGYINVFAF	eEE226	s_19617	Healthy (No known exposure)	MGYINVFAFPFTIYSLLLCRMN	ORF10	CD8
BS-GIGI_70-replacement_TCRB.tsv	CASSLGSYEQYF	0.999726	0.000517699	COVID-19-NIH/NIAID	COVID (+)	FLAFLLFLV	eOX43	s_19830	Healthy (No known exposure)	MIELSLIDFYLCFLAFLLFLVLIML	ORF7b	CD8
BS-GIGI_70-replacement_TCRB.tsv	CASSLGSYEQYF	0.999726	0.000517699	COVID-19-NIH/NIAID	COVID (+)	AFLLFLVLI	eOX43	s_19830	Healthy (No known exposure)	MIELSLIDFYLCFLAFLLFLVLIML	ORF7b	CD8
BS-GIGI_70-replacement_TCRB.tsv	CASSLGSYEQYF	0.999726	0.000517699	COVID-19-NIH/NIAID	COVID (+)	KLNDLCFTNV	eQD124	s_361	COVID-19-B-Non-Acute	ORF1ab	ORF1ab	CD8
BS-GIGI_70-replacement_TCRB.tsv	CASSLGSYEQYF	0.999726	0.000517699	COVID-19-NIH/NIAID	COVID (+)	STQDLFLPFF	eQD125	s_7736	COVID-19-Convalescent	ORF1ab	ORF1ab	CD8
BS-GIGI_70-replacement_TCRB.tsv	CASSLGSYEQYF	0.999726	0.000517699	COVID-19-NIH/NIAID	COVID (+)	TQDLFLPFF	eQD125	s_7736	COVID-19-Convalescent	ORF1ab	ORF1ab	CD8
BS-GIGI_70-replacement_TCRB.tsv	CASSLGSYEQYF	0.999726	0.000517699	COVID-19-NIH/NIAID	COVID (+)	LEPLVDLPI	eOX52	s_19384	Healthy (No known exposure)	IYSKHTPINLVRDLPQGFSALEPLVDLPIGINITRFQTLLALH	surface glycoprotein	CD8
BS-GIGI_70-replacement_TCRB.tsv	CASSLGSYEQYF	0.999726	0.000517699	COVID-19-NIH/NIAID	COVID (+)	FPNITNLCPF	eXL30	s_19617	Healthy (No known exposure)	QTSNFRVQPTESIVRFPNITNLCPFGEVFNATRFASVYAWNRK	surface glycoprotein	CD8
BS-GIGI_70-replacement_TCRB.tsv	CASSLGSYEQYF	0.999726	0.000517699	COVID-19-NIH/NIAID	COVID (+)	QPTESIVRF	eXL30	s_19617	Healthy (No known exposure)	QTSNFRVQPTESIVRFPNITNLCPFGEVFNATRFASVYAWNRK	surface glycoprotein	CD8
BS-GIGI_70-replacement_TCRB.tsv	CASSLGSYEQYF	0.999726	0.000517699	COVID-19-NIH/NIAID	COVID (+)	TLATCELYHY	eDH96	s_1483	Healthy (No known exposure)	ORF1ab	ORF1ab	CD8
BS-GIGI_70-replacement_TCRB.tsv	CASSLGSYEQYF	0.999726	0.000517699	COVID-19-NIH/NIAID	COVID (+)	TESIVRFPNI	eXL30	s_19617	Healthy (No known exposure)	QTSNFRVQPTESIVRFPNITNLCPFGEVFNATRFASVYAWNRK	surface glycoprotein	CD8
BS-GIGI_70-replacement_TCRB.tsv	CASSLGSYEQYF	0.999726	0.000517699	COVID-19-NIH/NIAID	COVID (+)	VQPTESIVRF	eXL30	s_19617	Healthy (No known exposure)	QTSNFRVQPTESIVRFPNITNLCPFGEVFNATRFASVYAWNRK	surface glycoprotein	CD8
BS-GIGI_70-replacement_TCRB.tsv	CASSLGSYEQYF	0.999726	0.000517699	COVID-19-NIH/NIAID	COVID (+)	VRFPNITNL	eXL30	s_19617	Healthy (No known exposure)	QTSNFRVQPTESIVRFPNITNLCPFGEVFNATRFASVYAWNRK	surface glycoprotein	CD8
BS-GIGI_70-replacement_TCRB.tsv	CASSLGSYEQYF	0.999726	0.000517699	COVID-19-NIH/NIAID	COVID (+)	CFTNVYADSF	eQD124	s_361	COVID-19-B-Non-Acute	ORF1ab	ORF1ab	CD8
BS-GIGI_70-replacement_TCRB.tsv	CASSLGSYEQYF	0.999726	0.000517699	COVID-19-NIH/NIAID	COVID (+)	FTNVYADSF	eQD124	s_361	COVID-19-B-Non-Acute	ORF1ab	ORF1ab	CD8
BS-GIGI_70-replacement_TCRB.tsv	CASSLGSYEQYF	0.999726	0.000517699	COVID-19-NIH/NIAID	COVID (+)	FTNVYADSFV	eQD124	s_361	COVID-19-B-Non-Acute	ORF1ab	ORF1ab	CD8
BS-GIGI_70-replacement_TCRB.tsv	CASSLGSYEQYF	0.999726	0.000517699	COVID-19-NIH/NIAID	COVID (+)	RFPNITNLCPF	eXL30	s_19617	Healthy (No known exposure)	QTSNFRVQPTESIVRFPNITNLCPFGEVFNATRFASVYAWNRK	surface glycoprotein	CD8
BS-GIGI_70-replacement_TCRB.tsv	CASSLGSYEQYF	0.999726	0.000517699	COVID-19-NIH/NIAID	COVID (+)	LNDLCFTNVY	eQD124	s_361	COVID-19-B-Non-Acute	ORF1ab	ORF1ab	CD8
BS-GIGI_70-replacement_TCRB.tsv	CASSLGSYEQYF	0.999726	0.000517699	COVID-19-NIH/NIAID	COVID (+)	RQIAPGQTGK	eDH96	s_1483	Healthy (No known exposure)	ORF1ab	ORF1ab	CD8
BS-GIGI_70-replacement_TCRB.tsv	CASSLGSYEQYF	0.999726	0.000517699	COVID-19-NIH/NIAID	COVID (+)	NVYADSFVIR	eQD124	s_361	COVID-19-B-Non-Acute	ORF1ab	ORF1ab	CD8
BS-GIGI_70-replacement_TCRB.tsv	CASSLGSYEQYF	0.999726	0.000517699	COVID-19-NIH/NIAID	COVID (+)	ITLATCELY	eDH96	s_1483	Healthy (No known exposure)	ORF1ab	ORF1ab	CD8
BS-GIGI_70-replacement_TCRB.tsv	CASSLGSYEQYF	0.999726	0.000517699	COVID-19-NIH/NIAID	COVID (+)	CELYHYQECV	eDH96	s_1483	Healthy (No known exposure)	ORF1ab	ORF1ab	CD8
[truncated: 129,951 more rows]

## Sheet: Table 2. ISB COVID
sample	beta_sequences	pred	freq	cohort	covid+	peptide	Experiment	Subject	Cohort	orf	orf_name	cell_type
INCOV070-BL-3_TCRB.tsv	CASSRMNTEAFF	0.99954	0.000240558	COVID-19-ISB	COVID (+)	APKEIIFL	eEE226	s_19617	Healthy (No known exposure)	ORF1ab	ORF1ab	CD8
INCOV070-BL-3_TCRB.tsv	CASSLGSGNTIYF	0.99954	0.000481116	COVID-19-ISB	COVID (+)	FVCNLLLLFV	eOX46	s_19943	Healthy (No known exposure)	LKKRWQLALSKGVHFVCNLLLLFVTVYSHLLLVAAGLE	ORF3a	CD8
INCOV070-BL-3_TCRB.tsv	CASSLGSGNTIYF	0.99954	0.000481116	COVID-19-ISB	COVID (+)	LLFVTVYSHL	eOX46	s_19943	Healthy (No known exposure)	LKKRWQLALSKGVHFVCNLLLLFVTVYSHLLLVAAGLE	ORF3a	CD8
INCOV070-BL-3_TCRB.tsv	CASSLGSGNTIYF	0.99954	0.000481116	COVID-19-ISB	COVID (+)	TVYSHLLLV	eOX46	s_19943	Healthy (No known exposure)	LKKRWQLALSKGVHFVCNLLLLFVTVYSHLLLVAAGLE	ORF3a	CD8
INCOV070-BL-3_TCRB.tsv	CASSRMNTEAFF	0.99954	0.000240558	COVID-19-ISB	COVID (+)	KEIIFLEGETL	eEE226	s_19617	Healthy (No known exposure)	ORF1ab	ORF1ab	CD8
INCOV070-BL-3_TCRB.tsv	CASSLGGNQPQHF	0.99954	0.000192446	COVID-19-ISB	COVID (+)	TVYSHLLLV	eOX43	s_19830	Healthy (No known exposure)	LKKRWQLALSKGVHFVCNLLLLFVTVYSHLLLVAAGLE	ORF3a	CD8
INCOV070-BL-3_TCRB.tsv	CASSLGGNQPQHF	0.99954	0.000192446	COVID-19-ISB	COVID (+)	LLFLVLIML	eOX56	s_14758	Healthy (No known exposure)	MIELSLIDFYLCFLAFLLFLVLIML	ORF7b	CD8
INCOV070-BL-3_TCRB.tsv	CASSLGGNQPQHF	0.99954	0.000192446	COVID-19-ISB	COVID (+)	LIDFYLCFL	eOX56	s_14758	Healthy (No known exposure)	MIELSLIDFYLCFLAFLLFLVLIML	ORF7b	CD8
INCOV070-BL-3_TCRB.tsv	CASSLGGNQPQHF	0.99954	0.000192446	COVID-19-ISB	COVID (+)	IELSLIDFYL	eOX56	s_14758	Healthy (No known exposure)	MIELSLIDFYLCFLAFLLFLVLIML	ORF7b	CD8
INCOV070-BL-3_TCRB.tsv	CASSLGGNQPQHF	0.99954	0.000192446	COVID-19-ISB	COVID (+)	IDFYLCFLAF	eOX56	s_14758	Healthy (No known exposure)	MIELSLIDFYLCFLAFLLFLVLIML	ORF7b	CD8
INCOV070-BL-3_TCRB.tsv	CASSLGGNQPQHF	0.99954	0.000192446	COVID-19-ISB	COVID (+)	FYLCFLAFLL	eOX56	s_14758	Healthy (No known exposure)	MIELSLIDFYLCFLAFLLFLVLIML	ORF7b	CD8
INCOV070-BL-3_TCRB.tsv	CASSLGGNQPQHF	0.99954	0.000192446	COVID-19-ISB	COVID (+)	FYLCFLAFL	eOX56	s_14758	Healthy (No known exposure)	MIELSLIDFYLCFLAFLLFLVLIML	ORF7b	CD8
INCOV070-BL-3_TCRB.tsv	CASSLGGNQPQHF	0.99954	0.000192446	COVID-19-ISB	COVID (+)	FLAFLLFLV	eOX56	s_14758	Healthy (No known exposure)	MIELSLIDFYLCFLAFLLFLVLIML	ORF7b	CD8
INCOV070-BL-3_TCRB.tsv	CASSLGGNQPQHF	0.99954	0.000192446	COVID-19-ISB	COVID (+)	VQELYSPIFL	eXL27	s_19830	Healthy (No known exposure)	IRQEEVQELYSPIFLIVAAIVFITLCFTLKRKTE	ORF7a	CD8
INCOV070-BL-3_TCRB.tsv	CASSLGGNQPQHF	0.99954	0.000192446	COVID-19-ISB	COVID (+)	AFLLFLVLI	eOX56	s_14758	Healthy (No known exposure)	MIELSLIDFYLCFLAFLLFLVLIML	ORF7b	CD8
INCOV070-BL-3_TCRB.tsv	CASSLGGNQPQHF	0.99954	0.000192446	COVID-19-ISB	COVID (+)	SLIDFYLCFL	eOX56	s_14758	Healthy (No known exposure)	MIELSLIDFYLCFLAFLLFLVLIML	ORF7b	CD8
INCOV070-BL-3_TCRB.tsv	CASSLGGNQPQHF	0.99954	0.000192446	COVID-19-ISB	COVID (+)	VQELYSPIF	eXL27	s_19830	Healthy (No known exposure)	IRQEEVQELYSPIFLIVAAIVFITLCFTLKRKTE	ORF7a	CD8
INCOV070-BL-3_TCRB.tsv	CASSLGGNQPQHF	0.99954	0.000192446	COVID-19-ISB	COVID (+)	QELYSPIFL	eXL27	s_19830	Healthy (No known exposure)	IRQEEVQELYSPIFLIVAAIVFITLCFTLKRKTE	ORF7a	CD8
INCOV070-BL-3_TCRB.tsv	CASSLGGNQPQHF	0.99954	0.000192446	COVID-19-ISB	COVID (+)	LYSPIFLIV	eXL27	s_19830	Healthy (No known exposure)	IRQEEVQELYSPIFLIVAAIVFITLCFTLKRKTE	ORF7a	CD8
INCOV070-BL-3_TCRB.tsv	CASSLGGNQPQHF	0.99954	0.000192446	COVID-19-ISB	COVID (+)	ELYSPIFLI	eXL27	s_19830	Healthy (No known exposure)	IRQEEVQELYSPIFLIVAAIVFITLCFTLKRKTE	ORF7a	CD8
INCOV070-BL-3_TCRB.tsv	CASSLGGNQPQHF	0.99954	0.000192446	COVID-19-ISB	COVID (+)	LLFVTVYSHL	eOX43	s_19830	Healthy (No known exposure)	LKKRWQLALSKGVHFVCNLLLLFVTVYSHLLLVAAGLE	ORF3a	CD8
INCOV070-BL-3_TCRB.tsv	CASSLGGNQPQHF	0.99954	0.000192446	COVID-19-ISB	COVID (+)	MIELSLIDFY	eOX56	s_14758	Healthy (No known exposure)	MIELSLIDFYLCFLAFLLFLVLIML	ORF7b	CD8
INCOV070-BL-3_TCRB.tsv	CASSLGGNQPQHF	0.99954	0.000192446	COVID-19-ISB	COVID (+)	KAYNVTQAF	ePD81	s_2922	COVID-19-Convalescent	ORF1ab	ORF1ab	CD8
INCOV070-BL-3_TCRB.tsv	CASSLGGNQPQHF	0.99954	0.000192446	COVID-19-ISB	COVID (+)	YLCFLAFLL	eOX56	s_14758	Healthy (No known exposure)	MIELSLIDFYLCFLAFLLFLVLIML	ORF7b	CD8
INCOV070-BL-3_TCRB.tsv	CASSLGGNQPQHF	0.99954	0.000192446	COVID-19-ISB	COVID (+)	LAATKMSECVLGQSKRVDF	eAV100	s_1995	COVID-19-Convalescent	EIRASANLAATKMSECVLGQSKRVDFCGKGYHLMSFPQSAPHG	surface glycoprotein	CD4
INCOV070-BL-3_TCRB.tsv	CASSLGGNQPQHF	0.99954	0.000192446	COVID-19-ISB	COVID (+)	IQYIDIGNY	eOX54	s_10881	Healthy (No known exposure)	PLIELCVDEAGSKSPIQYIDIGNYTVSCLPFTINCQE	ORF8	CD8
INCOV070-BL-3_TCRB.tsv	CASSLGGNQPQHF	0.99954	0.000192446	COVID-19-ISB	COVID (+)	VTQQLIRAAEIRASANLAA	eAV100	s_1995	COVID-19-Convalescent	ORF1ab	ORF1ab	CD4
INCOV070-BL-3_TCRB.tsv	CASSLGGNQPQHF	0.99954	0.000192446	COVID-19-ISB	COVID (+)	VDFCGKGYHLMSFPQSAPH	eAV100	s_1995	COVID-19-Convalescent	EIRASANLAATKMSECVLGQSKRVDFCGKGYHLMSFPQSAPHG	surface glycoprotein	CD4
INCOV070-BL-3_TCRB.tsv	CASSLGGNQPQHF	0.99954	0.000192446	COVID-19-ISB	COVID (+)	FVCNLLLLFV	eOX43	s_19830	Healthy (No known exposure)	LKKRWQLALSKGVHFVCNLLLLFVTVYSHLLLVAAGLE	ORF3a	CD8
INCOV070-BL-3_TCRB.tsv	CASSLGGNQPQHF	0.99954	0.000192446	COVID-19-ISB	COVID (+)	HLMSFPQSAPHGVVFLHVT	eAV100	s_1995	COVID-19-Convalescent	ORF1ab	ORF1ab	CD4
INCOV070-BL-3_TCRB.tsv	CASSLGGNQPQHF	0.99954	0.000192446	COVID-19-ISB	COVID (+)	CVLGQSKRVDFCGKGYHLM	eAV100	s_1995	COVID-19-Convalescent	EIRASANLAATKMSECVLGQSKRVDFCGKGYHLMSFPQSAPHG	surface glycoprotein	CD4
INCOV070-BL-3_TCRB.tsv	CASSLGGNQPQHF	0.99954	0.000192446	COVID-19-ISB	COVID (+)	AEIRASANLAATKMSECVL	eAV100	s_1995	COVID-19-Convalescent	ORF1ab	ORF1ab	CD4
INCOV070-BL-3_TCRB.tsv	CASSLGGNQPQHF	0.99954	0.000192446	COVID-19-ISB	COVID (+)	FVDGVPFVV	eEE224	s_19830	Healthy (No known exposure)	ORF1ab	ORF1ab	CD8
INCOV070-BL-3_TCRB.tsv	CASSPRGSEQYF	0.99954	0.000240558	COVID-19-ISB	COVID (+)	YQIGGYTEK	ePD85	s_5869	Healthy (No known exposure)	NSVTSSIVITSGDGTTSPISEHDYQIGGYTEKWESGVK	ORF3a	CD8
INCOV070-BL-3_TCRB.tsv	CASSPRGSEQYF	0.99954	0.000240558	COVID-19-ISB	COVID (+)	SEHDYQIGGYTEKW	ePD85	s_5869	Healthy (No known exposure)	NSVTSSIVITSGDGTTSPISEHDYQIGGYTEKWESGVK	ORF3a	CD8
INCOV070-BL-3_TCRB.tsv	CASSPRGSEQYF	0.99954	0.000240558	COVID-19-ISB	COVID (+)	YQIGGYTEKW	ePD85	s_5869	Healthy (No known exposure)	NSVTSSIVITSGDGTTSPISEHDYQIGGYTEKWESGVK	ORF3a	CD8
INCOV070-BL-3_TCRB.tsv	CASSLGQGYGYTF	0.99954	0.000336781	COVID-19-ISB	COVID (+)	QLMCQPILLL	eXL31	s_20300	Healthy (No known exposure)	ORF1ab	ORF1ab	CD8
INCOV070-BL-3_TCRB.tsv	CASSLGQGYGYTF	0.99954	0.000336781	COVID-19-ISB	COVID (+)	QLMCQPILL	eXL31	s_20300	Healthy (No known exposure)	ORF1ab	ORF1ab	CD8
INCOV070-BL-3_TCRB.tsv	CASSLGQGYGYTF	0.99954	0.000336781	COVID-19-ISB	COVID (+)	TLADAGFIK	eAV93	s_20655	Healthy (No known exposure)	KDFGGFNFSQILPDPSKPSKRSFIEDLLFNKVTLADAGFIKQY	surface glycoprotein	CD8
INCOV070-BL-3_TCRB.tsv	CASSLGQGYGYTF	0.99954	0.000336781	COVID-19-ISB	COVID (+)	AELEGIQY	eAV93	s_20655	Healthy (No known exposure)	ORF1ab	ORF1ab	CD8
INCOV070-BL-3_TCRB.tsv	CASSLGQGYGYTF	0.99954	0.000336781	COVID-19-ISB	COVID (+)	ADAGFIKQY	eAV93	s_20655	Healthy (No known exposure)	KDFGGFNFSQILPDPSKPSKRSFIEDLLFNKVTLADAGFIKQY	surface glycoprotein	CD8
INCOV070-BL-3_TCRB.tsv	CASSLGQGYGYTF	0.99954	0.000336781	COVID-19-ISB	COVID (+)	LADAGFIKQY	eAV93	s_20655	Healthy (No known exposure)	KDFGGFNFSQILPDPSKPSKRSFIEDLLFNKVTLADAGFIKQY	surface glycoprotein	CD8
INCOV070-BL-3_TCRB.tsv	CASSQDLGNTGELFF	0.999539	0.00028867	COVID-19-ISB	COVID (+)	KLSYGIATV	eOX52	s_19384	Healthy (No known exposure)	ORF1ab	ORF1ab	CD8
INCOV004-AC-5_TCRB.tsv	CASSQDLNYGYTF	0.99953	0.00222006	COVID-19-ISB	COVID (+)	GRCDIKDLPKEITVATSRT	eAV100	s_1995	COVID-19-Convalescent	GAVILRGHLRIAGHHLGRCDIKDLPKEITVATSRTLSYYKL	membrane glycoprotein	CD4
INCOV004-AC-5_TCRB.tsv	CASSQDLNYGYTF	0.99953	0.00222006	COVID-19-ISB	COVID (+)	FLNGSCGSV	eEE226	s_19617	Healthy (No known exposure)	ORF1ab	ORF1ab	CD8
INCOV004-AC-5_TCRB.tsv	CASSQDLNYGYTF	0.99953	0.00222006	COVID-19-ISB	COVID (+)	LRIAGHHLGRCDIKDLPKE	eAV100	s_1995	COVID-19-Convalescent	GAVILRGHLRIAGHHLGRCDIKDLPKEITVATSRTLSYYKL	membrane glycoprotein	CD4
INCOV004-AC-5_TCRB.tsv	CASSQDLNYGYTF	0.99953	0.00222006	COVID-19-ISB	COVID (+)	SRTLSYYKLGASQRVAGDS	eAV100	s_1995	COVID-19-Convalescent	ORF1ab	ORF1ab	CD4
INCOV004-AC-5_TCRB.tsv	CASSQDLNYGYTF	0.99953	0.00222006	COVID-19-ISB	COVID (+)	PKEITVATSRTLSYYKLGA	eAV100	s_1995	COVID-19-Convalescent	ORF1ab	ORF1ab	CD4
INCOV004-AC-5_TCRB.tsv	CASSLGGGELFF	0.999529	0.00019615	COVID-19-ISB	COVID (+)	ELYSPIFLI	eAV88	s_19830	Healthy (No known exposure)	IRQEEVQELYSPIFLIVAAIVFITLCFTLKRKTE	ORF7a	CD8
INCOV004-AC-5_TCRB.tsv	CASSLGGGELFF	0.999529	0.00019615	COVID-19-ISB	COVID (+)	QELYSPIFL	eAV88	s_19830	Healthy (No known exposure)	IRQEEVQELYSPIFLIVAAIVFITLCFTLKRKTE	ORF7a	CD8
INCOV004-AC-5_TCRB.tsv	CASSLGGGELFF	0.999529	0.00019615	COVID-19-ISB	COVID (+)	ILHCANFNV	eQD123	s_273	COVID-19-B-Non-Acute	ORF1ab	ORF1ab	CD8
INCOV004-AC-5_TCRB.tsv	CASSLGGGELFF	0.999529	0.00019615	COVID-19-ISB	COVID (+)	LYSPIFLIV	eAV88	s_19830	Healthy (No known exposure)	IRQEEVQELYSPIFLIVAAIVFITLCFTLKRKTE	ORF7a	CD8
INCOV004-AC-5_TCRB.tsv	CASSLGGGELFF	0.999529	0.00019615	COVID-19-ISB	COVID (+)	VQELYSPIF	eAV88	s_19830	Healthy (No known exposure)	IRQEEVQELYSPIFLIVAAIVFITLCFTLKRKTE	ORF7a	CD8
INCOV004-AC-5_TCRB.tsv	CASSLGGGELFF	0.999529	0.00019615	COVID-19-ISB	COVID (+)	VLWAHGFEL	eXL30	s_19617	Healthy (No known exposure)	ORF1ab	ORF1ab	CD8
INCOV004-AC-5_TCRB.tsv	CASSLGGGELFF	0.999529	0.00019615	COVID-19-ISB	COVID (+)	VQELYSPIFL	eAV88	s_19830	Healthy (No known exposure)	IRQEEVQELYSPIFLIVAAIVFITLCFTLKRKTE	ORF7a	CD8
INCOV070-BL-3_TCRB.tsv	CASSLGETQYF	0.999528	0.000384893	COVID-19-ISB	COVID (+)	LLYDANYFLC	eEE226	s_19617	Healthy (No known exposure)	LCWKCRSKNPLLYDANYFLCWHTNCYDYCIPYNSVTSS	ORF3a	CD8
INCOV070-BL-3_TCRB.tsv	CASSLGETQYF	0.999528	0.000384893	COVID-19-ISB	COVID (+)	LYDANYFLCW	eEE226	s_19617	Healthy (No known exposure)	LCWKCRSKNPLLYDANYFLCWHTNCYDYCIPYNSVTSS	ORF3a	CD8
INCOV070-BL-3_TCRB.tsv	CASSLGETQYF	0.999528	0.000384893	COVID-19-ISB	COVID (+)	NPLLYDANY	eEE226	s_19617	Healthy (No known exposure)	LCWKCRSKNPLLYDANYFLCWHTNCYDYCIPYNSVTSS	ORF3a	CD8
INCOV070-BL-3_TCRB.tsv	CASSLGETQYF	0.999528	0.000384893	COVID-19-ISB	COVID (+)	YDANYFLCW	eEE226	s_19617	Healthy (No known exposure)	LCWKCRSKNPLLYDANYFLCWHTNCYDYCIPYNSVTSS	ORF3a	CD8
INCOV070-BL-3_TCRB.tsv	CASSLGETQYF	0.999528	0.000384893	COVID-19-ISB	COVID (+)	PLLYDANYFL	eEE226	s_19617	Healthy (No known exposure)	LCWKCRSKNPLLYDANYFLCWHTNCYDYCIPYNSVTSS	ORF3a	CD8
INCOV070-BL-3_TCRB.tsv	CASSLGETQYF	0.999528	0.000384893	COVID-19-ISB	COVID (+)	SYFTSDYYQL	eLH47	s_383	COVID-19-Convalescent	WESGVKDCVVLHSYFTSDYYQLYSTQLSTDTGVEHVTF	ORF3a	CD8
INCOV070-BL-3_TCRB.tsv	CASSLGETQYF	0.999528	0.000384893	COVID-19-ISB	COVID (+)	VLHSYFTSDY	eLH47	s_383	COVID-19-Convalescent	WESGVKDCVVLHSYFTSDYYQLYSTQLSTDTGVEHVTF	ORF3a	CD8
INCOV070-BL-3_TCRB.tsv	CASSLGETQYF	0.999528	0.000384893	COVID-19-ISB	COVID (+)	TVYSHLLLV	eEE228	s_19943	Healthy (No known exposure)	LKKRWQLALSKGVHFVCNLLLLFVTVYSHLLLVAAGLE	ORF3a	CD8
INCOV070-BL-3_TCRB.tsv	CASSLGETQYF	0.999528	0.000384893	COVID-19-ISB	COVID (+)	YFTSDYYQLY	eLH47	s_383	COVID-19-Convalescent	WESGVKDCVVLHSYFTSDYYQLYSTQLSTDTGVEHVTF	ORF3a	CD8
INCOV070-BL-3_TCRB.tsv	CASSLGETQYF	0.999528	0.000384893	COVID-19-ISB	COVID (+)	LLYDANYFL	eEE226	s_19617	Healthy (No known exposure)	LCWKCRSKNPLLYDANYFLCWHTNCYDYCIPYNSVTSS	ORF3a	CD8
INCOV070-BL-3_TCRB.tsv	CASSLGETQYF	0.999528	0.000384893	COVID-19-ISB	COVID (+)	FLWLLWPVTL	eAV93	s_20655	Healthy (No known exposure)	QFAYANRNRFLYIIKLIFLWLLWPVTLACFVLAAVYRINWI	membrane glycoprotein	CD8
INCOV070-BL-3_TCRB.tsv	CASSLGETQYF	0.999528	0.000384893	COVID-19-ISB	COVID (+)	LLFVTVYSHL	eEE228	s_19943	Healthy (No known exposure)	LKKRWQLALSKGVHFVCNLLLLFVTVYSHLLLVAAGLE	ORF3a	CD8
INCOV070-BL-3_TCRB.tsv	CASSLGETQYF	0.999528	0.000384893	COVID-19-ISB	COVID (+)	FVCNLLLLFV	eEE228	s_19943	Healthy (No known exposure)	LKKRWQLALSKGVHFVCNLLLLFVTVYSHLLLVAAGLE	ORF3a	CD8
INCOV070-BL-3_TCRB.tsv	CASSLGETQYF	0.999528	0.000384893	COVID-19-ISB	COVID (+)	ASANLAATK	eEE224	s_19830	Healthy (No known exposure)	EIRASANLAATKMSECVLGQSKRVDFCGKGYHLMSFPQSAPHG	surface glycoprotein	CD8
INCOV070-BL-3_TCRB.tsv	CASSLGETQYF	0.999528	0.000384893	COVID-19-ISB	COVID (+)	AEIRASANLA	eEE224	s_19830	Healthy (No known exposure)	ORF1ab	ORF1ab	CD8
INCOV070-BL-3_TCRB.tsv	CASSLGETQYF	0.999528	0.000384893	COVID-19-ISB	COVID (+)	AEIRASANL	eEE224	s_19830	Healthy (No known exposure)	ORF1ab	ORF1ab	CD8
INCOV070-BL-3_TCRB.tsv	CASSLGETQYF	0.999528	0.000384893	COVID-19-ISB	COVID (+)	VRFPNITNL	eAV93	s_20655	Healthy (No known exposure)	QTSNFRVQPTESIVRFPNITNLCPFGEVFNATRFASVYAWNRK	surface glycoprotein	CD8
INCOV070-BL-3_TCRB.tsv	CASSLGETQYF	0.999528	0.000384893	COVID-19-ISB	COVID (+)	VQPTESIVRF	eAV93	s_20655	Healthy (No known exposure)	QTSNFRVQPTESIVRFPNITNLCPFGEVFNATRFASVYAWNRK	surface glycoprotein	CD8
INCOV070-BL-3_TCRB.tsv	CASSLGETQYF	0.999528	0.000384893	COVID-19-ISB	COVID (+)	TESIVRFPNI	eAV93	s_20655	Healthy (No known exposure)	QTSNFRVQPTESIVRFPNITNLCPFGEVFNATRFASVYAWNRK	surface glycoprotein	CD8
INCOV070-BL-3_TCRB.tsv	CASSLGETQYF	0.999528	0.000384893	COVID-19-ISB	COVID (+)	RFPNITNLCPF	eAV93	s_20655	Healthy (No known exposure)	QTSNFRVQPTESIVRFPNITNLCPFGEVFNATRFASVYAWNRK	surface glycoprotein	CD8
INCOV070-BL-3_TCRB.tsv	CASSLGETQYF	0.999528	0.000384893	COVID-19-ISB	COVID (+)	QPTESIVRF	eAV93	s_20655	Healthy (No known exposure)	QTSNFRVQPTESIVRFPNITNLCPFGEVFNATRFASVYAWNRK	surface glycoprotein	CD8
INCOV070-BL-3_TCRB.tsv	CASSLGETQYF	0.999528	0.000384893	COVID-19-ISB	COVID (+)	FLWLLWPVT	eAV93	s_20655	Healthy (No known exposure)	QFAYANRNRFLYIIKLIFLWLLWPVTLACFVLAAVYRINWI	membrane glycoprotein	CD8
INCOV070-BL-3_TCRB.tsv	CASSLGETQYF	0.999528	0.000384893	COVID-19-ISB	COVID (+)	NVFAFPFTIY	eEE226	s_19617	Healthy (No known exposure)	MGYINVFAFPFTIYSLLLCRMN	ORF10	CD8
INCOV070-BL-3_TCRB.tsv	CASSLGETQYF	0.999528	0.000384893	COVID-19-ISB	COVID (+)	LWLLWPVTL	eAV93	s_20655	Healthy (No known exposure)	QFAYANRNRFLYIIKLIFLWLLWPVTLACFVLAAVYRINWI	membrane glycoprotein	CD8
INCOV070-BL-3_TCRB.tsv	CASSLGETQYF	0.999528	0.000384893	COVID-19-ISB	COVID (+)	LIDFYLCFL	eEE240	s_20795	Healthy (No known exposure)	MIELSLIDFYLCFLAFLLFLVLIML	ORF7b	CD8
INCOV070-BL-3_TCRB.tsv	CASSLGETQYF	0.999528	0.000384893	COVID-19-ISB	COVID (+)	RQLLFVVEV	eOX52	s_19384	Healthy (No known exposure)	ORF1ab	ORF1ab	CD8
INCOV070-BL-3_TCRB.tsv	CASSLGETQYF	0.999528	0.000384893	COVID-19-ISB	COVID (+)	YINVFAFPF	eEE226	s_19617	Healthy (No known exposure)	MGYINVFAFPFTIYSLLLCRMN	ORF10	CD8
INCOV070-BL-3_TCRB.tsv	CASSLGETQYF	0.999528	0.000384893	COVID-19-ISB	COVID (+)	NVFAFPFTI	eEE226	s_19617	Healthy (No known exposure)	MGYINVFAFPFTIYSLLLCRMN	ORF10	CD8
INCOV070-BL-3_TCRB.tsv	CASSLGETQYF	0.999528	0.000384893	COVID-19-ISB	COVID (+)	MGYINVFAF	eEE226	s_19617	Healthy (No known exposure)	MGYINVFAFPFTIYSLLLCRMN	ORF10	CD8
INCOV070-BL-3_TCRB.tsv	CASSLGETQYF	0.999528	0.000384893	COVID-19-ISB	COVID (+)	INVFAFPFTI	eEE226	s_19617	Healthy (No known exposure)	MGYINVFAFPFTIYSLLLCRMN	ORF10	CD8
INCOV070-BL-3_TCRB.tsv	CASSLGETQYF	0.999528	0.000384893	COVID-19-ISB	COVID (+)	GYINVFAFPF	eEE226	s_19617	Healthy (No known exposure)	MGYINVFAFPFTIYSLLLCRMN	ORF10	CD8
INCOV070-BL-3_TCRB.tsv	CASSLGETQYF	0.999528	0.000384893	COVID-19-ISB	COVID (+)	AFPFTIYSL	eEE226	s_19617	Healthy (No known exposure)	MGYINVFAFPFTIYSLLLCRMN	ORF10	CD8
INCOV070-BL-3_TCRB.tsv	CASSLGETQYF	0.999528	0.000384893	COVID-19-ISB	COVID (+)	YLCFLAFLL	eEE240	s_20795	Healthy (No known exposure)	MIELSLIDFYLCFLAFLLFLVLIML	ORF7b	CD8
INCOV070-BL-3_TCRB.tsv	CASSLGETQYF	0.999528	0.000384893	COVID-19-ISB	COVID (+)	SLIDFYLCFL	eEE240	s_20795	Healthy (No known exposure)	MIELSLIDFYLCFLAFLLFLVLIML	ORF7b	CD8
INCOV070-BL-3_TCRB.tsv	CASSLGETQYF	0.999528	0.000384893	COVID-19-ISB	COVID (+)	LLFLVLIML	eEE240	s_20795	Healthy (No known exposure)	MIELSLIDFYLCFLAFLLFLVLIML	ORF7b	CD8
INCOV070-BL-3_TCRB.tsv	CASSLGETQYF	0.999528	0.000384893	COVID-19-ISB	COVID (+)	IELSLIDFYL	eEE240	s_20795	Healthy (No known exposure)	MIELSLIDFYLCFLAFLLFLVLIML	ORF7b	CD8
INCOV070-BL-3_TCRB.tsv	CASSLGETQYF	0.999528	0.000384893	COVID-19-ISB	COVID (+)	LWPVTLACF	eAV93	s_20655	Healthy (No known exposure)	QFAYANRNRFLYIIKLIFLWLLWPVTLACFVLAAVYRINWI	membrane glycoprotein	CD8
INCOV070-BL-3_TCRB.tsv	CASSLGETQYF	0.999528	0.000384893	COVID-19-ISB	COVID (+)	IDFYLCFLAF	eEE240	s_20795	Healthy (No known exposure)	MIELSLIDFYLCFLAFLLFLVLIML	ORF7b	CD8
INCOV070-BL-3_TCRB.tsv	CASSLGETQYF	0.999528	0.000384893	COVID-19-ISB	COVID (+)	FYLCFLAFLL	eEE240	s_20795	Healthy (No known exposure)	MIELSLIDFYLCFLAFLLFLVLIML	ORF7b	CD8
INCOV070-BL-3_TCRB.tsv	CASSLGETQYF	0.999528	0.000384893	COVID-19-ISB	COVID (+)	FYLCFLAFL	eEE240	s_20795	Healthy (No known exposure)	MIELSLIDFYLCFLAFLLFLVLIML	ORF7b	CD8
INCOV070-BL-3_TCRB.tsv	CASSLGETQYF	0.999528	0.000384893	COVID-19-ISB	COVID (+)	FLAFLLFLV	eEE240	s_20795	Healthy (No known exposure)	MIELSLIDFYLCFLAFLLFLVLIML	ORF7b	CD8
INCOV070-BL-3_TCRB.tsv	CASSLGETQYF	0.999528	0.000384893	COVID-19-ISB	COVID (+)	AFLLFLVLI	eEE240	s_20795	Healthy (No known exposure)	MIELSLIDFYLCFLAFLLFLVLIML	ORF7b	CD8
INCOV070-BL-3_TCRB.tsv	CASSLGETQYF	0.999528	0.000384893	COVID-19-ISB	COVID (+)	SVSPKLFIR	eEE228	s_19943	Healthy (No known exposure)	FSTQFAFACPDGVKHVYQLRARSVSPKLFIRQEEV	ORF7a	CD8
INCOV070-BL-3_TCRB.tsv	CASSLGETQYF	0.999528	0.000384893	COVID-19-ISB	COVID (+)	RARSVSPKL	eEE228	s_19943	Healthy (No known exposure)	FSTQFAFACPDGVKHVYQLRARSVSPKLFIRQEEV	ORF7a	CD8
INCOV070-BL-3_TCRB.tsv	CASSLGETQYF	0.999528	0.000384893	COVID-19-ISB	COVID (+)	WPVTLACFVL	eAV93	s_20655	Healthy (No known exposure)	QFAYANRNRFLYIIKLIFLWLLWPVTLACFVLAAVYRINWI	membrane glycoprotein	CD8
INCOV070-BL-3_TCRB.tsv	CASSLGETQYF	0.999528	0.000384893	COVID-19-ISB	COVID (+)	WLLWPVTLA	eAV93	s_20655	Healthy (No known exposure)	QFAYANRNRFLYIIKLIFLWLLWPVTLACFVLAAVYRINWI	membrane glycoprotein	CD8
INCOV070-BL-3_TCRB.tsv	CASSLGETQYF	0.999528	0.000384893	COVID-19-ISB	COVID (+)	TLACFVLAAV	eAV93	s_20655	Healthy (No known exposure)	QFAYANRNRFLYIIKLIFLWLLWPVTLACFVLAAVYRINWI	membrane glycoprotein	CD8
INCOV070-BL-3_TCRB.tsv	CASSLGETQYF	0.999528	0.000384893	COVID-19-ISB	COVID (+)	FPNITNLCPF	eAV93	s_20655	Healthy (No known exposure)	QTSNFRVQPTESIVRFPNITNLCPFGEVFNATRFASVYAWNRK	surface glycoprotein	CD8
INCOV070-BL-3_TCRB.tsv	CASSLGETQYF	0.999528	0.000384893	COVID-19-ISB	COVID (+)	MIELSLIDFY	eEE240	s_20795	Healthy (No known exposure)	MIELSLIDFYLCFLAFLLFLVLIML	ORF7b	CD8
INCOV070-BL-3_TCRB.tsv	CASSLGETQYF	0.999528	0.000384893	COVID-19-ISB	COVID (+)	FLLPSLATV	eXL30	s_19617	Healthy (No known exposure)	ORF1ab	ORF1ab	CD8
INCOV070-BL-3_TCRB.tsv	CASSLGETQYF	0.999528	0.000384893	COVID-19-ISB	COVID (+)	KEIIFLEGETL	eEE226	s_19617	Healthy (No known exposure)	ORF1ab	ORF1ab	CD8
INCOV070-BL-3_TCRB.tsv	CASSLGETQYF	0.999528	0.000384893	COVID-19-ISB	COVID (+)	APKEIIFL	eEE226	s_19617	Healthy (No known exposure)	ORF1ab	ORF1ab	CD8
INCOV070-BL-3_TCRB.tsv	CASSLGETQYF	0.999528	0.000384893	COVID-19-ISB	COVID (+)	FLCLFLLPSL	eXL30	s_19617	Healthy (No known exposure)	ORF1ab	ORF1ab	CD8
INCOV070-BL-3_TCRB.tsv	CASSSGSYGYTF	0.999526	0.000240558	COVID-19-ISB	COVID (+)	YFLQSINFVR	eEE240	s_20795	Healthy (No known exposure)	VAAGLEAPFLYLYALVYFLQSINFVRIIMRLWLCWKCR	ORF3a	CD8
INCOV070-BL-3_TCRB.tsv	CASSSGSYGYTF	0.999526	0.000240558	COVID-19-ISB	COVID (+)	FLYLYALVYF	eEE240	s_20795	Healthy (No known exposure)	VAAGLEAPFLYLYALVYFLQSINFVRIIMRLWLCWKCR	ORF3a	CD8
INCOV070-BL-3_TCRB.tsv	CASSSGSYGYTF	0.999526	0.000240558	COVID-19-ISB	COVID (+)	GLEAPFLYLY	eEE240	s_20795	Healthy (No known exposure)	VAAGLEAPFLYLYALVYFLQSINFVRIIMRLWLCWKCR	ORF3a	CD8
INCOV070-BL-3_TCRB.tsv	CASSSGSYGYTF	0.999526	0.000240558	COVID-19-ISB	COVID (+)	INFVRIIMR	eEE240	s_20795	Healthy (No known exposure)	VAAGLEAPFLYLYALVYFLQSINFVRIIMRLWLCWKCR	ORF3a	CD8
INCOV070-BL-3_TCRB.tsv	CASSSGSYGYTF	0.999526	0.000240558	COVID-19-ISB	COVID (+)	LQSINFVRI	eEE240	s_20795	Healthy (No known exposure)	VAAGLEAPFLYLYALVYFLQSINFVRIIMRLWLCWKCR	ORF3a	CD8
INCOV070-BL-3_TCRB.tsv	CASSSGSYGYTF	0.999526	0.000240558	COVID-19-ISB	COVID (+)	LQSINFVRII	eEE240	s_20795	Healthy (No known exposure)	VAAGLEAPFLYLYALVYFLQSINFVRIIMRLWLCWKCR	ORF3a	CD8
INCOV070-BL-3_TCRB.tsv	CASSSGSYGYTF	0.999526	0.000240558	COVID-19-ISB	COVID (+)	QSINFVRII	eEE240	s_20795	Healthy (No known exposure)	VAAGLEAPFLYLYALVYFLQSINFVRIIMRLWLCWKCR	ORF3a	CD8
INCOV070-BL-3_TCRB.tsv	CASSSGSYGYTF	0.999526	0.000240558	COVID-19-ISB	COVID (+)	SINFVRIIMR	eEE240	s_20795	Healthy (No known exposure)	VAAGLEAPFLYLYALVYFLQSINFVRIIMRLWLCWKCR	ORF3a	CD8
INCOV070-BL-3_TCRB.tsv	CASSSGSYGYTF	0.999526	0.000240558	COVID-19-ISB	COVID (+)	VYFLQSINF	eEE240	s_20795	Healthy (No known exposure)	VAAGLEAPFLYLYALVYFLQSINFVRIIMRLWLCWKCR	ORF3a	CD8
INCOV070-BL-3_TCRB.tsv	CASSSGSYGYTF	0.999526	0.000240558	COVID-19-ISB	COVID (+)	VYFLQSINFV	eEE240	s_20795	Healthy (No known exposure)	VAAGLEAPFLYLYALVYFLQSINFVRIIMRLWLCWKCR	ORF3a	CD8
INCOV070-BL-3_TCRB.tsv	CASSSGSYGYTF	0.999526	0.000240558	COVID-19-ISB	COVID (+)	HLRIAGHHL	eLH42	s_1588	COVID-19-Convalescent	GAVILRGHLRIAGHHLGRCDIKDLPKEITVATSRTLSYYKL	membrane glycoprotein	CD8
INCOV070-BL-3_TCRB.tsv	CASSSGSYGYTF	0.999526	0.000240558	COVID-19-ISB	COVID (+)	YLYALVYFL	eEE240	s_20795	Healthy (No known exposure)	VAAGLEAPFLYLYALVYFLQSINFVRIIMRLWLCWKCR	ORF3a	CD8
INCOV070-BL-3_TCRB.tsv	CASSSGSYGYTF	0.999526	0.000240558	COVID-19-ISB	COVID (+)	RIAGHHLGR	eLH42	s_1588	COVID-19-Convalescent	GAVILRGHLRIAGHHLGRCDIKDLPKEITVATSRTLSYYKL	membrane glycoprotein	CD8
INCOV070-BL-3_TCRB.tsv	CASSSGSYGYTF	0.999526	0.000240558	COVID-19-ISB	COVID (+)	AFPFTIYSL	eXL30	s_19617	Healthy (No known exposure)	MGYINVFAFPFTIYSLLLCRMN	ORF10	CD8
INCOV070-BL-3_TCRB.tsv	CASSSGSYGYTF	0.999526	0.000240558	COVID-19-ISB	COVID (+)	GYINVFAFPF	eXL30	s_19617	Healthy (No known exposure)	MGYINVFAFPFTIYSLLLCRMN	ORF10	CD8
INCOV070-BL-3_TCRB.tsv	CASSSGSYGYTF	0.999526	0.000240558	COVID-19-ISB	COVID (+)	INVFAFPFTI	eXL30	s_19617	Healthy (No known exposure)	MGYINVFAFPFTIYSLLLCRMN	ORF10	CD8
INCOV070-BL-3_TCRB.tsv	CASSSGSYGYTF	0.999526	0.000240558	COVID-19-ISB	COVID (+)	MGYINVFAF	eXL30	s_19617	Healthy (No known exposure)	MGYINVFAFPFTIYSLLLCRMN	ORF10	CD8
INCOV070-BL-3_TCRB.tsv	CASSSGSYGYTF	0.999526	0.000240558	COVID-19-ISB	COVID (+)	NVFAFPFTI	eXL30	s_19617	Healthy (No known exposure)	MGYINVFAFPFTIYSLLLCRMN	ORF10	CD8
INCOV070-BL-3_TCRB.tsv	CASSSGSYGYTF	0.999526	0.000240558	COVID-19-ISB	COVID (+)	NVFAFPFTIY	eXL30	s_19617	Healthy (No known exposure)	MGYINVFAFPFTIYSLLLCRMN	ORF10	CD8
INCOV070-BL-3_TCRB.tsv	CASSSGSYGYTF	0.999526	0.000240558	COVID-19-ISB	COVID (+)	YINVFAFPF	eXL30	s_19617	Healthy (No known exposure)	MGYINVFAFPFTIYSLLLCRMN	ORF10	CD8
INCOV070-BL-3_TCRB.tsv	CASSSGSYGYTF	0.999526	0.000240558	COVID-19-ISB	COVID (+)	FLQSINFVRI	eEE240	s_20795	Healthy (No known exposure)	VAAGLEAPFLYLYALVYFLQSINFVRIIMRLWLCWKCR	ORF3a	CD8
INCOV070-BL-3_TCRB.tsv	CASSSGSYGYTF	0.999526	0.000240558	COVID-19-ISB	COVID (+)	FLQSINFVR	eEE240	s_20795	Healthy (No known exposure)	VAAGLEAPFLYLYALVYFLQSINFVRIIMRLWLCWKCR	ORF3a	CD8
INCOV070-BL-3_TCRB.tsv	CASSSMNTEAFF	0.999526	0.000192446	COVID-19-ISB	COVID (+)	KEIIFLEGETL	eXL30	s_19617	Healthy (No known exposure)	ORF1ab	ORF1ab	CD8
[truncated: 108,569 more rows]
